# Supplementary material for: Non‐Covalent Interactions Enforce Conformation in Switchable and Water‐Soluble Diketopiperazine‐Pyridine Foldamers
Source: Angew Chem Int Ed Engl. 2023 Jul 21;62(35):e202307180. doi: 10.1002/anie.202307180 (PMC10952507; doi:10.1002/anie.202307180)
Supplement: Supplementary file 1 — Supporting Information [file ANIE-62-0-s001.cif]

####################################################################### 
# 
# This file contains crystal structure data downloaded from the 
# Cambridge Structural Database (CSD) hosted by the Cambridge 
# Crystallographic Data Centre (CCDC).
# 
# Full information about CCDC data access policies and citation 
# guidelines are available at http://www.ccdc.cam.ac.uk/access/V1 
# 
# Audit and citation data items may have been added by the CCDC. 
# Please retain this information to preserve the provenance of 
# this file and to allow appropriate attribution of the data. 
# 
#######################################################################

data_global
_audit_creation_date             2023-04-25
_audit_creation_method           CRYSTALS_ver_14.61_build_6999

data_I
_database_code_depnum_ccdc_archive 'CCDC 2258872'
loop_
_audit_author_name
_audit_author_address
'Peter Knipe'
;Queens University, Belfast
United Kingdom
;
_audit_update_record             
;
2023-04-25 deposited with the CCDC.	2023-04-25 downloaded from the CCDC.
;
# start Validation Reply Form
_vrf_DIFMN02_I                   
;
PROBLEM: The minimum difference density is < -0.1*ZMAX*1.00
RESPONSE: There is disorder in one of the diketopiperazine rings, most notably 
adjacent to O(3) and C(112), likely due to partial ring-flipping. Attempts 
to model this over two sites did not lead to convergence, so the disorder 
likely corresponds to >2 conformers.
;
_vrf_PLAT306_I                   
;
PROBLEM: Isolated Oxygen Atom (H-atoms Missing ?) .......       O115 Check
RESPONSE: This is a disordered solvating water molecule. Due to its
 disorder it is not possible to localise the hydrogen atoms.
;
_vrf_PLAT430_I                   
;
PROBLEM: Short Inter D...A Contact  O6       ..O115     .       2.78 Ang.
RESPONSE: The disordered water oxygen atom causes this apparent close contact.
;
# Added during the CSD deposition process: Tuesday 25 April 2023 09:55 AM
# end Validation Reply Form


_exptl_special_details           
; 
 The crystal was 
placed in the cold stream of an Oxford 
Cryosystems open-flow nitrogen cryostat (Cosier & 
Glazer, 1986) with a nominal stability of 0.1K. 
 
Cosier, J. & Glazer, A.M., 1986. J. Appl. Cryst. 105-107. 
;
_oxford_structure_analysis_title '1\SMC-01-39-01_auto.cif_od At 8:56 on 25/ 4'
_chemical_name_systematic        .
_chemical_melting_point          'not measured'

_cell_length_a                   7.86
_cell_length_b                   34.34
_cell_length_c                   8.27
_cell_angle_alpha                90
_cell_angle_beta                 118.049(4)
_cell_angle_gamma                90
_cell_volume                     1970.00(7)

_symmetry_cell_setting           monoclinic
_symmetry_space_group_name_H-M   'P 21'
_symmetry_space_group_name_Hall  'P 2yb'
loop_
_symmetry_equiv_pos_as_xyz
x,y,z
-x,y+1/2,-z

loop_
_atom_type_symbol
_atom_type_scat_dispersion_real
_atom_type_scat_dispersion_imag
_atom_type_scat_Cromer_Mann_a1
_atom_type_scat_Cromer_Mann_b1
_atom_type_scat_Cromer_Mann_a2
_atom_type_scat_Cromer_Mann_b2
_atom_type_scat_Cromer_Mann_a3
_atom_type_scat_Cromer_Mann_b3
_atom_type_scat_Cromer_Mann_a4
_atom_type_scat_Cromer_Mann_b4
_atom_type_scat_Cromer_Mann_c
_atom_type_scat_source
C 0.0181 0.0091 2.3100 20.8439 1.0200 10.2075 1.5886 0.5687 0.8650 51.6512
0.2156 'International Tables Vol C 4.2.6.8 and 6.1.1.4'
H 0.0000 0.0000 0.4930 10.5109 0.3229 26.1257 0.1402 3.1424 0.0408 57.7998
0.0030 'International Tables Vol C 4.2.6.8 and 6.1.1.4'
N 0.0311 0.0180 12.2126 0.0057 3.1322 9.8933 2.0125 28.9975 1.1663 0.5826
-11.5290 'International Tables Vol C 4.2.6.8 and 6.1.1.4'
O 0.0492 0.0322 3.0485 13.2771 2.2868 5.7011 1.5463 0.3239 0.8670 32.9089
0.2508 'International Tables Vol C 4.2.6.8 and 6.1.1.4'


_cell_formula_units_Z            2

# Given Formula = C187 H170 N17 O17 
# Dc =      2.47 Fooo =   1547.00 Mu =     12.72 M =   2927.51
# Found Formula = C92 H90 N14 O14 
# Dc =      1.36 FOOO =    852.00 Mu =      7.62 M =   1615.81

_chemical_formula_sum            'C46 H45 N7 O7'
_chemical_formula_moiety         'C46 H45 N7 O6, O'
_chemical_compound_source        .
_chemical_formula_weight         807.89


_cell_measurement_reflns_used    11671
_cell_measurement_theta_min      5
_cell_measurement_theta_max      71
_cell_measurement_temperature    100

_exptl_crystal_description       blocks
_exptl_crystal_colour            clear_pale_colourless
_exptl_crystal_size_min          0.100
_exptl_crystal_size_mid          0.120
_exptl_crystal_size_max          0.160

_exptl_crystal_density_diffrn    1.363
_exptl_crystal_density_meas      'not measured'
_exptl_crystal_density_method    'not measured'
# Non-dispersive F(000): 
_exptl_crystal_F_000             852
_exptl_absorpt_coefficient_mu    0.762

# Sheldrick geometric approximatio 0.91 0.93 
_exptl_absorpt_correction_type   multi-scan
_exptl_absorpt_process_details   
; 
 CrysAlisPro (Rigaku Oxford Diffraction, 2017) 
;
_exptl_absorpt_correction_T_min  0.76
_exptl_absorpt_correction_T_max  0.93
_diffrn_measurement_device_type  'Oxford Diffraction SuperNova'
_diffrn_measurement_device       Area
_diffrn_radiation_monochromator  'focussing mirrors'
_diffrn_radiation_type           'Cu K\a'
_diffrn_radiation_wavelength     1.54184
_diffrn_measurement_method       \w

# If a reference occurs more than once, delete the author 
# and date from subsequent references. 
_computing_data_collection       'SuperNova, (Oxford Diffraction, 2010)'
_computing_cell_refinement       
; 
 CrysAlisPro (Rigaku Oxford Diffraction, 2017) 
;
_computing_data_reduction        
; 
 CrysAlisPro (Rigaku Oxford Diffraction, 2017) 
;
_computing_structure_solution    'USER DEFINED STRUCTURE SOLUTION'
_computing_structure_refinement  'CRYSTALS (Betteridge et al., 2003)'
_computing_publication_material  'CRYSTALS (Betteridge et al., 2003)'
_computing_molecular_graphics    'CAMERON (Watkin et al., 1996)'

_diffrn_standards_interval_time  .
_diffrn_standards_interval_count .
_diffrn_standards_number         0
_diffrn_standards_decay_%        .

_diffrn_ambient_temperature      100
_diffrn_ambient_pressure         100
_diffrn_reflns_number            18457
_diffrn_reflns_av_unetI/netI     0.052
_reflns_number_total             7287
_diffrn_reflns_av_R_equivalents  0.000
# Number of reflections without Friedels Law is 7287 
# Number of reflections with Friedels Law is 7287 
# Theoretical number of reflections is about 3852 


_diffrn_reflns_theta_min         5.152
_diffrn_reflns_theta_max         71.721
_diffrn_measured_fraction_theta_max 0.983

_diffrn_reflns_theta_full        69.570
_diffrn_measured_fraction_theta_full 0.995


_diffrn_reflns_limit_h_min       -9
_diffrn_reflns_limit_h_max       9
_diffrn_reflns_limit_k_min       -42
_diffrn_reflns_limit_k_max       41
_diffrn_reflns_limit_l_min       -10
_diffrn_reflns_limit_l_max       10
_reflns_limit_h_min              -9
_reflns_limit_h_max              8
_reflns_limit_k_min              -42
_reflns_limit_k_max              41
_reflns_limit_l_min              0
_reflns_limit_l_max              10

_oxford_diffrn_Wilson_B_factor   1.67
_oxford_diffrn_Wilson_scale      0.06

_atom_sites_solution_primary     other #heavy,direct,difmap,geom,iterative
# _atom_sites_solution_secondary  difmap
_atom_sites_solution_hydrogens   difmap

_refine_diff_density_min         -1.05
_refine_diff_density_max         0.90


# The current dictionary definitions do not cover the 
# situation where the reflections used for refinement were 
# selected by a user-defined sigma threshold 


# The values actually used during refinement 
_oxford_refine_reflns_threshold_expression_ref I>-3.0\s(I)
_refine_ls_number_restraints     1
_refine_ls_number_parameters     542
_refine_ls_number_reflns         7287
_oxford_refine_ls_R_factor_ref   0.0474
_refine_ls_wR_factor_ref         0.1174
_refine_ls_goodness_of_fit_ref   1.0064
_refine_ls_shift/su_max          0.0011594
_refine_ls_shift/su_mean         0.0000634


# The values computed with all filters except I/sigma 
_oxford_reflns_number_all        7287
_refine_ls_R_factor_all          0.0474
_refine_ls_wR_factor_all         0.1174

# The values computed with a 2 sigma cutoff - a la SHELX 
_reflns_threshold_expression     I>2.0\s(I)
_reflns_number_gt                7149
_refine_ls_R_factor_gt           0.0465
_refine_ls_wR_factor_gt          0.1168

# For an explanation, see Cooper & Watkin, Acta Cryst. (2016). B72, 661-683 
_oxford_Hooft_y                  0.14(8) # for 3321 Friedel pairs 
_oxford_Bijvoet_difference       0.15(9) # for 3321 Friedel pairs 
# (Similar to the Parsons(q).) 
_oxford_refined_Flack_x          . # for 0 Friedel pairs 
# NOTE: The Flack parameter was determined before Friedel pairs were merged 
_refine_ls_abs_structure_Flack   0.15(9)
_refine_ls_abs_structure_details 
; 
 Parsons, Flack & Wagner (2013), 
 3321 Friedel Pairs 
;

# choose from: 
# rm (reference molecule of known chirality), 
# ad (anomolous dispersion - Flack), rmad (rm and ad), 
# syn (from synthesis), unk (unknown) or . (not applicable). 
_chemical_absolute_configuration ad


_refine_ls_structure_factor_coef Fsqd
_refine_ls_matrix_type           full
_refine_ls_hydrogen_treatment    constr #undef, noref, refall,
# refxyz, refU, constr or mixed
_refine_ls_weighting_scheme      calc
_refine_ls_weighting_details     
;
 Method= Modified Sheldrick 
 w=1/[\s^2^(F^2^) + ( 0.05P)^2^ + 1.94P] 
 ,where P=(max(Fo^2^,0) + 2Fc^2^)/3 
;
# Insert your own references if required - in alphabetical order 
_publ_section_references         
; 
User-defined structure solution reference 
 
Betteridge, P.W., Carruthers, J.R., Cooper, R.I., 
Prout, K. & Watkin, D.J. (2003). J. Appl. Cryst. 36, 1487. 
 
Oxford Diffraction, (2010). Supernova User Manual. 
 
Parsons,S., Flack, H.D. and Wagner, T. Acta Cryst. (2013). B69, 249--259 
 
Rigaku Oxford Diffraction (2017). CrysAlisPro. 
 
Watkin, D.J., Prout, C.K. & Pearce, L.J. (1996). CAMERON, Chemical 
Crystallography Laboratory, Oxford, UK. 
;

# Uequiv = arithmetic mean of Ui i.e. Ueqiv = (U1+U2+U3)/3

# Replace last . with number of unfound hydrogen atoms attached to an atom.

# ..._refinement_flags_... 
# . no refinement constraints           S special position constraint on site
# G rigid group refinement of site      R riding atom
# D distance or angle restraint on site T thermal displacement constraints
# U Uiso or Uij restraint (rigid bond)  P partial occupancy constraint


loop_
_atom_site_label
_atom_site_type_symbol
_atom_site_fract_x
_atom_site_fract_y
_atom_site_fract_z
_atom_site_U_iso_or_equiv
_atom_site_occupancy
_atom_site_adp_type
_atom_site_refinement_flags_posn
_atom_site_refinement_flags_adp
_atom_site_refinement_flags_occupancy
_atom_site_disorder_assembly
_atom_site_disorder_group
_atom_site_attached_hydrogens
O1 O 0.7870(3) 0.41706(6) 1.0002(3) 0.0224 1.0000 Uani . . . . . .
O2 O 0.3971(3) 0.54854(6) 0.2466(3) 0.0221 1.0000 Uani . . . . . .
O3 O 0.0514(3) 0.37315(6) 0.6539(3) 0.0272 1.0000 Uani . . . . . .
O4 O 0.6043(3) 0.76652(6) 0.3785(3) 0.0290 1.0000 Uani . . . . . .
O5 O 0.9469(3) 0.23078(6) 1.4938(3) 0.0313 1.0000 Uani . . . . . .
O6 O -0.0157(3) 0.58531(6) 0.5793(3) 0.0294 1.0000 Uani . . . . . .
N7 N 0.1627(3) 0.48026(7) 0.6173(3) 0.0142 1.0000 Uani . . . . . .
N8 N 0.5688(3) 0.36799(6) 0.9000(3) 0.0163 1.0000 Uani . . . . . .
N9 N 0.4034(3) 0.65436(7) 0.4024(3) 0.0168 1.0000 Uani . . . . . .
N1 N 0.0802(3) 0.53805(6) 0.4478(3) 0.0154 1.0000 Uani . . . . . .
N2 N 0.2370(3) 0.59572(6) 0.3138(3) 0.0152 1.0000 Uani . . . . . .
N3 N 0.2670(3) 0.42227(6) 0.7842(3) 0.0150 1.0000 Uani . . . . . .
N4 N 0.5603(3) 0.71212(7) 0.5186(3) 0.0197 1.0000 Uani . . . . . .
C5 C 0.3305(3) 0.62705(8) 0.2730(4) 0.0155 1.0000 Uani . . . . . .
C6 C 0.6202(4) 0.40541(8) 0.9377(3) 0.0154 1.0000 Uani . . . . . .
C7 C 0.0287(4) 0.50751(7) 0.5349(3) 0.0145 1.0000 Uani . . . . . .
C8 C 0.1216(4) 0.45155(8) 0.7020(3) 0.0146 1.0000 Uani . . . . . .
C9 C 0.2781(4) 0.55804(8) 0.2950(3) 0.0160 1.0000 Uani . . . . . .
C45 C 0.4584(4) 0.42685(8) 1.2036(4) 0.0178 1.0000 Uani . . . . . .
C44 C -0.1868(4) 0.47796(8) 0.6246(3) 0.0171 1.0000 Uani . . . . . .
C43 C -0.0485(4) 0.44957(8) 0.7141(3) 0.0168 1.0000 Uani . . . . . .
C42 C 0.0534(4) 0.57554(8) 0.4806(4) 0.0189 1.0000 Uani . . . . . .
C41 C 0.3729(4) 0.35318(8) 0.8348(4) 0.0183 1.0000 Uani . . . . . .
C40 C 0.4884(4) 0.45482(8) 1.0783(4) 0.0190 1.0000 Uani . . . . . .
C39 C 0.4878(4) 0.68519(8) 0.3739(4) 0.0178 1.0000 Uani . . . . . .
C38 C 0.2457(4) 0.39419(9) 1.2964(4) 0.0230 1.0000 Uani . . . . . .
C37 C 0.7829(4) 0.31133(8) 1.0705(4) 0.0185 1.0000 Uani . . . . . .
C36 C 0.4644(3) 0.43589(8) 0.8989(4) 0.0164 1.0000 Uani . . . . . .
C35 C 0.8486(4) 0.32421(8) 1.2475(4) 0.0195 1.0000 Uani . . . . . .
C34 C 0.3358(4) 0.62899(8) 0.1088(4) 0.0178 1.0000 Uani . . . . . .
C33 C -0.1504(4) 0.50744(8) 0.5298(4) 0.0167 1.0000 Uani . . . . . .
C32 C -0.1975(4) 0.60453(8) 0.0808(4) 0.0221 1.0000 Uani . . . . . .
C31 C 0.7145(4) 0.33964(8) 0.9111(4) 0.0196 1.0000 Uani . . . . . .
C30 C 0.6080(4) 0.75032(8) 0.5111(4) 0.0215 1.0000 Uani . . . . . .
C29 C 0.8977(4) 0.25899(8) 1.3606(4) 0.0223 1.0000 Uani . . . . . .
C10 C 0.6120(4) 0.40609(8) 1.3357(4) 0.0194 1.0000 Uani . . . . . .
C28 C 0.1677(3) 0.52604(8) 0.3318(4) 0.0154 1.0000 Uani . . . . . .
C27 C -0.0714(4) 0.62880(8) 0.2427(4) 0.0229 1.0000 Uani . . . . . .
C26 C 0.2174(4) 0.38406(8) 0.7503(4) 0.0182 1.0000 Uani . . . . . .
C25 C -0.4527(4) 0.55713(9) -0.0624(4) 0.0242 1.0000 Uani . . . . . .
C24 C 0.8363(4) 0.24529(8) 1.1841(4) 0.0248 1.0000 Uani . . . . . .
C23 C 0.5844(4) 0.37933(9) 1.4468(4) 0.0222 1.0000 Uani . . . . . .
C22 C 0.7792(4) 0.27160(8) 1.0404(4) 0.0225 1.0000 Uani . . . . . .
C21 C 0.5066(4) 0.68975(8) 0.2148(4) 0.0205 1.0000 Uani . . . . . .
C20 C 0.1096(4) 0.60776(8) 0.3890(4) 0.0189 1.0000 Uani . . . . . .
C11 C -0.3356(4) 0.57988(8) 0.0867(4) 0.0222 1.0000 Uani . . . . . .
C12 C 0.2754(4) 0.42086(8) 1.1869(4) 0.0201 1.0000 Uani . . . . . .
C13 C 0.9054(4) 0.29857(8) 1.3941(4) 0.0198 1.0000 Uani . . . . . .
C14 C 0.4281(4) 0.66130(8) 0.0824(4) 0.0193 1.0000 Uani . . . . . .
C15 C 0.0177(4) 0.50857(8) 0.1488(4) 0.0203 1.0000 Uani . . . . . .
C16 C 0.5619(4) 0.70235(9) 0.6923(4) 0.0240 1.0000 Uani . . . . . .
C17 C 0.4006(4) 0.37310(9) 1.4257(4) 0.0220 1.0000 Uani . . . . . .
C18 C -0.4335(4) 0.55814(10) -0.2199(4) 0.0282 1.0000 Uani . . . . . .
C19 C -0.2976(4) 0.58220(10) -0.2286(4) 0.0283 1.0000 Uani . . . . . .
C110 C -0.1829(4) 0.60547(9) -0.0816(4) 0.0260 1.0000 Uani . . . . . .
C111 C 0.6580(5) 0.76885(9) 0.6930(4) 0.0289 1.0000 Uani . . . . . .
C112 C 0.3444(4) 0.33126(8) 0.9816(4) 0.0218 1.0000 Uani . . . . . .
C113 C 0.6856(5) 0.73470(9) 0.8207(4) 0.0285 1.0000 Uani . . . . . .
C114 C 0.9975(6) 0.24388(10) 1.6726(4) 0.0384 1.0000 Uani . . . . . .
O115 O -0.0424(11) 0.6619(2) 0.6743(9) 0.1439 1.0000 Uani . . . . . .
H441 H -0.3080 0.4775 0.6255 0.0202 1.0000 Uiso R . . . . .
H431 H -0.0714 0.4289 0.7787 0.0210 1.0000 Uiso R . . . . .
H411 H 0.3493 0.3332 0.7357 0.0241 1.0000 Uiso R . . . . .
H401 H 0.3983 0.4764 1.0471 0.0228 1.0000 Uiso R . . . . .
H402 H 0.6198 0.4649 1.1429 0.0230 1.0000 Uiso R . . . . .
H381 H 0.1190 0.3906 1.2814 0.0278 1.0000 Uiso R . . . . .
H361 H 0.4902 0.4564 0.8278 0.0198 1.0000 Uiso R . . . . .
H351 H 0.8528 0.3520 1.2697 0.0244 1.0000 Uiso R . . . . .
H341 H 0.2770 0.6085 0.0188 0.0214 1.0000 Uiso R . . . . .
H331 H -0.2442 0.5275 0.4661 0.0210 1.0000 Uiso R . . . . .
H311 H 0.8269 0.3542 0.9253 0.0240 1.0000 Uiso R . . . . .
H312 H 0.6569 0.3238 0.7969 0.0239 1.0000 Uiso R . . . . .
H101 H 0.7389 0.4103 1.3545 0.0251 1.0000 Uiso R . . . . .
H281 H 0.2649 0.5056 0.4006 0.0194 1.0000 Uiso R . . . . .
H271 H -0.0252 0.6511 0.1989 0.0281 1.0000 Uiso R . . . . .
H272 H -0.1450 0.6370 0.3045 0.0285 1.0000 Uiso R . . . . .
H251 H -0.5485 0.5410 -0.0556 0.0297 1.0000 Uiso R . . . . .
H241 H 0.8329 0.2180 1.1614 0.0293 1.0000 Uiso R . . . . .
H231 H 0.6922 0.3656 1.5369 0.0270 1.0000 Uiso R . . . . .
H221 H 0.7332 0.2624 0.9171 0.0280 1.0000 Uiso R . . . . .
H211 H 0.5697 0.7117 0.1968 0.0256 1.0000 Uiso R . . . . .
H201 H 0.1808 0.6270 0.4886 0.0237 1.0000 Uiso R . . . . .
H111 H -0.3492 0.5789 0.1968 0.0265 1.0000 Uiso R . . . . .
H121 H 0.1696 0.4346 1.0979 0.0251 1.0000 Uiso R . . . . .
H131 H 0.9493 0.3074 1.5147 0.0262 1.0000 Uiso R . . . . .
H141 H 0.4375 0.6639 -0.0297 0.0250 1.0000 Uiso R . . . . .
H151 H -0.0420 0.4858 0.1668 0.0330 1.0000 Uiso R . . . . .
H152 H -0.0848 0.5281 0.0818 0.0327 1.0000 Uiso R . . . . .
H153 H 0.0769 0.5018 0.0757 0.0330 1.0000 Uiso R . . . . .
H161 H 0.4306 0.7025 0.6777 0.0315 1.0000 Uiso R . . . . .
H162 H 0.6200 0.6764 0.7373 0.0311 1.0000 Uiso R . . . . .
H171 H 0.3827 0.3542 1.4995 0.0289 1.0000 Uiso R . . . . .
H181 H -0.5144 0.5426 -0.3236 0.0360 1.0000 Uiso R . . . . .
H191 H -0.2833 0.5832 -0.3362 0.0350 1.0000 Uiso R . . . . .
H1101 H -0.0902 0.6226 -0.0883 0.0334 1.0000 Uiso R . . . . .
H1111 H 0.7730 0.7843 0.7374 0.0364 1.0000 Uiso R . . . . .
H1112 H 0.5510 0.7854 0.6786 0.0369 1.0000 Uiso R . . . . .
H1121 H 0.2086 0.3227 0.9286 0.0359 1.0000 Uiso R . . . . .
H1122 H 0.3754 0.3494 1.0841 0.0370 1.0000 Uiso R . . . . .
H1123 H 0.4273 0.3078 1.0164 0.0365 1.0000 Uiso R . . . . .
H1131 H 0.6477 0.7408 0.9148 0.0351 1.0000 Uiso R . . . . .
H1132 H 0.8218 0.7262 0.8776 0.0352 1.0000 Uiso R . . . . .
H1141 H 1.0273 0.2213 1.7526 0.0619 1.0000 Uiso R . . . . .
H1142 H 1.1125 0.2605 1.7165 0.0615 1.0000 Uiso R . . . . .
H1143 H 0.8918 0.2584 1.6744 0.0614 1.0000 Uiso R . . . . .
loop_
_atom_site_aniso_label
_atom_site_aniso_U_11
_atom_site_aniso_U_22
_atom_site_aniso_U_33
_atom_site_aniso_U_23
_atom_site_aniso_U_13
_atom_site_aniso_U_12
O1 0.0140(9) 0.0215(10) 0.0308(10) -0.0003(8) 0.0097(8) -0.0027(7)
O2 0.0233(10) 0.0151(9) 0.0374(11) 0.0025(8) 0.0221(9) 0.0029(7)
O3 0.0147(10) 0.0173(10) 0.0361(12) -0.0034(8) 0.0007(9) -0.0024(7)
O4 0.0331(12) 0.0173(10) 0.0273(11) 0.0041(8) 0.0064(9) -0.0050(8)
O5 0.0463(14) 0.0157(10) 0.0208(10) 0.0036(8) 0.0067(10) 0.0012(9)
O6 0.0445(12) 0.0184(10) 0.0454(13) -0.0026(9) 0.0378(11) 0.0001(9)
N7 0.0156(10) 0.0105(9) 0.0179(10) 0.0014(8) 0.0090(9) -0.0002(8)
N8 0.0144(10) 0.0132(11) 0.0191(11) 0.0025(8) 0.0059(9) 0.0003(8)
N9 0.0171(10) 0.0141(10) 0.0182(11) 0.0027(8) 0.0074(9) 0.0007(8)
N1 0.0151(10) 0.0110(10) 0.0225(11) 0.0023(8) 0.0108(9) 0.0013(8)
N2 0.0160(10) 0.0110(10) 0.0212(11) -0.0000(8) 0.0111(9) -0.0000(8)
N3 0.0129(10) 0.0121(10) 0.0178(10) 0.0033(8) 0.0054(9) -0.0002(8)
N4 0.0229(12) 0.0146(11) 0.0201(12) 0.0002(8) 0.0089(10) -0.0023(8)
C5 0.0129(11) 0.0135(12) 0.0208(13) 0.0043(9) 0.0084(10) 0.0018(9)
C6 0.0142(12) 0.0188(13) 0.0132(11) 0.0033(9) 0.0064(10) -0.0017(10)
C7 0.0155(12) 0.0111(12) 0.0170(12) 0.0007(9) 0.0077(10) -0.0004(9)
C8 0.0135(11) 0.0156(12) 0.0136(12) 0.0011(9) 0.0053(10) -0.0006(9)
C9 0.0138(12) 0.0152(12) 0.0173(12) 0.0007(10) 0.0059(10) -0.0002(9)
C45 0.0181(12) 0.0167(13) 0.0184(13) -0.0046(10) 0.0084(11) -0.0017(10)
C44 0.0120(12) 0.0199(13) 0.0201(13) -0.0019(10) 0.0082(11) -0.0026(10)
C43 0.0171(12) 0.0164(13) 0.0169(12) 0.0012(9) 0.0079(10) -0.0039(10)
C42 0.0200(13) 0.0146(12) 0.0240(14) 0.0018(10) 0.0118(11) 0.0001(10)
C41 0.0159(12) 0.0145(12) 0.0191(13) 0.0006(10) 0.0037(10) 0.0013(10)
C40 0.0164(12) 0.0144(12) 0.0245(14) -0.0013(10) 0.0081(11) -0.0021(10)
C39 0.0171(12) 0.0135(12) 0.0199(13) 0.0001(10) 0.0063(11) 0.0008(9)
C38 0.0204(14) 0.0290(15) 0.0216(13) -0.0015(11) 0.0116(12) -0.0001(11)
C37 0.0120(12) 0.0199(13) 0.0198(13) 0.0012(10) 0.0042(10) 0.0020(10)
C36 0.0111(11) 0.0148(12) 0.0197(13) 0.0048(10) 0.0043(10) -0.0016(9)
C35 0.0151(12) 0.0147(12) 0.0255(14) 0.0004(10) 0.0069(11) 0.0005(9)
C34 0.0155(12) 0.0171(13) 0.0187(13) 0.0022(10) 0.0063(10) 0.0030(10)
C33 0.0156(12) 0.0132(12) 0.0227(13) 0.0026(10) 0.0101(11) 0.0023(9)
C32 0.0166(13) 0.0152(13) 0.0373(16) 0.0104(11) 0.0149(12) 0.0069(10)
C31 0.0175(13) 0.0202(13) 0.0205(13) 0.0018(10) 0.0085(11) 0.0043(10)
C30 0.0199(13) 0.0147(13) 0.0238(14) 0.0019(10) 0.0053(11) -0.0009(10)
C29 0.0232(14) 0.0158(13) 0.0214(14) 0.0009(10) 0.0051(11) 0.0012(10)
C10 0.0151(12) 0.0221(14) 0.0179(13) -0.0040(10) 0.0053(11) -0.0012(10)
C28 0.0147(12) 0.0113(11) 0.0222(13) 0.0026(9) 0.0106(10) 0.0025(9)
C27 0.0253(14) 0.0105(12) 0.0400(17) 0.0056(11) 0.0212(13) 0.0039(10)
C26 0.0152(13) 0.0193(13) 0.0168(12) 0.0023(10) 0.0047(11) -0.0012(10)
C25 0.0180(13) 0.0196(14) 0.0366(16) 0.0025(12) 0.0142(12) 0.0008(10)
C24 0.0296(15) 0.0128(13) 0.0245(14) -0.0015(10) 0.0065(12) 0.0018(11)
C23 0.0202(13) 0.0247(15) 0.0152(13) -0.0001(10) 0.0030(11) 0.0029(11)
C22 0.0184(13) 0.0207(14) 0.0213(14) -0.0022(10) 0.0034(11) 0.0018(10)
C21 0.0206(13) 0.0160(13) 0.0278(15) 0.0035(10) 0.0137(12) -0.0016(10)
C20 0.0216(13) 0.0111(12) 0.0297(15) -0.0022(10) 0.0168(12) -0.0019(10)
C11 0.0189(13) 0.0209(14) 0.0303(14) 0.0068(11) 0.0146(12) 0.0060(10)
C12 0.0189(13) 0.0198(13) 0.0203(13) 0.0011(10) 0.0083(11) 0.0034(10)
C13 0.0186(13) 0.0168(13) 0.0185(13) 0.0001(10) 0.0041(11) 0.0011(10)
C14 0.0218(13) 0.0189(13) 0.0199(13) 0.0059(10) 0.0120(11) 0.0036(10)
C15 0.0210(13) 0.0177(13) 0.0243(14) -0.0032(10) 0.0122(12) -0.0002(10)
C16 0.0283(15) 0.0201(14) 0.0216(14) 0.0022(11) 0.0100(12) 0.0010(11)
C17 0.0283(14) 0.0241(14) 0.0170(13) 0.0010(10) 0.0134(12) 0.0008(11)
C18 0.0189(14) 0.0335(16) 0.0274(15) 0.0030(13) 0.0069(12) 0.0051(12)
C19 0.0219(14) 0.0391(17) 0.0233(14) 0.0081(12) 0.0102(12) 0.0068(12)
C110 0.0190(14) 0.0275(15) 0.0361(17) 0.0138(12) 0.0167(13) 0.0054(11)
C111 0.0313(16) 0.0178(14) 0.0319(16) -0.0039(12) 0.0102(13) -0.0042(12)
C112 0.0227(13) 0.0188(13) 0.0248(14) 0.0026(10) 0.0118(12) -0.0004(10)
C113 0.0343(16) 0.0230(15) 0.0249(15) -0.0020(12) 0.0110(13) -0.0010(12)
C114 0.060(2) 0.0260(17) 0.0217(15) 0.0073(12) 0.0130(15) 0.0060(15)
O115 0.186(6) 0.134(5) 0.125(5) -0.026(4) 0.084(5) -0.023(5)

_refine_ls_extinction_method     None
_oxford_refine_ls_scale          5.65(9)
loop_
_geom_bond_atom_site_label_1
_geom_bond_site_symmetry_1
_geom_bond_atom_site_label_2
_geom_bond_site_symmetry_2
_geom_bond_distance
_geom_bond_publ_flag
O1 . C6 . 1.228(3) yes
O2 . C9 . 1.222(3) yes
O3 . C26 . 1.224(3) yes
O4 . C30 . 1.217(3) yes
O5 . C29 . 1.378(3) yes
O5 . C114 . 1.411(4) yes
O6 . C42 . 1.221(3) yes
N7 . C7 . 1.332(3) yes
N7 . C8 . 1.334(3) yes
N8 . C6 . 1.339(3) yes
N8 . C41 . 1.463(3) yes
N8 . C31 . 1.472(3) yes
N9 . C5 . 1.332(3) yes
N9 . C39 . 1.328(3) yes
N1 . C7 . 1.434(3) yes
N1 . C42 . 1.352(3) yes
N1 . C28 . 1.477(3) yes
N2 . C5 . 1.430(3) yes
N2 . C9 . 1.360(3) yes
N2 . C20 . 1.464(3) yes
N3 . C8 . 1.431(3) yes
N3 . C36 . 1.463(3) yes
N3 . C26 . 1.360(3) yes
N4 . C39 . 1.404(3) yes
N4 . C30 . 1.374(4) yes
N4 . C16 . 1.468(4) yes
C5 . C34 . 1.379(4) yes
C6 . C36 . 1.526(3) yes
C7 . C33 . 1.389(3) yes
C8 . C43 . 1.388(3) yes
C9 . C28 . 1.517(3) yes
C45 . C40 . 1.510(4) yes
C45 . C10 . 1.385(4) yes
C45 . C12 . 1.394(4) yes
C44 . C43 . 1.387(4) yes
C44 . C33 . 1.389(4) yes
C44 . H441 . 0.956 no
C43 . H431 . 0.954 no
C42 . C20 . 1.519(3) yes
C41 . C26 . 1.518(4) yes
C41 . C112 . 1.531(4) yes
C41 . H411 . 1.016 no
C40 . C36 . 1.547(4) yes
C40 . H401 . 0.973 no
C40 . H402 . 0.976 no
C39 . C21 . 1.399(4) yes
C38 . C12 . 1.382(4) yes
C38 . C17 . 1.388(4) yes
C38 . H381 . 0.951 no
C37 . C35 . 1.375(4) yes
C37 . C31 . 1.518(4) yes
C37 . C22 . 1.385(4) yes
C36 . H361 . 0.997 no
C35 . C13 . 1.391(4) yes
C35 . H351 . 0.969 no
C34 . C14 . 1.398(4) yes
C34 . H341 . 0.968 no
C33 . H331 . 0.965 no
C32 . C27 . 1.490(4) yes
C32 . C11 . 1.395(4) yes
C32 . C110 . 1.401(4) yes
C31 . H311 . 0.973 no
C31 . H312 . 0.996 no
C30 . C111 . 1.505(4) yes
C29 . C24 . 1.386(4) yes
C29 . C13 . 1.383(4) yes
C10 . C23 . 1.387(4) yes
C10 . H101 . 0.945 no
C28 . C15 . 1.537(4) yes
C28 . H281 . 0.996 no
C27 . C20 . 1.546(4) yes
C27 . H271 . 0.986 no
C27 . H272 . 0.976 no
C25 . C11 . 1.382(4) yes
C25 . C18 . 1.380(4) yes
C25 . H251 . 0.958 no
C24 . C22 . 1.388(4) yes
C24 . H241 . 0.954 no
C23 . C17 . 1.387(4) yes
C23 . H231 . 0.948 no
C22 . H221 . 0.960 no
C21 . C14 . 1.377(4) yes
C21 . H211 . 0.951 no
C20 . H201 . 0.996 no
C11 . H111 . 0.965 no
C12 . H121 . 0.937 no
C13 . H131 . 0.939 no
C14 . H141 . 0.968 no
C15 . H151 . 0.957 no
C15 . H152 . 0.993 no
C15 . H153 . 0.949 no
C16 . C113 . 1.528(4) yes
C16 . H161 . 0.981 no
C16 . H162 . 0.990 no
C17 . H171 . 0.947 no
C18 . C19 . 1.379(4) yes
C18 . H181 . 0.954 no
C19 . C110 . 1.378(5) yes
C19 . H191 . 0.948 no
C110 . H1101 . 0.957 no
C111 . C113 . 1.524(4) yes
C111 . H1111 . 0.959 no
C111 . H1112 . 0.975 no
C112 . H1121 . 0.989 no
C112 . H1122 . 0.985 no
C112 . H1123 . 0.991 no
C113 . H1131 . 0.977 no
C113 . H1132 . 0.989 no
C114 . H1141 . 0.974 no
C114 . H1142 . 0.983 no
C114 . H1143 . 0.974 no
loop_
_geom_angle_atom_site_label_1
_geom_angle_site_symmetry_1
_geom_angle_atom_site_label_2
_geom_angle_site_symmetry_2
_geom_angle_atom_site_label_3
_geom_angle_site_symmetry_3
_geom_angle
_geom_angle_publ_flag
C29 . O5 . C114 . 116.6(2) yes
C7 . N7 . C8 . 117.3(2) yes
C6 . N8 . C41 . 124.7(2) yes
C6 . N8 . C31 . 118.7(2) yes
C41 . N8 . C31 . 116.5(2) yes
C5 . N9 . C39 . 118.7(2) yes
C7 . N1 . C42 . 119.2(2) yes
C7 . N1 . C28 . 116.7(2) yes
C42 . N1 . C28 . 124.0(2) yes
C5 . N2 . C9 . 120.8(2) yes
C5 . N2 . C20 . 114.67(19) yes
C9 . N2 . C20 . 124.3(2) yes
C8 . N3 . C36 . 116.7(2) yes
C8 . N3 . C26 . 119.5(2) yes
C36 . N3 . C26 . 123.8(2) yes
C39 . N4 . C30 . 126.9(2) yes
C39 . N4 . C16 . 119.8(2) yes
C30 . N4 . C16 . 112.7(2) yes
N2 . C5 . N9 . 114.5(2) yes
N2 . C5 . C34 . 121.7(2) yes
N9 . C5 . C34 . 123.8(2) yes
N8 . C6 . O1 . 123.8(2) yes
N8 . C6 . C36 . 119.0(2) yes
O1 . C6 . C36 . 117.2(2) yes
N1 . C7 . N7 . 115.4(2) yes
N1 . C7 . C33 . 120.5(2) yes
N7 . C7 . C33 . 124.1(2) yes
N3 . C8 . N7 . 115.6(2) yes
N3 . C8 . C43 . 120.8(2) yes
N7 . C8 . C43 . 123.6(2) yes
N2 . C9 . O2 . 123.4(2) yes
N2 . C9 . C28 . 118.5(2) yes
O2 . C9 . C28 . 118.0(2) yes
C40 . C45 . C10 . 120.6(2) yes
C40 . C45 . C12 . 120.8(2) yes
C10 . C45 . C12 . 118.5(2) yes
C43 . C44 . C33 . 119.7(2) yes
C43 . C44 . H441 . 121.1 no
C33 . C44 . H441 . 119.1 no
C8 . C43 . C44 . 117.8(2) yes
C8 . C43 . H431 . 121.2 no
C44 . C43 . H431 . 121.0 no
N1 . C42 . O6 . 123.8(2) yes
N1 . C42 . C20 . 119.0(2) yes
O6 . C42 . C20 . 117.3(2) yes
N8 . C41 . C26 . 114.0(2) yes
N8 . C41 . C112 . 113.6(2) yes
C26 . C41 . C112 . 108.8(2) yes
N8 . C41 . H411 . 107.0 no
C26 . C41 . H411 . 107.4 no
C112 . C41 . H411 . 105.5 no
C45 . C40 . C36 . 113.7(2) yes
C45 . C40 . H401 . 109.7 no
C36 . C40 . H401 . 108.7 no
C45 . C40 . H402 . 108.5 no
C36 . C40 . H402 . 107.1 no
H401 . C40 . H402 . 108.9 no
N4 . C39 . N9 . 114.2(2) yes
N4 . C39 . C21 . 123.2(2) yes
N9 . C39 . C21 . 122.6(2) yes
C12 . C38 . C17 . 119.5(3) yes
C12 . C38 . H381 . 119.3 no
C17 . C38 . H381 . 121.2 no
C35 . C37 . C31 . 121.3(2) yes
C35 . C37 . C22 . 118.3(3) yes
C31 . C37 . C22 . 120.4(2) yes
C40 . C36 . C6 . 111.3(2) yes
C40 . C36 . N3 . 111.7(2) yes
C6 . C36 . N3 . 114.7(2) yes
C40 . C36 . H361 . 107.6 no
C6 . C36 . H361 . 104.0 no
N3 . C36 . H361 . 106.9 no
C37 . C35 . C13 . 122.0(2) yes
C37 . C35 . H351 . 118.7 no
C13 . C35 . H351 . 119.3 no
C5 . C34 . C14 . 116.7(2) yes
C5 . C34 . H341 . 119.8 no
C14 . C34 . H341 . 123.5 no
C44 . C33 . C7 . 117.3(2) yes
C44 . C33 . H331 . 121.5 no
C7 . C33 . H331 . 121.2 no
C27 . C32 . C11 . 120.5(3) yes
C27 . C32 . C110 . 121.9(2) yes
C11 . C32 . C110 . 117.6(3) yes
C37 . C31 . N8 . 115.2(2) yes
C37 . C31 . H311 . 107.1 no
N8 . C31 . H311 . 107.7 no
C37 . C31 . H312 . 106.8 no
N8 . C31 . H312 . 108.0 no
H311 . C31 . H312 . 112.2 no
N4 . C30 . O4 . 125.9(3) yes
N4 . C30 . C111 . 107.9(2) yes
O4 . C30 . C111 . 126.2(3) yes
O5 . C29 . C24 . 115.5(2) yes
O5 . C29 . C13 . 124.1(3) yes
C24 . C29 . C13 . 120.3(3) yes
C45 . C10 . C23 . 120.9(2) yes
C45 . C10 . H101 . 120.7 no
C23 . C10 . H101 . 118.3 no
C9 . C28 . N1 . 114.4(2) yes
C9 . C28 . C15 . 109.4(2) yes
N1 . C28 . C15 . 111.9(2) yes
C9 . C28 . H281 . 105.6 no
N1 . C28 . H281 . 107.0 no
C15 . C28 . H281 . 108.3 no
C32 . C27 . C20 . 114.8(2) yes
C32 . C27 . H271 . 108.0 no
C20 . C27 . H271 . 106.7 no
C32 . C27 . H272 . 108.9 no
C20 . C27 . H272 . 106.2 no
H271 . C27 . H272 . 112.3 no
C41 . C26 . N3 . 119.2(2) yes
C41 . C26 . O3 . 117.8(2) yes
N3 . C26 . O3 . 123.0(2) yes
C11 . C25 . C18 . 120.4(3) yes
C11 . C25 . H251 . 119.1 no
C18 . C25 . H251 . 120.5 no
C29 . C24 . C22 . 119.5(3) yes
C29 . C24 . H241 . 120.3 no
C22 . C24 . H241 . 120.2 no
C10 . C23 . C17 . 119.8(3) yes
C10 . C23 . H231 . 119.2 no
C17 . C23 . H231 . 121.0 no
C24 . C22 . C37 . 121.1(3) yes
C24 . C22 . H221 . 120.1 no
C37 . C22 . H221 . 118.8 no
C39 . C21 . C14 . 117.5(2) yes
C39 . C21 . H211 . 121.9 no
C14 . C21 . H211 . 120.7 no
C27 . C20 . C42 . 110.7(2) yes
C27 . C20 . N2 . 111.2(2) yes
C42 . C20 . N2 . 115.0(2) yes
C27 . C20 . H201 . 106.8 no
C42 . C20 . H201 . 104.6 no
N2 . C20 . H201 . 107.9 no
C32 . C11 . C25 . 120.9(3) yes
C32 . C11 . H111 . 119.1 no
C25 . C11 . H111 . 120.0 no
C45 . C12 . C38 . 121.1(3) yes
C45 . C12 . H121 . 119.7 no
C38 . C12 . H121 . 119.1 no
C35 . C13 . C29 . 118.8(3) yes
C35 . C13 . H131 . 121.9 no
C29 . C13 . H131 . 119.3 no
C34 . C14 . C21 . 120.7(2) yes
C34 . C14 . H141 . 120.1 no
C21 . C14 . H141 . 119.1 no
C28 . C15 . H151 . 111.7 no
C28 . C15 . H152 . 109.3 no
H151 . C15 . H152 . 108.1 no
C28 . C15 . H153 . 110.1 no
H151 . C15 . H153 . 108.8 no
H152 . C15 . H153 . 108.8 no
N4 . C16 . C113 . 102.9(2) yes
N4 . C16 . H161 . 110.7 no
C113 . C16 . H161 . 111.7 no
N4 . C16 . H162 . 111.3 no
C113 . C16 . H162 . 111.3 no
H161 . C16 . H162 . 108.8 no
C38 . C17 . C23 . 120.1(3) yes
C38 . C17 . H171 . 120.8 no
C23 . C17 . H171 . 119.1 no
C25 . C18 . C19 . 119.7(3) yes
C25 . C18 . H181 . 120.8 no
C19 . C18 . H181 . 119.5 no
C18 . C19 . C110 . 120.2(3) yes
C18 . C19 . H191 . 120.4 no
C110 . C19 . H191 . 119.3 no
C32 . C110 . C19 . 121.2(3) yes
C32 . C110 . H1101 . 118.5 no
C19 . C110 . H1101 . 120.3 no
C30 . C111 . C113 . 104.6(2) yes
C30 . C111 . H1111 . 111.9 no
C113 . C111 . H1111 . 111.0 no
C30 . C111 . H1112 . 108.7 no
C113 . C111 . H1112 . 111.5 no
H1111 . C111 . H1112 . 109.1 no
C41 . C112 . H1121 . 108.9 no
C41 . C112 . H1122 . 107.5 no
H1121 . C112 . H1122 . 110.4 no
C41 . C112 . H1123 . 108.0 no
H1121 . C112 . H1123 . 108.1 no
H1122 . C112 . H1123 . 113.7 no
C16 . C113 . C111 . 104.0(2) yes
C16 . C113 . H1131 . 112.1 no
C111 . C113 . H1131 . 112.9 no
C16 . C113 . H1132 . 108.0 no
C111 . C113 . H1132 . 109.0 no
H1131 . C113 . H1132 . 110.6 no
O5 . C114 . H1141 . 108.4 no
O5 . C114 . H1142 . 109.2 no
H1141 . C114 . H1142 . 109.1 no
O5 . C114 . H1143 . 110.9 no
H1141 . C114 . H1143 . 109.3 no
H1142 . C114 . H1143 . 109.9 no
loop_
_geom_hbond_atom_site_label_D
_geom_hbond_site_symmetry_D
_geom_hbond_atom_site_label_H
_geom_hbond_site_symmetry_H
_geom_hbond_atom_site_label_A
_geom_hbond_site_symmetry_A
_geom_hbond_angle_DHA
_geom_hbond_distance_DH
_geom_hbond_distance_HA
_geom_hbond_distance_DA
_geom_hbond_publ_flag
C43 . H431 . O1 1_455 140 0.95 2.58 3.373(4) yes
C41 . H411 . O4 2_646 153 1.02 2.57 3.507(4) yes
C24 . H241 . O115 2_647 135 0.95 2.48 3.226(4) yes
C23 . H231 . O3 1_656 132 0.95 2.53 3.245(4) yes
C11 . H111 . O2 1_455 129 0.96 2.45 3.151(4) yes
C13 . H131 . O3 1_656 131 0.94 2.49 3.189(4) yes
C19 . H191 . O6 1_554 138 0.95 2.51 3.278(4) yes
C110 . H1101 . O115 1_554 140 0.96 2.55 3.338(4) yes


_iucr_refine_instructions_details 
;
#
# Punched on 25/04/23 at 09:00:03
#
#LIST     12                                                                    
BLOCK SCALE X'S  U'S 
CONT ENANTIO 
RIDE C   (  44,X'S) H   ( 441,X'S) 
RIDE C   (  43,X'S) H   ( 431,X'S) 
RIDE C   (  41,X'S) H   ( 411,X'S) 
RIDE C   (  40,X'S) H   ( 401,X'S) H   ( 402,X'S) 
RIDE C   (  38,X'S) H   ( 381,X'S) 
RIDE C   (  36,X'S) H   ( 361,X'S) 
RIDE C   (  35,X'S) H   ( 351,X'S) 
RIDE C   (  34,X'S) H   ( 341,X'S) 
RIDE C   (  33,X'S) H   ( 331,X'S) 
RIDE C   (  31,X'S) H   ( 311,X'S) H   ( 312,X'S) 
RIDE C   (  10,X'S) H   ( 101,X'S) 
RIDE C   (  28,X'S) H   ( 281,X'S) 
RIDE C   (  27,X'S) H   ( 271,X'S) H   ( 272,X'S) 
RIDE C   (  25,X'S) H   ( 251,X'S) 
RIDE C   (  24,X'S) H   ( 241,X'S) 
RIDE C   (  23,X'S) H   ( 231,X'S) 
RIDE C   (  22,X'S) H   ( 221,X'S) 
RIDE C   (  21,X'S) H   ( 211,X'S) 
RIDE C   (  20,X'S) H   ( 201,X'S) 
RIDE C   (  11,X'S) H   ( 111,X'S) 
RIDE C   (  12,X'S) H   ( 121,X'S) 
RIDE C   (  13,X'S) H   ( 131,X'S) 
RIDE C   (  14,X'S) H   ( 141,X'S) 
RIDE C   (  15,X'S) H   ( 151,X'S) H   ( 152,X'S) H   ( 153,X'S) 
RIDE C   (  16,X'S) H   ( 161,X'S) H   ( 162,X'S) 
RIDE C   (  17,X'S) H   ( 171,X'S) 
RIDE C   (  18,X'S) H   ( 181,X'S) 
RIDE C   (  19,X'S) H   ( 191,X'S) 
RIDE C   ( 110,X'S) H   (1101,X'S) 
RIDE C   ( 111,X'S) H   (1111,X'S) H   (1112,X'S) 
RIDE C   ( 112,X'S) H   (1121,X'S) H   (1122,X'S) H   (1123,X'S) 
RIDE C   ( 113,X'S) H   (1131,X'S) H   (1132,X'S) 
RIDE C   ( 114,X'S) H   (1141,X'S) H   (1142,X'S) H   (1143,X'S) 
END                                                                             
#
# Punched on 25/04/23 at 09:00:04
#
#LIST     16                                                                    
NO 
REM   HREST   START (DO NOT REMOVE THIS LINE) 
REM   HREST   END (DO NOT REMOVE THIS LINE) 
END                                                                             
;
# looking for ARCHIVE-HKL.CIF 

_iucr_refine_reflections_details 
; 
 
# Data was input as F-squared 
# punching LIST  6 as LIST  6 with all keys set 
# NBGNXT=    36 
#LIST   6 
READ NCOEF= 8 TYPE=FIX, F'S = FSQ UNIT=DATA, CHECK=NO L30=NO ARCH=NO 
STORE  NCOEF= 6 
OUTPUT INDICES     /FO/        SIGMA(/FO/) RATIO/JCODE CORRECTIONS SERIAL 
CONT 
INPUT  H           K           L           /FO/        SIGMA(/FO/) JCODE 
CONT   CORRECTIONS SERIAL 
FOR (I4,I4,I4,F10.2,F8.2,F4.0,F7.4,F7.0) 
END 
   0   0  -1  53772.50 1275.14  0. 1.0000     0. 
   0   0  -1  51437.20 1212.31  0. 1.0000     0. 
   0   0   1  52840.30 1228.26  0. 1.0000     0. 
   0   0  -2   8542.52  576.33  0. 1.0000     0. 
   0   0  -2   8157.70  535.42  0. 1.0000     0. 
   0   0   2   8058.34  528.42  0. 1.0000     0. 
   0   0  -3  23927.50 1248.51  0. 1.0000     0. 
   0   0  -3  25484.00 1233.42  0. 1.0000     0. 
   0   0   3  25096.40 1208.63  0. 1.0000     0. 
   0   0  -4    626.05  276.20  0. 1.0000     0. 
   0   0  -4    524.71  265.35  0. 1.0000     0. 
   0   0   4    633.64  260.79  0. 1.0000     0. 
   0   0  -5  17354.20 1476.38  0. 1.0000     0. 
   0   0  -5  16893.60 1408.10  0. 1.0000     0. 
   0   0  -6   2886.85  308.90  0. 1.0000     0. 
   0   0  -7  23138.80 1007.08  0. 1.0000     0. 
   0   0  -8   1357.55  226.80  0. 1.0000     0. 
   0   0  -8   1361.57  224.00  0. 1.0000     0. 
   0   1  -1  47327.30 1182.45  0. 1.0000     0. 
   0  -1  -1  48461.70 1169.03  0. 1.0000     0. 
   0  -1  -1  46895.70 1164.80  0. 1.0000     0. 
   0   1  -1  48769.11 1173.95  0. 1.0000     0. 
   0   1  -1  44655.80 1081.24  0. 1.0000     0. 
   0  -1   1  45712.90 1152.19  0. 1.0000     0. 
   0   1   1  47714.70 1117.67  0. 1.0000     0. 
   0  -1  -2   2449.87  320.69  0. 1.0000     0. 
   0   1  -2   2780.30  338.92  0. 1.0000     0. 
   0  -1  -2   2677.50  315.39  0. 1.0000     0. 
   0   1  -2   2851.13  306.48  0. 1.0000     0. 
   0  -1   2   2782.62  326.23  0. 1.0000     0. 
   0   1   2   2696.05  310.08  0. 1.0000     0. 
   0   1  -3   4803.68  557.51  0. 1.0000     0. 
   0  -1  -3   5159.29  561.48  0. 1.0000     0. 
   0  -1  -3   5337.92  548.69  0. 1.0000     0. 
   0   1  -3   5545.14  550.16  0. 1.0000     0. 
   0   1   3   5813.17  557.77  0. 1.0000     0. 
   0  -1   3   5040.91  535.38  0. 1.0000     0. 
   0   1  -4  11917.90 1041.58  0. 1.0000     0. 
   0  -1  -4  13425.20 1101.82  0. 1.0000     0. 
   0   1  -4  12532.20 1025.40  0. 1.0000     0. 
   0  -1  -4  13585.00 1086.23  0. 1.0000     0. 
   0   1   4  13810.30 1055.36  0. 1.0000     0. 
   0  -1   4  12751.80 1040.00  0. 1.0000     0. 
   0  -1  -5   2478.83  581.61  0. 1.0000     0. 
   0   1  -5   1385.76  426.65  0. 1.0000     0. 
   0   1  -5   1542.48  433.96  0. 1.0000     0. 
   0  -1  -5   1512.49  443.44  0. 1.0000     0. 
   0   1  -6   3451.97  354.94  0. 1.0000     0. 
   0  -1  -6   3751.42  369.68  0. 1.0000     0. 
   0   1  -7  18827.10  916.16  0. 1.0000     0. 
   0  -1  -7  18185.80  857.08  0. 1.0000     0. 
   0  -1  -8   1118.50  218.12  0. 1.0000     0. 
   0   1  -8   1318.46  228.83  0. 1.0000     0. 
   0   1  -8    809.90  184.27  0. 1.0000     0. 
   0  -1  -8    782.97  184.21  0. 1.0000     0. 
   0  -2  -1  92620.40 1889.78  0. 1.0000     0. 
   0   2  -1  90674.50 1937.47  0. 1.0000     0. 
   0   2  -1  93524.61 1951.34  0. 1.0000     0. 
   0   2  -1  84886.71 1776.26  0. 1.0000     0. 
   0  -2   1  88823.10 1936.52  0. 1.0000     0. 
   0   2   1  90401.39 1828.56  0. 1.0000     0. 
   0  -2  -2   4036.52  391.62  0. 1.0000     0. 
   0   2  -2   4771.49  438.20  0. 1.0000     0. 
   0   2  -2   4899.11  394.80  0. 1.0000     0. 
   0  -2  -2   3639.06  371.22  0. 1.0000     0. 
   0   2   2   4105.02  364.46  0. 1.0000     0. 
   0  -2   2   4984.74  435.64  0. 1.0000     0. 
   0   2  -3   7733.91  698.48  0. 1.0000     0. 
   0  -2  -3   8079.03  696.36  0. 1.0000     0. 
   0   2  -3   8524.60  673.54  0. 1.0000     0. 
   0  -2  -3   7566.25  673.05  0. 1.0000     0. 
   0   2   3   7895.51  634.21  0. 1.0000     0. 
   0  -2   3   8062.60  687.79  0. 1.0000     0. 
   0  -2  -4   1041.30  310.18  0. 1.0000     0. 
   0   2  -4    695.05  306.33  0. 1.0000     0. 
   0   2  -4    884.39  301.49  0. 1.0000     0. 
   0  -2  -4    897.42  296.05  0. 1.0000     0. 
   0  -2   4    696.99  268.06  0. 1.0000     0. 
   0   2   4   1341.42  351.79  0. 1.0000     0. 
   0  -2  -5   5144.64  794.00  0. 1.0000     0. 
   0   2  -5   4697.43  768.62  0. 1.0000     0. 
   0  -2   5   4578.59  728.58  0. 1.0000     0. 
   0   2  -5   4669.98  720.12  0. 1.0000     0. 
   0   2  -6  11414.10  659.90  0. 1.0000     0. 
   0  -2  -6  10607.10  642.59  0. 1.0000     0. 
   0   2  -6  11761.10  697.05  0. 1.0000     0. 
   0   2  -7   3289.48  549.76  0. 1.0000     0. 
   0  -2  -7   3687.03  384.39  0. 1.0000     0. 
   0  -2  -7   3748.15  424.50  0. 1.0000     0. 
   0  -2  -8   1360.32  213.19  0. 1.0000     0. 
   0   2  -8   1920.64  248.04  0. 1.0000     0. 
   0   2  -8   1711.96  241.56  0. 1.0000     0. 
   0  -2  -8   1645.83  246.26  0. 1.0000     0. 
   0  -3   0     48.81   22.86  0. 1.0000     0. 
   0   3   0     65.45   45.86  0. 1.0000     0. 
   0   3   0     25.62   33.06  0. 1.0000     0. 
   0  -3   0     69.23   54.25  0. 1.0000     0. 
   0  -3  -1 295885.00 5170.21  0. 1.0000     0. 
   0   3  -1 297146.03 5265.14  0. 1.0000     0. 
   0   3   1 284941.97 4965.44  0. 1.0000     0. 
   0   3   1 297995.97 5131.35  0. 1.0000     0. 
   0  -3   1 296519.00 5311.30  0. 1.0000     0. 
   0   3  -1 278714.00 5046.42  0. 1.0000     0. 
   0   3  -1 292074.00 5287.78  0. 1.0000     0. 
   0  -3  -1 294995.97 5274.81  0. 1.0000     0. 
   0  -3  -1 299249.00 5342.74  0. 1.0000     0. 
   0   3  -2 115280.00 2748.49  0. 1.0000     0. 
   0  -3  -2 112636.01 2674.23  0. 1.0000     0. 
   0   3  -2 110095.00 2532.49  0. 1.0000     0. 
   0  -3   2 114792.01 2741.30  0. 1.0000     0. 
   0   3   2 113768.01 2589.67  0. 1.0000     0. 
   0  -3  -3   3426.00  459.54  0. 1.0000     0. 
   0   3  -3   3269.45  462.69  0. 1.0000     0. 
   0   3  -3   3786.65  449.49  0. 1.0000     0. 
   0  -3  -3   3771.28  483.42  0. 1.0000     0. 
   0  -3   3   3621.78  468.94  0. 1.0000     0. 
   0   3   3   3378.33  421.76  0. 1.0000     0. 
   0  -3  -4  30545.00 1672.81  0. 1.0000     0. 
   0   3  -4  30619.30 1720.15  0. 1.0000     0. 
   0   3  -4  30951.90 1607.85  0. 1.0000     0. 
   0  -3  -4  30953.90 1706.71  0. 1.0000     0. 
   0   3   4  31064.00 1593.92  0. 1.0000     0. 
   0  -3   4  32366.50 1728.24  0. 1.0000     0. 
   0  -3   5   9575.57 1070.42  0. 1.0000     0. 
   0   3  -5  10259.10 1141.89  0. 1.0000     0. 
   0  -3  -5  10479.60 1135.62  0. 1.0000     0. 
   0   3  -6   8869.36  603.49  0. 1.0000     0. 
   0  -3  -6   7266.43  540.19  0. 1.0000     0. 
   0   3  -6   8890.30  606.19  0. 1.0000     0. 
   0   3  -7   8638.17  573.12  0. 1.0000     0. 
   0  -3  -7   7398.75  533.28  0. 1.0000     0. 
   0  -3  -7   7617.99  599.74  0. 1.0000     0. 
   0   3  -8     39.94   91.33  0. 1.0000     0. 
   0  -3  -8    411.51  155.88  0. 1.0000     0. 
   0   3  -8    301.93  120.99  0. 1.0000     0. 
   0  -4   0  39845.20  819.02  0. 1.0000     0. 
   0   4   0  40486.30 1015.78  0. 1.0000     0. 
   0   4   0  43359.20  939.48  0. 1.0000     0. 
   0  -4   0  40992.30 1033.68  0. 1.0000     0. 
   0   4  -1 220875.98 4108.39  0. 1.0000     0. 
   0  -4  -1 216264.98 3969.36  0. 1.0000     0. 
   0  -4   1 218133.02 4178.04  0. 1.0000     0. 
   0   4   1 216121.00 3965.71  0. 1.0000     0. 
   0   4   1 213722.02 3840.54  0. 1.0000     0. 
   0   4  -1 214458.00 4131.44  0. 1.0000     0. 
   0  -4  -1 222615.02 4167.51  0. 1.0000     0. 
   0  -4  -1 222559.00 4146.38  0. 1.0000     0. 
   0   4  -2  44811.90 1485.59  0. 1.0000     0. 
   0  -4  -2  41825.50 1369.09  0. 1.0000     0. 
   0   4  -2  42616.80 1284.43  0. 1.0000     0. 
   0  -4   2  43048.90 1472.89  0. 1.0000     0. 
   0   4   2  43175.40 1326.49  0. 1.0000     0. 
   0   4  -3  15209.20 1001.02  0. 1.0000     0. 
   0  -4  -3  15393.30  960.53  0. 1.0000     0. 
   0  -4  -3  14609.40  955.56  0. 1.0000     0. 
   0   4  -3  15996.70  916.32  0. 1.0000     0. 
   0   4   3  15075.40  883.14  0. 1.0000     0. 
   0  -4   3  15523.90 1000.93  0. 1.0000     0. 
   0  -4  -4   1557.02  408.55  0. 1.0000     0. 
   0   4  -4   1402.40  387.00  0. 1.0000     0. 
   0   4  -4   1293.08  336.37  0. 1.0000     0. 
   0  -4  -4   1221.52  342.23  0. 1.0000     0. 
   0   4   4   1000.74  298.41  0. 1.0000     0. 
   0  -4   4   1353.21  382.91  0. 1.0000     0. 
   0  -4   5    846.30  327.99  0. 1.0000     0. 
   0   4  -5    971.57  361.73  0. 1.0000     0. 
   0  -4  -5    671.13  300.45  0. 1.0000     0. 
   0  -4  -6  45346.00 1477.76  0. 1.0000     0. 
   0   4  -6  45306.70 1483.81  0. 1.0000     0. 
   0   4  -6  47658.50 1556.37  0. 1.0000     0. 
   0   4  -7   2286.05  317.64  0. 1.0000     0. 
   0  -4  -7   2471.99  325.16  0. 1.0000     0. 
   0  -4  -7   2614.67  361.11  0. 1.0000     0. 
   0  -4  -8   1037.88  209.01  0. 1.0000     0. 
   0   4  -8    973.64  177.15  0. 1.0000     0. 
   0  -4  -8   1026.93  191.81  0. 1.0000     0. 
   0   4  -8   1001.24  180.56  0. 1.0000     0. 
   0  -5   0     45.35   29.99  0. 1.0000     0. 
   0   5   0     68.85   67.85  0. 1.0000     0. 
   0   5   0      7.15   51.59  0. 1.0000     0. 
   0  -5   0     -1.23   80.95  0. 1.0000     0. 
   0  -5  -1  34270.60  937.13  0. 1.0000     0. 
   0   5  -1  33609.20 1031.97  0. 1.0000     0. 
   0   5   1  33173.80  884.10  0. 1.0000     0. 
   0  -5   1  33058.80 1088.64  0. 1.0000     0. 
   0   5  -1  32929.80 1059.06  0. 1.0000     0. 
   0  -5  -1  33014.80 1061.84  0. 1.0000     0. 
   0  -5  -1  34189.00 1084.67  0. 1.0000     0. 
   0   5  -2 282792.00 5627.42  0. 1.0000     0. 
   0  -5  -2 283856.00 5453.18  0. 1.0000     0. 
   0   5  -2 284077.03 5646.43  0. 1.0000     0. 
   0   5  -2 269705.00 5260.14  0. 1.0000     0. 
   0  -5   2 286663.97 5684.78  0. 1.0000     0. 
   0   5   2 282351.03 5372.86  0. 1.0000     0. 
   0  -5  -3  26300.40 1270.64  0. 1.0000     0. 
   0   5  -3  23950.60 1291.73  0. 1.0000     0. 
   0  -5  -3  26045.70 1314.17  0. 1.0000     0. 
   0   5  -3  24101.70 1141.66  0. 1.0000     0. 
   0   5   3  26740.70 1207.19  0. 1.0000     0. 
   0  -5   3  25631.80 1325.12  0. 1.0000     0. 
   0   5  -4   6453.17  768.85  0. 1.0000     0. 
   0  -5  -4   4832.54  639.52  0. 1.0000     0. 
   0  -5  -4   4771.28  672.87  0. 1.0000     0. 
   0   5  -4   5867.99  667.73  0. 1.0000     0. 
   0   5  -4   4740.94  592.97  0. 1.0000     0. 
   0  -5   4   5859.18  739.21  0. 1.0000     0. 
   0  -5   5    687.62  318.68  0. 1.0000     0. 
   0   5  -5    911.26  355.37  0. 1.0000     0. 
   0  -5  -5   1435.61  409.99  0. 1.0000     0. 
   0   5  -6  25499.40 1059.91  0. 1.0000     0. 
   0  -5  -6  26684.80 1073.56  0. 1.0000     0. 
   0   5  -6  26025.10 1107.75  0. 1.0000     0. 
   0  -5  -7   8693.60  585.04  0. 1.0000     0. 
   0   5  -7  10256.10  640.73  0. 1.0000     0. 
   0  -5  -7  10213.20  669.47  0. 1.0000     0. 
   0  -5  -8   1394.08  321.52  0. 1.0000     0. 
   0  -5  -8   1262.81  225.39  0. 1.0000     0. 
   0   5  -8    814.65  179.52  0. 1.0000     0. 
   0  -6   0 434973.03 7391.85  0. 1.0000     0. 
   0   6   0 445253.03 7793.07  0. 1.0000     0. 
   0   6   0 455223.97 7615.48  0. 1.0000     0. 
   0  -6   0 446335.97 7815.91  0. 1.0000     0. 
   0   6  -1  99207.60 2174.78  0. 1.0000     0. 
   0  -6  -1  95064.30 1991.35  0. 1.0000     0. 
   0   6   1  98397.11 2024.51  0. 1.0000     0. 
   0  -6   1 101523.99 2323.29  0. 1.0000     0. 
   0   6  -1  97366.40 2246.82  0. 1.0000     0. 
   0  -6  -1  95155.21 2218.96  0. 1.0000     0. 
   0  -6  -1 102079.00 2288.92  0. 1.0000     0. 
   0  -6  -2  27010.00 1042.63  0. 1.0000     0. 
   0   6  -2  28145.60 1161.39  0. 1.0000     0. 
   0  -6  -2  27116.90 1157.84  0. 1.0000     0. 
   0   6  -2  29115.10 1204.31  0. 1.0000     0. 
   0   6  -2  26073.90  946.47  0. 1.0000     0. 
   0  -6   2  28209.90 1206.67  0. 1.0000     0. 
   0   6   2  26058.70 1003.82  0. 1.0000     0. 
   0   6  -3  65944.90 2269.74  0. 1.0000     0. 
   0  -6  -3  62034.30 2093.85  0. 1.0000     0. 
   0   6  -3  61750.50 1967.38  0. 1.0000     0. 
   0  -6  -3  64096.30 2243.46  0. 1.0000     0. 
   0   6   3  61208.10 1985.20  0. 1.0000     0. 
   0  -6   3  66613.11 2306.24  0. 1.0000     0. 
   0  -6  -4  51166.10 2196.82  0. 1.0000     0. 
   0   6  -4  51329.10 2299.30  0. 1.0000     0. 
   0   6  -4  47537.30 2017.39  0. 1.0000     0. 
   0  -6  -4  53519.70 2348.35  0. 1.0000     0. 
   0   6  -4  44901.20 2006.48  0. 1.0000     0. 
   0  -6   4  54036.40 2374.98  0. 1.0000     0. 
   0  -6   5   2935.08  620.42  0. 1.0000     0. 
   0  -6  -5   2798.80  570.90  0. 1.0000     0. 
   0   6  -5   3033.94  629.29  0. 1.0000     0. 
   0  -6  -6  14296.20  776.06  0. 1.0000     0. 
   0   6  -6  14480.50  788.29  0. 1.0000     0. 
   0  -6  -6  16630.90  883.07  0. 1.0000     0. 
   0  -6  -6  15022.50  791.68  0. 1.0000     0. 
   0   6  -6  14904.10  822.01  0. 1.0000     0. 
   0   6  -7   5534.06  487.55  0. 1.0000     0. 
   0  -6  -7   5405.69  458.30  0. 1.0000     0. 
   0  -6  -7   5895.32  518.34  0. 1.0000     0. 
   0  -6  -8   5761.84  408.96  0. 1.0000     0. 
   0   6  -8   5283.84  384.17  0. 1.0000     0. 
   0  -6  -8   5496.38  422.99  0. 1.0000     0. 
   0  -7   0     57.32   55.62  0. 1.0000     0. 
   0   7   0     48.20  104.78  0. 1.0000     0. 
   0   7   0    115.43   83.94  0. 1.0000     0. 
   0  -7   0    168.22   84.83  0. 1.0000     0. 
   0  -7   0     -5.89  100.13  0. 1.0000     0. 
   0   7  -1  52592.60 1428.02  0. 1.0000     0. 
   0  -7  -1  55948.40 1304.44  0. 1.0000     0. 
   0   7   1  49441.20 1318.05  0. 1.0000     0. 
   0  -7   1  51494.39 1538.41  0. 1.0000     0. 
   0   7   1  47559.70 1042.17  0. 1.0000     0. 
   0   7  -1  51697.40 1504.68  0. 1.0000     0. 
   0  -7  -1  52084.40 1533.27  0. 1.0000     0. 
   0  -7  -1  51077.00 1479.99  0. 1.0000     0. 
   0   7  -2  34131.90 1308.68  0. 1.0000     0. 
   0  -7  -2  30149.70 1125.41  0. 1.0000     0. 
   0  -7   2  33012.10 1354.17  0. 1.0000     0. 
   0   7   2  30769.20 1114.76  0. 1.0000     0. 
   0   7   2  29099.20  923.43  0. 1.0000     0. 
   0   7  -2  31120.60 1041.60  0. 1.0000     0. 
   0   7  -2  32296.10 1313.79  0. 1.0000     0. 
   0  -7  -2  29878.10 1261.86  0. 1.0000     0. 
   0  -7  -2  32587.90 1370.35  0. 1.0000     0. 
   0   7  -3   2099.73  371.35  0. 1.0000     0. 
   0  -7  -3   3285.68  433.60  0. 1.0000     0. 
   0   7  -3   2523.54  346.14  0. 1.0000     0. 
   0  -7  -3   3685.64  503.46  0. 1.0000     0. 
   0   7   3   2635.20  370.70  0. 1.0000     0. 
   0  -7   3   2791.46  471.92  0. 1.0000     0. 
   0   7  -4  37335.39 1860.26  0. 1.0000     0. 
   0  -7   4  43086.70 2133.91  0. 1.0000     0. 
   0  -7  -4  38544.40 1880.51  0. 1.0000     0. 
   0   7  -4  42428.50 2078.42  0. 1.0000     0. 
   0  -7   5   6163.11  918.80  0. 1.0000     0. 
   0   7  -5   6154.21  891.74  0. 1.0000     0. 
   0  -7  -5   4796.60  766.58  0. 1.0000     0. 
   0   7  -6   2123.28  333.28  0. 1.0000     0. 
   0  -7  -6   2012.14  290.22  0. 1.0000     0. 
   0  -7  -6   1780.36  285.29  0. 1.0000     0. 
   0   7  -6   1930.08  311.28  0. 1.0000     0. 
   0  -7  -6   1933.86  326.81  0. 1.0000     0. 
   0  -7  -7   8465.13  574.23  0. 1.0000     0. 
   0   7  -7   9070.16  593.39  0. 1.0000     0. 
   0  -7  -7   9786.78  658.04  0. 1.0000     0. 
   0   7  -8   3101.02  309.70  0. 1.0000     0. 
   0  -7  -8   2672.46  309.31  0. 1.0000     0. 
   0  -8   0  27842.40  738.49  0. 1.0000     0. 
   0   8   0  27509.30 1022.53  0. 1.0000     0. 
   0   8   0  30037.70  931.62  0. 1.0000     0. 
   0  -8   0  29397.00 1077.42  0. 1.0000     0. 
   0  -8   0  28850.60  909.89  0. 1.0000     0. 
   0  -8  -1 157333.02 3037.29  0. 1.0000     0. 
   0  -8   1 160878.02 3469.72  0. 1.0000     0. 
   0   8   1 158118.98 3187.96  0. 1.0000     0. 
   0   8  -1 156142.00 3480.40  0. 1.0000     0. 
   0   8  -1 163739.00 3425.73  0. 1.0000     0. 
   0   8   1 146824.00 2793.22  0. 1.0000     0. 
   0  -8   1 158136.00 3507.27  0. 1.0000     0. 
   0  -8  -1 157815.00 3455.57  0. 1.0000     0. 
   0  -8  -1 159336.98 3370.80  0. 1.0000     0. 
   0   8  -2  40344.90 1472.64  0. 1.0000     0. 
   0  -8  -2  37547.90 1274.36  0. 1.0000     0. 
   0   8   2  35881.50 1098.45  0. 1.0000     0. 
   0   8   2  38150.60 1287.32  0. 1.0000     0. 
   0  -8   2  38714.70 1528.21  0. 1.0000     0. 
   0  -8  -2  38932.30 1482.05  0. 1.0000     0. 
   0   8  -2  36218.30 1163.20  0. 1.0000     0. 
   0   8  -2  41351.10 1536.59  0. 1.0000     0. 
   0  -8  -2  38536.60 1526.25  0. 1.0000     0. 
   0  -8  -2  39120.61 1495.50  0. 1.0000     0. 
   0   8  -3  39947.90 1739.37  0. 1.0000     0. 
   0  -8  -3  37117.60 1530.02  0. 1.0000     0. 
   0  -8  -3  38342.80 1720.40  0. 1.0000     0. 
   0   8  -3  36157.50 1411.71  0. 1.0000     0. 
   0   8   3  37480.70 1470.45  0. 1.0000     0. 
   0   8  -3  38783.70 1736.32  0. 1.0000     0. 
   0  -8   3  41010.00 1818.73  0. 1.0000     0. 
   0   8  -4  31065.90 1736.46  0. 1.0000     0. 
   0  -8   4  34148.80 1909.10  0. 1.0000     0. 
   0   8  -4  35238.00 1896.13  0. 1.0000     0. 
   0  -8  -4  31683.80 1683.56  0. 1.0000     0. 
   0  -8   5  14974.40 1428.19  0. 1.0000     0. 
   0   8  -5  14484.80 1382.60  0. 1.0000     0. 
   0   8  -6   6073.62  500.52  0. 1.0000     0. 
   0  -8  -6   6304.47  511.61  0. 1.0000     0. 
   0  -8  -6   6673.12  558.06  0. 1.0000     0. 
   0  -8  -6   6196.72  512.88  0. 1.0000     0. 
   0   8  -6   7323.99  575.19  0. 1.0000     0. 
   0  -8  -7   1064.67  222.72  0. 1.0000     0. 
   0  -8  -7    938.52  245.27  0. 1.0000     0. 
   0   8  -7   1305.33  260.50  0. 1.0000     0. 
   0   8  -8   3471.58  324.53  0. 1.0000     0. 
   0  -8  -8   2301.67  283.27  0. 1.0000     0. 
   0  -9   0     52.07   52.74  0. 1.0000     0. 
   0   9   0     -5.75  111.80  0. 1.0000     0. 
   0   9   0      2.36   80.83  0. 1.0000     0. 
   0  -9   0     22.72   88.75  0. 1.0000     0. 
   0  -9   0    -62.20  133.51  0. 1.0000     0. 
   0  -9  -1 229501.98 4225.53  0. 1.0000     0. 
   0   9   1 232647.02 4459.65  0. 1.0000     0. 
   0   9  -1 223983.98 4743.18  0. 1.0000     0. 
   0  -9   1 225275.00 4705.78  0. 1.0000     0. 
   0   9  -1 236271.00 4680.72  0. 1.0000     0. 
   0   9   1 215878.00 3992.04  0. 1.0000     0. 
   0  -9  -1 237214.00 4756.70  0. 1.0000     0. 
   0  -9   1 229416.00 4784.28  0. 1.0000     0. 
   0  -9  -1 230255.00 4607.50  0. 1.0000     0. 
   0  -9  -2  68889.80 1914.80  0. 1.0000     0. 
   0   9  -2  73030.61 2169.33  0. 1.0000     0. 
   0   9   2  72378.99 1981.85  0. 1.0000     0. 
   0   9  -2  73511.40 2305.46  0. 1.0000     0. 
   0  -9   2  74357.51 2304.40  0. 1.0000     0. 
   0   9   2  68906.89 1776.15  0. 1.0000     0. 
   0   9  -2  69225.80 1789.48  0. 1.0000     0. 
   0   9  -2  75671.80 2279.85  0. 1.0000     0. 
   0  -9  -2  77083.30 2301.40  0. 1.0000     0. 
   0  -9  -2  74253.01 2292.70  0. 1.0000     0. 
   0   9  -3   7713.02  746.36  0. 1.0000     0. 
   0  -9  -3   7889.43  670.60  0. 1.0000     0. 
   0   9  -3   7909.71  609.66  0. 1.0000     0. 
   0   9   3   7544.48  625.95  0. 1.0000     0. 
   0  -9   3   8152.70  798.05  0. 1.0000     0. 
   0   9  -3   8157.64  788.57  0. 1.0000     0. 
   0  -9   4  33699.60 1915.48  0. 1.0000     0. 
   0   9  -4  27495.60 1685.80  0. 1.0000     0. 
   0  -9  -4  31841.30 1677.27  0. 1.0000     0. 
   0   9  -4  34023.30 1872.97  0. 1.0000     0. 
   0  -9   5   6012.28  916.56  0. 1.0000     0. 
   0   9  -5   6908.51  962.61  0. 1.0000     0. 
   0  -9  -6   1514.30  256.61  0. 1.0000     0. 
   0   9  -6   1472.79  267.92  0. 1.0000     0. 
   0   9  -6   1555.48  268.98  0. 1.0000     0. 
   0  -9  -6   1830.96  301.81  0. 1.0000     0. 
   0  -9  -6   1701.12  291.69  0. 1.0000     0. 
   0  -9  -7   6259.14  498.30  0. 1.0000     0. 
   0   9  -7   5996.89  474.74  0. 1.0000     0. 
   0  -9  -7   7288.72  567.38  0. 1.0000     0. 
   0   9  -7   5949.19  505.47  0. 1.0000     0. 
   0   9  -8   5013.09  352.24  0. 1.0000     0. 
   0  -9  -8   5164.95  401.44  0. 1.0000     0. 
   0 -10   0  17137.30  582.61  0. 1.0000     0. 
   0  10   0  18476.20  896.67  0. 1.0000     0. 
   0  10   0  18254.80  771.85  0. 1.0000     0. 
   0 -10   0  19775.40  947.21  0. 1.0000     0. 
   0 -10   0  18668.30  772.97  0. 1.0000     0. 
   0 -10  -1 129462.99 2678.09  0. 1.0000     0. 
   0  10  -1 129627.01 3202.37  0. 1.0000     0. 
   0  10   1 135505.00 2957.63  0. 1.0000     0. 
   0  10  -1 140463.00 3152.11  0. 1.0000     0. 
   0  10   1 122935.00 2471.01  0. 1.0000     0. 
   0 -10  -1 136542.00 3219.98  0. 1.0000     0. 
   0 -10  -1 132578.00 3062.99  0. 1.0000     0. 
   0 -10   1 127866.00 3201.93  0. 1.0000     0. 
   0 -10  -2  23433.70  974.07  0. 1.0000     0. 
   0  10  -2  24163.20 1138.11  0. 1.0000     0. 
   0 -10   2  23418.10 1217.05  0. 1.0000     0. 
   0  10   2  22119.40  896.86  0. 1.0000     0. 
   0  10   2  24251.00 1038.98  0. 1.0000     0. 
   0  10  -2  22651.90 1215.91  0. 1.0000     0. 
   0  10  -2  25385.30 1248.72  0. 1.0000     0. 
   0  10  -2  21921.00  869.39  0. 1.0000     0. 
   0 -10  -2  27690.60 1295.48  0. 1.0000     0. 
   0 -10  -2  25792.30 1262.08  0. 1.0000     0. 
   0 -10   3  78728.11 2743.55  0. 1.0000     0. 
   0  10  -3  77369.00 2746.30  0. 1.0000     0. 
   0 -10  -3  73995.70 2347.74  0. 1.0000     0. 
   0  10  -3  81508.41 2688.52  0. 1.0000     0. 
   0  10  -4  54066.40 2487.11  0. 1.0000     0. 
   0 -10   4  59883.80 2650.36  0. 1.0000     0. 
   0 -10  -4  51234.60 2213.45  0. 1.0000     0. 
   0  10  -4  58150.30 2538.88  0. 1.0000     0. 
   0  10  -5   5447.20  880.53  0. 1.0000     0. 
   0 -10   5   5003.89  846.06  0. 1.0000     0. 
   0 -10  -5   6514.32  517.27  0. 1.0000     0. 
   0  10  -5   5555.84  484.61  0. 1.0000     0. 
   0 -10   6   8049.08  570.65  0. 1.0000     0. 
   0 -10  -6   8087.15  593.91  0. 1.0000     0. 
   0  10  -6   8299.26  614.80  0. 1.0000     0. 
   0 -10  -6   8350.79  621.61  0. 1.0000     0. 
   0  10  -6   9064.24  649.20  0. 1.0000     0. 
   0 -10  -6   8476.70  611.85  0. 1.0000     0. 
   0 -10  -7     79.39  110.54  0. 1.0000     0. 
   0  10  -7    296.58  176.70  0. 1.0000     0. 
   0  10  -7    286.80  152.97  0. 1.0000     0. 
   0 -10  -7    195.62  161.52  0. 1.0000     0. 
   0  10  -8    338.91  117.91  0. 1.0000     0. 
   0 -10  -8   -106.10  131.34  0. 1.0000     0. 
   0 -11   0    222.98   78.20  0. 1.0000     0. 
   0  11   0     87.76  127.27  0. 1.0000     0. 
   0  11   0     38.31  105.99  0. 1.0000     0. 
   0 -11   0     59.68  100.20  0. 1.0000     0. 
   0 -11   0    116.47  133.37  0. 1.0000     0. 
   0 -11  -1  43369.30 1212.35  0. 1.0000     0. 
   0  11  -1  45230.90 1658.87  0. 1.0000     0. 
   0  11   1  42249.60 1427.26  0. 1.0000     0. 
   0  11   1  39247.70 1052.71  0. 1.0000     0. 
   0  11  -1  48101.60 1603.63  0. 1.0000     0. 
   0 -11  -1  46871.00 1663.77  0. 1.0000     0. 
   0 -11   1  44642.00 1648.14  0. 1.0000     0. 
   0 -11  -1  44621.40 1521.65  0. 1.0000     0. 
   0 -11  -2  12476.90  691.28  0. 1.0000     0. 
   0  11  -2  13960.50  969.79  0. 1.0000     0. 
   0  11   2  12098.70  671.59  0. 1.0000     0. 
   0  11   2  13276.40  765.84  0. 1.0000     0. 
   0 -11   2  12875.10  907.02  0. 1.0000     0. 
   0  11  -2  11807.80  617.01  0. 1.0000     0. 
   0  11  -2  14771.30  964.81  0. 1.0000     0. 
   0 -11  -2  12939.70  908.06  0. 1.0000     0. 
   0 -11  -2  13970.90  942.82  0. 1.0000     0. 
   0  11  -3  19838.00 1316.70  0. 1.0000     0. 
   0 -11   3  20357.90 1307.76  0. 1.0000     0. 
   0 -11  -3  16801.00  997.74  0. 1.0000     0. 
   0  11  -3  21041.20 1263.45  0. 1.0000     0. 
   0 -11   4  10828.80 1098.04  0. 1.0000     0. 
   0  11  -4  10328.60 1068.87  0. 1.0000     0. 
   0  11  -4  11464.90 1072.83  0. 1.0000     0. 
   0 -11   5  43685.90 1458.11  0. 1.0000     0. 
   0 -11   5  41689.70 2539.78  0. 1.0000     0. 
   0 -11  -5  46130.70 1489.01  0. 1.0000     0. 
   0  11  -5  45189.40 1477.78  0. 1.0000     0. 
   0 -11  -5  45991.40 1509.15  0. 1.0000     0. 
   0 -11  -5  45570.20 1495.93  0. 1.0000     0. 
   0  11  -5  47427.80 1547.46  0. 1.0000     0. 
   0 -11   6  19389.40  924.07  0. 1.0000     0. 
   0  11  -6  19739.60  957.59  0. 1.0000     0. 
   0 -11  -6  23378.40 1025.74  0. 1.0000     0. 
   0 -11  -6  23667.60 1063.87  0. 1.0000     0. 
   0  11  -6  21312.90 1019.91  0. 1.0000     0. 
   0 -11  -6  24087.60 1058.54  0. 1.0000     0. 
   0  11  -7   1049.38  258.93  0. 1.0000     0. 
   0 -11  -7   1190.67  259.77  0. 1.0000     0. 
   0  11  -7   1146.04  238.59  0. 1.0000     0. 
   0 -11  -7    987.35  233.79  0. 1.0000     0. 
   0  11  -8    247.36  108.36  0. 1.0000     0. 
   0 -11  -8    -19.15   94.56  0. 1.0000     0. 
   0 -12   0  38963.89 1050.84  0. 1.0000     0. 
   0  12   0  42170.50 1561.61  0. 1.0000     0. 
   0  12   0  42194.80 1368.35  0. 1.0000     0. 
   0 -12   0  42015.61 1595.48  0. 1.0000     0. 
   0 -12   0  41984.89 1349.02  0. 1.0000     0. 
   0 -12  -1  31650.60 1004.20  0. 1.0000     0. 
   0  12  -1  32331.20 1418.81  0. 1.0000     0. 
   0  12   1  30698.80 1227.51  0. 1.0000     0. 
   0  12   1  27676.50  857.16  0. 1.0000     0. 
   0  12  -1  34011.30 1356.36  0. 1.0000     0. 
   0 -12  -1  31539.70 1392.88  0. 1.0000     0. 
   0 -12  -1  31145.70 1273.42  0. 1.0000     0. 
   0 -12   1  30963.30 1395.10  0. 1.0000     0. 
   0 -12  -2  15034.90  768.97  0. 1.0000     0. 
   0  12  -2  17034.70 1114.45  0. 1.0000     0. 
   0  12   2  15496.60  861.93  0. 1.0000     0. 
   0  12   2  15827.10  810.62  0. 1.0000     0. 
   0 -12   2  15325.20 1026.42  0. 1.0000     0. 
   0  12  -2  17427.40 1081.00  0. 1.0000     0. 
   0  12  -2  14415.80  698.98  0. 1.0000     0. 
   0 -12  -2  16308.20 1039.13  0. 1.0000     0. 
   0 -12   2  17525.80 1130.66  0. 1.0000     0. 
   0 -12  -2  16790.00 1071.16  0. 1.0000     0. 
   0  12  -3   7112.73  812.67  0. 1.0000     0. 
   0 -12   3   7165.25  801.23  0. 1.0000     0. 
   0 -12   4  16254.30 1373.43  0. 1.0000     0. 
   0  12  -4  15931.80 1362.96  0. 1.0000     0. 
   0 -12   5  16545.10  823.43  0. 1.0000     0. 
   0  12  -5  14268.40  789.10  0. 1.0000     0. 
   0  12  -5  15822.70  813.31  0. 1.0000     0. 
   0 -12  -5  14985.20  793.70  0. 1.0000     0. 
   0 -12  -5  15306.20  816.34  0. 1.0000     0. 
   0  12  -5  15742.30  834.76  0. 1.0000     0. 
   0 -12  -5  14571.70  783.69  0. 1.0000     0. 
   0 -12   6  17043.90  863.38  0. 1.0000     0. 
   0 -12  -6  17317.70  880.98  0. 1.0000     0. 
   0  12  -6  17133.60  880.22  0. 1.0000     0. 
   0 -12  -6  18738.40  935.43  0. 1.0000     0. 
   0 -12  -6  18418.30  925.17  0. 1.0000     0. 
   0  12  -6  19074.90  956.98  0. 1.0000     0. 
   0  12  -7   7470.08  522.26  0. 1.0000     0. 
   0 -12  -7   7648.47  575.34  0. 1.0000     0. 
   0  12  -7   8259.95  583.67  0. 1.0000     0. 
   0  12  -8   1206.71  172.31  0. 1.0000     0. 
   0 -12  -8   1020.03  172.27  0. 1.0000     0. 
   0 -13   0     47.98   56.37  0. 1.0000     0. 
   0  13   0   -132.11  186.26  0. 1.0000     0. 
   0  13   0    117.65  126.36  0. 1.0000     0. 
   0 -13   0    237.50  142.96  0. 1.0000     0. 
   0 -13   0    117.49  137.57  0. 1.0000     0. 
   0 -13  -1  47493.50 1326.67  0. 1.0000     0. 
   0  13   1  49546.80 1680.46  0. 1.0000     0. 
   0  13  -1  48115.00 1848.71  0. 1.0000     0. 
   0  13  -1  49611.40 1757.53  0. 1.0000     0. 
   0 -13   1  45766.10 1805.56  0. 1.0000     0. 
   0 -13  -1  49712.11 1699.92  0. 1.0000     0. 
   0 -13  -1  50043.39 1874.01  0. 1.0000     0. 
   0  13   2   7294.23  565.36  0. 1.0000     0. 
   0  13  -2   9323.79  845.81  0. 1.0000     0. 
   0  13   2   7578.22  614.97  0. 1.0000     0. 
   0  13  -2   9519.22  835.36  0. 1.0000     0. 
   0 -13  -2   7877.87  738.97  0. 1.0000     0. 
   0 -13   2   9020.94  829.44  0. 1.0000     0. 
   0 -13  -2   8028.13  766.06  0. 1.0000     0. 
   0  13  -3  73218.50 2866.16  0. 1.0000     0. 
   0 -13   3  70660.10 2750.49  0. 1.0000     0. 
   0 -13   3  76453.80 2932.80  0. 1.0000     0. 
   0 -13   4  29270.50 1895.80  0. 1.0000     0. 
   0  13  -4  29862.00 1941.41  0. 1.0000     0. 
   0  13  -5  10757.20  684.28  0. 1.0000     0. 
   0 -13   5  11731.80  697.93  0. 1.0000     0. 
   0 -13  -5  11741.50  704.55  0. 1.0000     0. 
   0  13  -5  12415.90  718.66  0. 1.0000     0. 
   0 -13  -5  11455.20  705.94  0. 1.0000     0. 
   0 -13  -5  11032.90  686.61  0. 1.0000     0. 
   0  13  -5  12049.80  729.32  0. 1.0000     0. 
   0  13  -6  17929.80  910.32  0. 1.0000     0. 
   0 -13   6  18304.60  895.95  0. 1.0000     0. 
   0  13  -6  17962.50  903.30  0. 1.0000     0. 
   0 -13  -6  18031.10  902.74  0. 1.0000     0. 
   0 -13  -6  18240.10  937.27  0. 1.0000     0. 
   0 -13  -6  17956.00  925.09  0. 1.0000     0. 
   0  13  -6  18802.00  951.94  0. 1.0000     0. 
   0  13  -7    842.22  191.60  0. 1.0000     0. 
   0 -13   7   1235.67  213.25  0. 1.0000     0. 
   0  13  -7   1199.22  246.77  0. 1.0000     0. 
   0  13  -8   2038.54  210.77  0. 1.0000     0. 
   0 -13  -8   2409.00  249.36  0. 1.0000     0. 
   0 -14   0   2185.16  209.64  0. 1.0000     0. 
   0  14   0   2527.26  398.16  0. 1.0000     0. 
   0  14   0   2164.56  288.55  0. 1.0000     0. 
   0 -14   0   2502.40  326.14  0. 1.0000     0. 
   0 -14   0   2782.23  443.03  0. 1.0000     0. 
   0 -14   1  47827.50 1568.87  0. 1.0000     0. 
   0  14  -1  50564.00 1986.20  0. 1.0000     0. 
   0  14   1  49663.30 1785.00  0. 1.0000     0. 
   0  14  -1  51971.20 1872.00  0. 1.0000     0. 
   0 -14  -1  52329.70 1828.30  0. 1.0000     0. 
   0 -14  -1  54306.20 2042.59  0. 1.0000     0. 
   0 -14   1  50649.70 1980.31  0. 1.0000     0. 
   0  14  -2  40783.00 1905.52  0. 1.0000     0. 
   0 -14  -2  41060.60 1872.33  0. 1.0000     0. 
   0 -14   2  42897.10 1934.90  0. 1.0000     0. 
   0 -14  -2  40777.30 1806.23  0. 1.0000     0. 
   0  14  -3 108483.99 3714.52  0. 1.0000     0. 
   0 -14   3 110403.00 3754.23  0. 1.0000     0. 
   0  14  -4   8649.64 1070.07  0. 1.0000     0. 
   0 -14   4   9030.62 1100.20  0. 1.0000     0. 
   0 -14   5  17828.10  887.07  0. 1.0000     0. 
   0  14  -5  16602.60  866.25  0. 1.0000     0. 
   0  14  -5  17993.30  883.05  0. 1.0000     0. 
   0 -14  -5  16852.50  869.32  0. 1.0000     0. 
   0 -14  -5  17986.90  895.99  0. 1.0000     0. 
   0 -14  -5  18332.10  896.08  0. 1.0000     0. 
   0  14  -5  19365.00  939.88  0. 1.0000     0. 
   0 -14  -6   1728.80  302.32  0. 1.0000     0. 
   0  14  -6   1852.29  307.79  0. 1.0000     0. 
   0  14  -6   1481.72  276.80  0. 1.0000     0. 
   0 -14   6   1944.59  299.27  0. 1.0000     0. 
   0  14  -6   1306.50  272.20  0. 1.0000     0. 
   0 -14  -6   1264.30  269.26  0. 1.0000     0. 
   0 -14  -6   1885.54  337.01  0. 1.0000     0. 
   0  14  -7   1461.47  239.47  0. 1.0000     0. 
   0 -14   7   1527.73  236.80  0. 1.0000     0. 
   0 -14  -7   1784.97  281.74  0. 1.0000     0. 
   0  14  -7   1385.66  247.10  0. 1.0000     0. 
   0 -14  -8   5288.31  369.73  0. 1.0000     0. 
   0  15   0    -46.48  146.46  0. 1.0000     0. 
   0  15   0     11.19   99.89  0. 1.0000     0. 
   0 -15   0     48.38  148.47  0. 1.0000     0. 
   0 -15   0     -9.88  100.18  0. 1.0000     0. 
   0 -15   1  13228.90  762.34  0. 1.0000     0. 
   0  15  -1  14949.50 1058.50  0. 1.0000     0. 
   0  15   1  14230.80  926.53  0. 1.0000     0. 
   0  15  -1  15282.50  995.12  0. 1.0000     0. 
   0 -15   1  13712.70 1005.69  0. 1.0000     0. 
   0 -15  -1  14133.70  910.57  0. 1.0000     0. 
   0 -15  -1  14595.00 1046.56  0. 1.0000     0. 
   0  15  -2  49631.11 2200.09  0. 1.0000     0. 
   0 -15  -2  54685.61 2253.15  0. 1.0000     0. 
   0 -15   2  52036.40 2225.22  0. 1.0000     0. 
   0 -15  -2  51370.40 2112.76  0. 1.0000     0. 
   0  15  -3  49552.10 2421.23  0. 1.0000     0. 
   0 -15   3  50313.90 2443.52  0. 1.0000     0. 
   0  15  -4  15629.60 1472.80  0. 1.0000     0. 
   0 -15   4  17992.40 1571.34  0. 1.0000     0. 
   0  15  -5   1378.53  257.86  0. 1.0000     0. 
   0 -15  -5   1298.44  287.26  0. 1.0000     0. 
   0 -15   5   1343.44  268.09  0. 1.0000     0. 
   0  15  -5   1090.92  248.12  0. 1.0000     0. 
   0 -15  -5   1578.50  283.87  0. 1.0000     0. 
   0  15  -5   1392.48  263.58  0. 1.0000     0. 
   0 -15  -5   1369.87  276.89  0. 1.0000     0. 
   0 -15   6  11612.40  700.49  0. 1.0000     0. 
   0  15  -6  10959.60  702.44  0. 1.0000     0. 
   0  15  -6  11356.60  706.82  0. 1.0000     0. 
   0 -15  -6  11103.50  718.79  0. 1.0000     0. 
   0 -15  -6  11720.90  739.23  0. 1.0000     0. 
   0  15  -6  11238.50  726.92  0. 1.0000     0. 
   0 -15   7   3359.63  336.78  0. 1.0000     0. 
   0  15  -7   3622.26  362.71  0. 1.0000     0. 
   0 -15  -7   4105.52  399.21  0. 1.0000     0. 
   0  15  -7   3331.92  363.14  0. 1.0000     0. 
   0 -15   8   5824.53  372.63  0. 1.0000     0. 
   0 -15  -8   5732.46  375.78  0. 1.0000     0. 
   0  16   0  17711.20 1138.78  0. 1.0000     0. 
   0  16   0  15911.60  910.56  0. 1.0000     0. 
   0 -16   0  17809.70  958.34  0. 1.0000     0. 
   0 -16   0  16419.20 1141.87  0. 1.0000     0. 
   0 -16   1  17889.80  904.86  0. 1.0000     0. 
   0  16  -1  17670.00 1208.63  0. 1.0000     0. 
   0  16   1  18136.00 1101.92  0. 1.0000     0. 
   0  16  -1  19296.20 1141.13  0. 1.0000     0. 
   0 -16   1  18987.70 1228.08  0. 1.0000     0. 
   0 -16  -1  20152.80 1288.57  0. 1.0000     0. 
   0 -16  -1  18111.30 1075.93  0. 1.0000     0. 
   0  16  -2  30001.30 1697.26  0. 1.0000     0. 
   0 -16  -2  25767.40 1492.29  0. 1.0000     0. 
   0 -16  -2  27647.70 1609.86  0. 1.0000     0. 
   0 -16   2  30455.60 1694.82  0. 1.0000     0. 
   0  16  -3  28350.80 1836.82  0. 1.0000     0. 
   0 -16   3  28331.20 1830.00  0. 1.0000     0. 
   0  16  -4   7475.96 1037.39  0. 1.0000     0. 
   0 -16   4   7915.88 1072.15  0. 1.0000     0. 
   0 -16   5  23983.90 1058.54  0. 1.0000     0. 
   0  16  -5  22823.30 1054.41  0. 1.0000     0. 
   0 -16  -5  22405.10 1025.55  0. 1.0000     0. 
   0  16  -5  24534.50 1070.07  0. 1.0000     0. 
   0 -16  -5  24999.60 1085.51  0. 1.0000     0. 
   0 -16  -5  24826.70 1063.55  0. 1.0000     0. 
   0  16  -5  24447.30 1080.24  0. 1.0000     0. 
   0  16  -6   1632.47  282.08  0. 1.0000     0. 
   0 -16   6   1953.69  299.43  0. 1.0000     0. 
   0  16  -6   1799.45  284.85  0. 1.0000     0. 
   0 -16  -6   1996.41  321.87  0. 1.0000     0. 
   0 -16  -6   2201.86  380.82  0. 1.0000     0. 
   0  16  -6   1709.65  305.61  0. 1.0000     0. 
   0 -16   7   5705.53  434.23  0. 1.0000     0. 
   0  16  -7   5656.26  426.48  0. 1.0000     0. 
   0 -16  -7   5781.35  473.36  0. 1.0000     0. 
   0  16  -7   5372.64  453.46  0. 1.0000     0. 
   0 -16   8   1217.85  170.18  0. 1.0000     0. 
   0 -16  -8   1526.45  193.90  0. 1.0000     0. 
   0  17   0     82.39  190.72  0. 1.0000     0. 
   0  17   0    154.52  135.92  0. 1.0000     0. 
   0 -17   0     33.04   97.56  0. 1.0000     0. 
   0 -17   0      3.36  163.19  0. 1.0000     0. 
   0  17  -1   3077.72  517.51  0. 1.0000     0. 
   0  17   1   3722.64  512.78  0. 1.0000     0. 
   0  17  -1   2565.33  452.69  0. 1.0000     0. 
   0 -17  -1   3420.56  480.52  0. 1.0000     0. 
   0 -17  -1   3761.72  582.56  0. 1.0000     0. 
   0 -17   1   3282.09  528.59  0. 1.0000     0. 
   0  17  -2   2230.32  467.88  0. 1.0000     0. 
   0 -17   2   2205.19  388.53  0. 1.0000     0. 
   0 -17  -2   1956.66  419.20  0. 1.0000     0. 
   0 -17  -2   2073.37  459.95  0. 1.0000     0. 
   0 -17   2   2638.77  515.00  0. 1.0000     0. 
   0  17  -3   1988.20  520.27  0. 1.0000     0. 
   0 -17   3   2204.02  557.64  0. 1.0000     0. 
   0 -17   4  12304.90  708.41  0. 1.0000     0. 
   0  17  -4  11958.00 1357.60  0. 1.0000     0. 
   0 -17  -4  12855.10  721.34  0. 1.0000     0. 
   0 -17   4  11985.10 1330.49  0. 1.0000     0. 
   0 -17  -4  12605.20  701.78  0. 1.0000     0. 
   0  17  -4  12791.60  718.23  0. 1.0000     0. 
   0 -17   5  14360.90  802.29  0. 1.0000     0. 
   0  17  -5  11568.90  741.00  0. 1.0000     0. 
   0 -17  -5  11606.50  726.37  0. 1.0000     0. 
   0 -17  -5  12325.60  758.67  0. 1.0000     0. 
   0 -17  -5  13967.00  781.18  0. 1.0000     0. 
   0  17  -5  12936.60  769.39  0. 1.0000     0. 
   0  17  -6    233.49  155.12  0. 1.0000     0. 
   0  17  -6    518.56  199.92  0. 1.0000     0. 
   0 -17   6    268.27  161.46  0. 1.0000     0. 
   0 -17  -6    300.78  152.44  0. 1.0000     0. 
   0  17  -6    383.36  162.45  0. 1.0000     0. 
   0  17  -7   2626.97  289.11  0. 1.0000     0. 
   0 -17   7   2452.28  284.14  0. 1.0000     0. 
   0 -17  -7   1939.68  271.35  0. 1.0000     0. 
   0  17  -7   2322.51  301.25  0. 1.0000     0. 
   0 -17   8   3724.55  269.05  0. 1.0000     0. 
   0 -17  -8   3771.70  284.89  0. 1.0000     0. 
   0  18   0  47418.10 2100.25  0. 1.0000     0. 
   0 -18   0  46238.80 2132.50  0. 1.0000     0. 
   0  18   1  19226.50 1245.41  0. 1.0000     0. 
   0  18  -1  19719.30 1363.57  0. 1.0000     0. 
   0 -18  -1  18230.90 1140.82  0. 1.0000     0. 
   0 -18   1  19545.70 1343.42  0. 1.0000     0. 
   0 -18  -1  20368.80 1395.02  0. 1.0000     0. 
   0  18  -2    210.74  210.67  0. 1.0000     0. 
   0 -18  -2    565.64  243.60  0. 1.0000     0. 
   0 -18   2    669.47  296.49  0. 1.0000     0. 
   0 -18  -2    707.42  295.87  0. 1.0000     0. 
   0  18  -3  17005.40 1498.99  0. 1.0000     0. 
   0 -18   3  15922.00 1411.14  0. 1.0000     0. 
   0 -18   4  15516.40  807.60  0. 1.0000     0. 
   0  18  -4  14088.70  787.73  0. 1.0000     0. 
   0  18  -4  13922.40 1489.84  0. 1.0000     0. 
   0 -18  -4  14636.80  801.86  0. 1.0000     0. 
   0 -18  -4  14831.40  791.36  0. 1.0000     0. 
   0 -18  -4  15233.90  788.73  0. 1.0000     0. 
   0 -18   4  14114.40 1467.23  0. 1.0000     0. 
   0  18  -4  15335.00  799.78  0. 1.0000     0. 
   0 -18   5  30318.40 1216.08  0. 1.0000     0. 
   0  18  -5  28189.80 1196.92  0. 1.0000     0. 
   0 -18  -5  31526.50 1249.03  0. 1.0000     0. 
   0 -18  -5  30292.40 1213.18  0. 1.0000     0. 
   0  18  -5  28690.00 1196.39  0. 1.0000     0. 
   0  18  -6   9873.48  657.77  0. 1.0000     0. 
   0 -18   6  12019.00  708.01  0. 1.0000     0. 
   0  18  -6  11275.60  691.37  0. 1.0000     0. 
   0 -18  -6  10883.40  697.29  0. 1.0000     0. 
   0  18  -6  11338.90  709.73  0. 1.0000     0. 
   0 -18   7   3397.90  333.77  0. 1.0000     0. 
   0  18  -7   3436.78  326.88  0. 1.0000     0. 
   0 -18  -7   3168.42  344.42  0. 1.0000     0. 
   0  18  -7   3613.46  363.01  0. 1.0000     0. 
   0 -18  -8     87.41   83.98  0. 1.0000     0. 
   0  19   0     15.60  158.10  0. 1.0000     0. 
   0 -19   0    -28.93  199.49  0. 1.0000     0. 
   0  19  -1   1465.72  375.87  0. 1.0000     0. 
   0  19   1   1128.44  321.13  0. 1.0000     0. 
   0 -19  -1   1284.68  381.15  0. 1.0000     0. 
   0 -19   1   1658.41  424.15  0. 1.0000     0. 
   0  19  -2   7384.46  906.80  0. 1.0000     0. 
   0 -19  -2   7625.46  851.88  0. 1.0000     0. 
   0 -19   2   7425.05  897.73  0. 1.0000     0. 
   0 -19  -2   8350.76  973.74  0. 1.0000     0. 
   0  19  -3   4816.30  810.28  0. 1.0000     0. 
   0 -19   3   3643.55  718.31  0. 1.0000     0. 
   0 -19   4   8316.41  590.38  0. 1.0000     0. 
   0  19  -4   7929.13  591.74  0. 1.0000     0. 
   0 -19   4   5857.06  913.10  0. 1.0000     0. 
   0 -19  -4   7945.72  588.71  0. 1.0000     0. 
   0 -19  -4   7528.84  562.41  0. 1.0000     0. 
   0 -19  -4   8428.04  590.78  0. 1.0000     0. 
   0  19  -4   8759.22  600.76  0. 1.0000     0. 
   0 -19   4   7049.20  519.44  0. 1.0000     0. 
   0 -19   5  20364.90  976.02  0. 1.0000     0. 
   0  19  -5  18443.30  953.56  0. 1.0000     0. 
   0 -19  -5  19380.10  965.12  0. 1.0000     0. 
   0 -19  -5  20357.10  971.74  0. 1.0000     0. 
   0  19  -5  19706.50  960.65  0. 1.0000     0. 
   0 -19   6  10267.80  658.53  0. 1.0000     0. 
   0  19  -6   8978.87  620.28  0. 1.0000     0. 
   0  19  -6   9815.09  646.52  0. 1.0000     0. 
   0 -19  -6  10466.50  675.49  0. 1.0000     0. 
   0  19  -6  10390.60  670.44  0. 1.0000     0. 
   0 -19   7  19051.80  796.53  0. 1.0000     0. 
   0 -19  -7  21132.40  868.26  0. 1.0000     0. 
   0  19  -7  19677.80  840.45  0. 1.0000     0. 
   0  20   0  16450.50 1286.86  0. 1.0000     0. 
   0 -20   0  16649.40 1330.42  0. 1.0000     0. 
   0  20  -1   8490.54  956.31  0. 1.0000     0. 
   0  20   1   9439.46  943.31  0. 1.0000     0. 
   0 -20  -1   9619.21 1026.09  0. 1.0000     0. 
   0 -20   1   8458.40  936.80  0. 1.0000     0. 
   0  20  -2  13954.40 1298.92  0. 1.0000     0. 
   0 -20  -2  14852.50 1342.45  0. 1.0000     0. 
   0 -20   2  15126.60 1323.48  0. 1.0000     0. 
   0  20  -3   7472.94 1040.23  0. 1.0000     0. 
   0 -20   3   7329.94 1027.67  0. 1.0000     0. 
   0 -20  -4   1714.53  263.94  0. 1.0000     0. 
   0  20  -4   1805.10  286.93  0. 1.0000     0. 
   0 -20   4   1482.49  247.32  0. 1.0000     0. 
   0 -20   4   2034.37  308.88  0. 1.0000     0. 
   0 -20  -4   2221.85  333.12  0. 1.0000     0. 
   0  20  -4   1703.51  278.19  0. 1.0000     0. 
   0 -20  -4   1938.90  291.39  0. 1.0000     0. 
   0  20  -5  17123.80  905.83  0. 1.0000     0. 
   0 -20   5  18363.30  922.83  0. 1.0000     0. 
   0 -20  -5  17401.00  908.08  0. 1.0000     0. 
   0  20  -5  18610.40  932.24  0. 1.0000     0. 
   0 -20  -5  18335.30  923.07  0. 1.0000     0. 
   0  20  -6   1263.20  254.98  0. 1.0000     0. 
   0  20  -6    955.89  231.63  0. 1.0000     0. 
   0 -20   6   1501.15  277.23  0. 1.0000     0. 
   0 -20  -6   1095.76  235.48  0. 1.0000     0. 
   0  20  -6   1135.45  245.84  0. 1.0000     0. 
   0 -20   7   2240.17  262.29  0. 1.0000     0. 
   0  20  -7   2154.28  244.42  0. 1.0000     0. 
   0 -20  -7   2370.68  293.53  0. 1.0000     0. 
   0  20  -7   2262.51  270.01  0. 1.0000     0. 
   0  21   0    -73.62  153.29  0. 1.0000     0. 
   0 -21   0    499.23  306.28  0. 1.0000     0. 
   0  21  -1   7028.74  900.16  0. 1.0000     0. 
   0  21   1   6442.95  807.92  0. 1.0000     0. 
   0 -21  -1   6901.34  901.09  0. 1.0000     0. 
   0 -21   1   5937.26  817.97  0. 1.0000     0. 
   0  21  -2   9292.22 1093.66  0. 1.0000     0. 
   0 -21   2  10327.00 1145.44  0. 1.0000     0. 
   0 -21  -2  10810.50 1173.52  0. 1.0000     0. 
   0  21  -3    250.48  238.72  0. 1.0000     0. 
   0 -21   3    312.38  271.11  0. 1.0000     0. 
   0 -21   4  13069.10  762.07  0. 1.0000     0. 
   0  21  -4  12446.00  750.26  0. 1.0000     0. 
   0 -21  -4  10073.70  649.62  0. 1.0000     0. 
   0 -21  -4  10746.20  677.77  0. 1.0000     0. 
   0 -21  -4  12461.40  747.45  0. 1.0000     0. 
   0 -21   4  11321.50  683.54  0. 1.0000     0. 
   0  21  -4  12154.70  729.30  0. 1.0000     0. 
   0 -21  -4  13579.40  767.31  0. 1.0000     0. 
   0  21  -5   1743.73  307.46  0. 1.0000     0. 
   0 -21   5   2143.24  333.91  0. 1.0000     0. 
   0  21  -5   2257.81  337.82  0. 1.0000     0. 
   0 -21  -5   1356.93  282.37  0. 1.0000     0. 
   0  21  -6   5294.70  453.84  0. 1.0000     0. 
   0 -21   6   5709.76  479.58  0. 1.0000     0. 
   0  21  -6   5886.68  476.58  0. 1.0000     0. 
   0 -21  -6   5355.26  470.36  0. 1.0000     0. 
   0  21  -6   5861.72  492.21  0. 1.0000     0. 
   0 -21   7   3734.49  320.64  0. 1.0000     0. 
   0  21  -7   3151.44  284.78  0. 1.0000     0. 
   0 -21  -7   3577.38  341.93  0. 1.0000     0. 
   0  21  -7   3488.27  321.88  0. 1.0000     0. 
   0  22   0  22221.60 1615.20  0. 1.0000     0. 
   0 -22   0  22555.80 1688.44  0. 1.0000     0. 
   0  22   1  10091.60 1056.21  0. 1.0000     0. 
   0  22  -1   9116.77 1066.99  0. 1.0000     0. 
   0 -22  -1   9289.27 1094.24  0. 1.0000     0. 
   0 -22   1   9194.33 1047.01  0. 1.0000     0. 
   0  22  -2    803.48  370.52  0. 1.0000     0. 
   0 -22  -2   1044.37  396.16  0. 1.0000     0. 
   0 -22   2    734.46  356.36  0. 1.0000     0. 
   0 -22  -3   1816.92  282.84  0. 1.0000     0. 
   0 -22  -3   1731.94  274.02  0. 1.0000     0. 
   0 -22   3   1526.06  259.45  0. 1.0000     0. 
   0 -22   3   1508.82  257.12  0. 1.0000     0. 
   0 -22  -3   1493.03  268.74  0. 1.0000     0. 
   0  22  -3   1494.41  251.26  0. 1.0000     0. 
   0 -22   4  11189.40  705.98  0. 1.0000     0. 
   0  22  -4  10068.20  684.86  0. 1.0000     0. 
   0 -22  -4  10084.20  651.10  0. 1.0000     0. 
   0 -22  -4  10063.40  661.59  0. 1.0000     0. 
   0 -22  -4  10971.50  702.64  0. 1.0000     0. 
   0 -22   4   9800.29  639.96  0. 1.0000     0. 
   0  22  -4  10105.70  672.48  0. 1.0000     0. 
   0 -22   5  15317.70  819.21  0. 1.0000     0. 
   0  22  -5  12495.30  763.92  0. 1.0000     0. 
   0 -22  -5  14644.60  831.25  0. 1.0000     0. 
   0  22  -5  14278.80  808.67  0. 1.0000     0. 
   0  22  -6   1350.95  228.59  0. 1.0000     0. 
   0 -22   6   1390.09  247.06  0. 1.0000     0. 
   0  22  -6   1358.52  247.01  0. 1.0000     0. 
   0 -22  -6    912.78  200.76  0. 1.0000     0. 
   0  22  -6   1031.55  222.68  0. 1.0000     0. 
   0 -22   7   1412.00  204.53  0. 1.0000     0. 
   0  22  -7   1184.78  183.39  0. 1.0000     0. 
   0 -22  -7   1459.75  219.70  0. 1.0000     0. 
   0  22  -7   1142.70  190.46  0. 1.0000     0. 
   0  23   0    -71.59  239.32  0. 1.0000     0. 
   0 -23   0    161.86  151.59  0. 1.0000     0. 
   0  23  -1   6026.01  900.18  0. 1.0000     0. 
   0 -23  -1   6123.27  929.29  0. 1.0000     0. 
   0 -23   1   6057.24  885.01  0. 1.0000     0. 
   0  23  -2  19510.00 1693.11  0. 1.0000     0. 
   0 -23   2  21823.00 1759.53  0. 1.0000     0. 
   0 -23  -2  21806.80 1805.19  0. 1.0000     0. 
   0 -23   3   4417.31  438.34  0. 1.0000     0. 
   0 -23  -3   4778.19  449.69  0. 1.0000     0. 
   0 -23  -3   4329.90  430.43  0. 1.0000     0. 
   0 -23  -3   4661.75  442.14  0. 1.0000     0. 
   0  23  -3   4391.98  426.14  0. 1.0000     0. 
   0 -23   3   4552.74  434.34  0. 1.0000     0. 
   0 -23   4   6860.99  550.92  0. 1.0000     0. 
   0  23  -4   6473.25  547.66  0. 1.0000     0. 
   0 -23  -4   5784.11  507.45  0. 1.0000     0. 
   0 -23  -4   6004.24  505.54  0. 1.0000     0. 
   0 -23  -4   5878.95  518.66  0. 1.0000     0. 
   0 -23   4   6480.81  517.99  0. 1.0000     0. 
   0  23  -4   5955.52  523.63  0. 1.0000     0. 
   0 -23   5   8567.13  607.88  0. 1.0000     0. 
   0  23  -5   8014.25  603.53  0. 1.0000     0. 
   0 -23  -5   9371.37  654.60  0. 1.0000     0. 
   0  23  -5   8652.55  619.13  0. 1.0000     0. 
   0  23  -6     73.04  107.71  0. 1.0000     0. 
   0  23  -6    145.58  120.16  0. 1.0000     0. 
   0 -23   6    213.68  147.99  0. 1.0000     0. 
   0 -23  -6    -28.79  136.02  0. 1.0000     0. 
   0  23  -6    130.44  137.65  0. 1.0000     0. 
   0 -23   7   2712.82  260.23  0. 1.0000     0. 
   0  23  -7   2458.19  230.04  0. 1.0000     0. 
   0 -23  -7   3413.06  313.84  0. 1.0000     0. 
   0  23  -7   2888.64  278.67  0. 1.0000     0. 
   0  24   0  15736.70 1453.11  0. 1.0000     0. 
   0 -24   0  16945.20 1547.69  0. 1.0000     0. 
   0  24  -1   1398.75  443.07  0. 1.0000     0. 
   0 -24   1   1952.09  556.98  0. 1.0000     0. 
   0 -24  -1   2405.35  607.56  0. 1.0000     0. 
   0  24  -2   4330.15  825.25  0. 1.0000     0. 
   0 -24  -2   3863.56  402.65  0. 1.0000     0. 
   0 -24  -2   4388.71  422.41  0. 1.0000     0. 
   0 -24  -2   4138.34  425.57  0. 1.0000     0. 
   0 -24   2   4374.32  417.17  0. 1.0000     0. 
   0 -24   2   4485.06  822.53  0. 1.0000     0. 
   0 -24  -2   3798.49  773.95  0. 1.0000     0. 
   0 -24   3  13114.40  763.67  0. 1.0000     0. 
   0 -24  -3  14435.10  796.96  0. 1.0000     0. 
   0 -24  -3  14488.40  806.68  0. 1.0000     0. 
   0 -24  -3  14282.10  800.72  0. 1.0000     0. 
   0  24  -3  12567.00  740.45  0. 1.0000     0. 
   0 -24   3  12040.70  729.83  0. 1.0000     0. 
   0  24  -4  19530.90  982.04  0. 1.0000     0. 
   0 -24   4  20488.20  974.21  0. 1.0000     0. 
   0 -24  -4  19546.20  946.76  0. 1.0000     0. 
   0 -24  -4  21274.50 1018.46  0. 1.0000     0. 
   0 -24   4  19681.30  939.02  0. 1.0000     0. 
   0  24  -4  19177.10  952.50  0. 1.0000     0. 
   0 -24   5   3488.66  381.31  0. 1.0000     0. 
   0  24  -5   2781.45  349.46  0. 1.0000     0. 
   0 -24  -5   3001.49  382.72  0. 1.0000     0. 
   0  24  -5   3056.17  379.98  0. 1.0000     0. 
   0  24  -6    546.20  145.01  0. 1.0000     0. 
   0 -24   6    543.91  155.75  0. 1.0000     0. 
   0  24  -6    720.81  177.52  0. 1.0000     0. 
   0 -24  -6    807.82  210.88  0. 1.0000     0. 
   0  24  -6    583.36  177.59  0. 1.0000     0. 
   0 -24   7   3223.13  271.27  0. 1.0000     0. 
   0  24  -7   2527.79  216.32  0. 1.0000     0. 
   0 -24  -7   2931.17  281.53  0. 1.0000     0. 
   0  24  -7   2893.56  263.99  0. 1.0000     0. 
   0  25   0     77.45  258.00  0. 1.0000     0. 
   0 -25   0   -450.13  296.78  0. 1.0000     0. 
   0 -25  -1   3034.57  350.09  0. 1.0000     0. 
   0  25  -1   2918.03  669.56  0. 1.0000     0. 
   0 -25   1   3119.42  350.70  0. 1.0000     0. 
   0 -25   1   3170.95  367.39  0. 1.0000     0. 
   0 -25   1   3265.48  720.50  0. 1.0000     0. 
   0 -25  -1   2323.91  620.07  0. 1.0000     0. 
   0 -25   2  19857.30  936.37  0. 1.0000     0. 
   0 -25  -2  24696.90 1055.27  0. 1.0000     0. 
   0 -25  -2  25459.90 1068.86  0. 1.0000     0. 
   0 -25  -2  23429.50 1031.83  0. 1.0000     0. 
   0  25  -2  20897.60  952.26  0. 1.0000     0. 
   0 -25   2  23869.00 1036.71  0. 1.0000     0. 
   0 -25   3  48263.20 1619.50  0. 1.0000     0. 
   0 -25  -3  52534.90 1700.76  0. 1.0000     0. 
   0 -25  -3  52716.61 1690.43  0. 1.0000     0. 
   0 -25  -3  50475.70 1663.87  0. 1.0000     0. 
   0  25  -3  47928.30 1606.15  0. 1.0000     0. 
   0 -25   3  50890.00 1649.03  0. 1.0000     0. 
   0 -25   4  47669.89 1582.41  0. 1.0000     0. 
   0  25  -4  44680.00 1580.17  0. 1.0000     0. 
   0 -25  -4  43249.61 1513.53  0. 1.0000     0. 
   0 -25  -4  46158.80 1586.69  0. 1.0000     0. 
   0  25  -4  47284.10 1586.03  0. 1.0000     0. 
   0 -25   4  45359.40 1528.24  0. 1.0000     0. 
   0  25  -5    898.28  225.89  0. 1.0000     0. 
   0 -25   5   1300.69  246.93  0. 1.0000     0. 
   0 -25  -5   1306.02  260.16  0. 1.0000     0. 
   0  25  -5   1189.12  233.94  0. 1.0000     0. 
   0 -25   6   3172.32  333.64  0. 1.0000     0. 
   0  25  -6   2974.75  305.42  0. 1.0000     0. 
   0  25  -6   3286.16  328.17  0. 1.0000     0. 
   0 -25  -6   3657.45  372.36  0. 1.0000     0. 
   0  25  -6   3069.00  335.02  0. 1.0000     0. 
   0 -25   7   1585.65  181.96  0. 1.0000     0. 
   0 -25  -7   1038.27  153.60  0. 1.0000     0. 
   0  25  -7   1411.73  181.12  0. 1.0000     0. 
   0  26   0   2819.22  661.52  0. 1.0000     0. 
   0 -26   0   3164.12  361.96  0. 1.0000     0. 
   0 -26   0   3244.05  362.52  0. 1.0000     0. 
   0 -26   1   1231.88  248.70  0. 1.0000     0. 
   0 -26  -1    829.29  194.85  0. 1.0000     0. 
   0 -26  -1    705.75  184.65  0. 1.0000     0. 
   0 -26   1    794.55  195.89  0. 1.0000     0. 
   0 -26  -1   1176.41  264.13  0. 1.0000     0. 
   0 -26  -2  16029.80  848.48  0. 1.0000     0. 
   0 -26  -2  14178.60  799.15  0. 1.0000     0. 
   0 -26  -2  13586.10  777.30  0. 1.0000     0. 
   0 -26   2  14274.00  792.42  0. 1.0000     0. 
   0  26  -2  13381.50  751.53  0. 1.0000     0. 
   0 -26   3  39363.20 1428.59  0. 1.0000     0. 
   0 -26  -3  39840.20 1453.38  0. 1.0000     0. 
   0 -26  -3  40514.70 1458.30  0. 1.0000     0. 
   0 -26  -3  39803.00 1457.16  0. 1.0000     0. 
   0 -26   3  41060.30 1453.66  0. 1.0000     0. 
   0  26  -3  39979.60 1436.50  0. 1.0000     0. 
   0  26  -4   7742.66  602.47  0. 1.0000     0. 
   0 -26   4   7895.99  591.96  0. 1.0000     0. 
   0 -26  -4   7224.95  569.44  0. 1.0000     0. 
   0 -26  -4   7883.40  617.07  0. 1.0000     0. 
   0 -26   4   6968.88  541.74  0. 1.0000     0. 
   0  26  -4   7436.52  576.13  0. 1.0000     0. 
   0 -26   5  11612.60  687.92  0. 1.0000     0. 
   0  26  -5  11505.00  693.85  0. 1.0000     0. 
   0 -26  -5  13642.30  768.57  0. 1.0000     0. 
   0  26  -5  11726.20  699.52  0. 1.0000     0. 
   0 -26   5  10923.70  634.59  0. 1.0000     0. 
   0  26  -6    418.30  139.95  0. 1.0000     0. 
   0 -26   6    544.35  154.84  0. 1.0000     0. 
   0  26  -6    483.85  138.20  0. 1.0000     0. 
   0 -26  -6    459.90  174.53  0. 1.0000     0. 
   0  26  -6    388.47  141.21  0. 1.0000     0. 
   0 -26   7   1106.92  150.98  0. 1.0000     0. 
   0 -26  -7    909.78  147.66  0. 1.0000     0. 
   0  26  -7    935.27  145.91  0. 1.0000     0. 
   0 -27   0     33.59  120.34  0. 1.0000     0. 
   0 -27   0     -3.94  116.82  0. 1.0000     0. 
   0 -27  -1   7439.56  561.36  0. 1.0000     0. 
   0 -27  -1   6405.61  521.58  0. 1.0000     0. 
   0 -27  -1   6454.79  528.05  0. 1.0000     0. 
   0 -27  -1   6645.28  544.39  0. 1.0000     0. 
   0 -27   1   6646.28  536.33  0. 1.0000     0. 
   0 -27   2   1633.72  282.89  0. 1.0000     0. 
   0 -27  -2   1377.30  262.24  0. 1.0000     0. 
   0 -27  -2   1611.67  291.88  0. 1.0000     0. 
   0 -27  -2   1202.53  238.73  0. 1.0000     0. 
   0  27  -2   1237.43  241.87  0. 1.0000     0. 
   0 -27   3  34821.20 1321.35  0. 1.0000     0. 
   0 -27  -3  36638.50 1384.43  0. 1.0000     0. 
   0 -27  -3  35497.90 1366.24  0. 1.0000     0. 
   0  27  -3  34328.90 1319.50  0. 1.0000     0. 
   0 -27   3  36796.60 1364.31  0. 1.0000     0. 
   0  27  -4    292.49  169.69  0. 1.0000     0. 
   0 -27   4    649.55  258.72  0. 1.0000     0. 
   0 -27   4    225.62  154.34  0. 1.0000     0. 
   0 -27  -4    446.42  157.74  0. 1.0000     0. 
   0 -27  -4    789.87  249.55  0. 1.0000     0. 
   0  27  -4    269.16  162.92  0. 1.0000     0. 
   0 -27   5   1007.50  228.11  0. 1.0000     0. 
   0 -27   5    575.09  151.54  0. 1.0000     0. 
   0  27  -5    571.39  182.78  0. 1.0000     0. 
   0 -27  -5    499.52  207.89  0. 1.0000     0. 
   0  27  -5    566.59  171.69  0. 1.0000     0. 
   0 -27   6   7006.01  446.12  0. 1.0000     0. 
   0  27  -6   6167.89  408.47  0. 1.0000     0. 
   0 -27  -6   6597.34  459.91  0. 1.0000     0. 
   0  27  -6   6521.82  449.74  0. 1.0000     0. 
   0 -28   0  48947.70 1615.00  0. 1.0000     0. 
   0 -28  -1  17795.10  897.66  0. 1.0000     0. 
   0 -28  -1  16054.80  863.83  0. 1.0000     0. 
   0 -28   1  17762.60  907.73  0. 1.0000     0. 
   0 -28  -2  18852.70  938.08  0. 1.0000     0. 
   0 -28  -2  17275.40  902.73  0. 1.0000     0. 
   0 -28   2  17052.20  897.21  0. 1.0000     0. 
   0  28  -2  16476.30  855.76  0. 1.0000     0. 
   0 -28  -3  30146.60 1206.00  0. 1.0000     0. 
   0 -28   3  32719.40 1256.26  0. 1.0000     0. 
   0 -28  -3  33297.50 1309.03  0. 1.0000     0. 
   0 -28  -3  32467.60 1295.94  0. 1.0000     0. 
   0  28  -3  32881.60 1277.62  0. 1.0000     0. 
   0 -28   3  34513.20 1307.03  0. 1.0000     0. 
   0  28  -4   8852.77  631.99  0. 1.0000     0. 
   0 -28   4   8657.46  606.33  0. 1.0000     0. 
   0 -28  -4  10648.30  673.85  0. 1.0000     0. 
   0 -28  -4  10950.10  702.66  0. 1.0000     0. 
   0 -28   4   9509.26  627.80  0. 1.0000     0. 
   0  28  -4   8848.68  621.99  0. 1.0000     0. 
   0 -28   5   3638.07  356.64  0. 1.0000     0. 
   0  28  -5   3456.53  364.83  0. 1.0000     0. 
   0 -28  -5   3652.07  368.99  0. 1.0000     0. 
   0  28  -5   3750.70  381.59  0. 1.0000     0. 
   0 -28   5   3348.75  331.54  0. 1.0000     0. 
   0 -28   6   5585.71  382.46  0. 1.0000     0. 
   0  28  -6   5191.41  359.60  0. 1.0000     0. 
   0 -28  -6   5364.59  393.35  0. 1.0000     0. 
   0  28  -6   5402.44  385.23  0. 1.0000     0. 
   0 -29   0     70.45  113.01  0. 1.0000     0. 
   0 -29   0    -21.57  107.46  0. 1.0000     0. 
   0 -29  -1   3201.49  379.61  0. 1.0000     0. 
   0 -29   1   2616.64  319.49  0. 1.0000     0. 
   0 -29   1   3445.16  395.91  0. 1.0000     0. 
   0 -29  -2  19167.70  949.45  0. 1.0000     0. 
   0 -29  -2  17706.30  917.49  0. 1.0000     0. 
   0 -29   2  16775.90  884.70  0. 1.0000     0. 
   0 -29  -3   3252.94  376.40  0. 1.0000     0. 
   0 -29   3   3630.44  394.29  0. 1.0000     0. 
   0 -29  -3   3862.32  427.22  0. 1.0000     0. 
   0 -29  -3   4062.59  435.41  0. 1.0000     0. 
   0 -29   3   4004.48  420.23  0. 1.0000     0. 
   0  29  -3   3706.19  412.41  0. 1.0000     0. 
   0 -29   4   6706.60  515.11  0. 1.0000     0. 
   0  29  -4   6584.63  533.81  0. 1.0000     0. 
   0 -29  -4   6199.97  506.75  0. 1.0000     0. 
   0 -29  -4   6345.86  528.67  0. 1.0000     0. 
   0 -29   4   6103.11  498.64  0. 1.0000     0. 
   0  29  -4   6380.02  516.69  0. 1.0000     0. 
   0  29  -5   2326.52  287.44  0. 1.0000     0. 
   0 -29   5   2800.11  310.50  0. 1.0000     0. 
   0  29  -5   3180.36  331.84  0. 1.0000     0. 
   0 -29  -5   1859.72  272.89  0. 1.0000     0. 
   0  29  -5   2512.06  298.89  0. 1.0000     0. 
   0 -29   6    422.98  122.75  0. 1.0000     0. 
   0  29  -6    495.23  126.32  0. 1.0000     0. 
   0 -29  -6    209.03  107.89  0. 1.0000     0. 
   0  29  -6    508.34  126.60  0. 1.0000     0. 
   0 -30   0   1271.93  248.38  0. 1.0000     0. 
   0 -30   0    934.72  221.81  0. 1.0000     0. 
   0 -30   1   4383.48  417.95  0. 1.0000     0. 
   0 -30  -1   5453.56  489.12  0. 1.0000     0. 
   0 -30  -1   6251.10  569.77  0. 1.0000     0. 
   0 -30   1   5063.04  486.33  0. 1.0000     0. 
   0 -30  -2  44998.20 1546.66  0. 1.0000     0. 
   0 -30  -2  42616.40 1533.94  0. 1.0000     0. 
   0 -30   2  46760.70 1567.10  0. 1.0000     0. 
   0  30  -2  42065.40 1476.94  0. 1.0000     0. 
   0 -30   3   2351.56  323.79  0. 1.0000     0. 
   0 -30   3   2167.34  290.83  0. 1.0000     0. 
   0 -30  -3   2515.32  324.42  0. 1.0000     0. 
   0 -30  -3   2938.40  365.70  0. 1.0000     0. 
   0 -30  -3   2444.35  356.62  0. 1.0000     0. 
   0  30  -3   2101.05  314.13  0. 1.0000     0. 
   0 -30   4   9562.61  604.28  0. 1.0000     0. 
   0  30  -4   9961.37  642.64  0. 1.0000     0. 
   0 -30  -4  10498.30  647.35  0. 1.0000     0. 
   0 -30  -4  10155.10  657.16  0. 1.0000     0. 
   0 -30   4   9326.31  600.84  0. 1.0000     0. 
   0  30  -4   9464.08  623.62  0. 1.0000     0. 
   0 -30   5   8298.40  510.30  0. 1.0000     0. 
   0  30  -5   7761.95  499.27  0. 1.0000     0. 
   0  30  -5   8470.65  524.54  0. 1.0000     0. 
   0 -30  -5   8270.33  535.73  0. 1.0000     0. 
   0  30  -5   8440.55  529.59  0. 1.0000     0. 
   0 -30   6    354.79  107.35  0. 1.0000     0. 
   0  30  -6    289.88   92.54  0. 1.0000     0. 
   0 -30  -6    597.75  140.84  0. 1.0000     0. 
   0  30  -6    450.86  115.82  0. 1.0000     0. 
   0 -31   0    152.76  130.98  0. 1.0000     0. 
   0 -31   0   -100.14  112.26  0. 1.0000     0. 
   0 -31   1  16384.70  823.64  0. 1.0000     0. 
   0 -31  -1  17566.40  903.99  0. 1.0000     0. 
   0 -31   1  17818.80  916.06  0. 1.0000     0. 
   0 -31  -2  11663.30  732.16  0. 1.0000     0. 
   0 -31  -2  13255.60  787.44  0. 1.0000     0. 
   0  31  -2  11474.50  700.42  0. 1.0000     0. 
   0 -31   2  11717.50  731.24  0. 1.0000     0. 
   0 -31   3   8301.35  566.19  0. 1.0000     0. 
   0 -31  -3   8230.65  574.71  0. 1.0000     0. 
   0 -31  -3   9098.46  631.18  0. 1.0000     0. 
   0 -31  -3   9651.40  665.34  0. 1.0000     0. 
   0  31  -3   9170.76  620.63  0. 1.0000     0. 
   0 -31   3   8861.06  619.96  0. 1.0000     0. 
   0 -31   4   6280.67  470.59  0. 1.0000     0. 
   0  31  -4   6272.23  495.54  0. 1.0000     0. 
   0 -31  -4   5353.45  451.42  0. 1.0000     0. 
   0 -31  -4   5275.29  475.65  0. 1.0000     0. 
   0 -31   4   5863.14  475.24  0. 1.0000     0. 
   0  31  -4   6255.62  483.23  0. 1.0000     0. 
   0 -31   5   2773.17  284.65  0. 1.0000     0. 
   0  31  -5   2651.50  282.30  0. 1.0000     0. 
   0  31  -5   2736.34  295.15  0. 1.0000     0. 
   0 -31  -5   3631.04  346.50  0. 1.0000     0. 
   0  31  -5   2981.15  297.45  0. 1.0000     0. 
   0 -31   6    239.84   85.47  0. 1.0000     0. 
   0  31  -6    130.22   71.20  0. 1.0000     0. 
   0 -32   0   5581.85  485.33  0. 1.0000     0. 
   0 -32   0   4993.19  467.26  0. 1.0000     0. 
   0 -32   1   2833.13  332.40  0. 1.0000     0. 
   0 -32  -1   2830.98  367.94  0. 1.0000     0. 
   0 -32   1   3258.87  388.62  0. 1.0000     0. 
   0 -32   2   2424.38  349.72  0. 1.0000     0. 
   0 -32  -2   3130.53  385.38  0. 1.0000     0. 
   0 -32  -2   2806.31  372.79  0. 1.0000     0. 
   0 -32  -2   3018.21  435.49  0. 1.0000     0. 
   0  32  -2   2065.61  298.72  0. 1.0000     0. 
   0 -32   3   2445.03  327.83  0. 1.0000     0. 
   0 -32  -3   2203.89  317.02  0. 1.0000     0. 
   0 -32  -3   1946.64  271.64  0. 1.0000     0. 
   0 -32  -3   2941.77  388.98  0. 1.0000     0. 
   0  32  -3   2227.68  308.69  0. 1.0000     0. 
   0  32  -4   3268.68  348.33  0. 1.0000     0. 
   0 -32   4   3191.68  321.40  0. 1.0000     0. 
   0 -32  -4   3222.10  342.24  0. 1.0000     0. 
   0 -32  -4   3978.78  411.31  0. 1.0000     0. 
   0 -32   4   3288.26  338.64  0. 1.0000     0. 
   0  32  -4   3436.15  348.07  0. 1.0000     0. 
   0  32  -5   3459.06  298.68  0. 1.0000     0. 
   0 -32   5   3884.13  309.38  0. 1.0000     0. 
   0  32  -5   3488.57  305.60  0. 1.0000     0. 
   0 -32  -5   4223.67  373.27  0. 1.0000     0. 
   0  32  -5   3881.01  322.52  0. 1.0000     0. 
   0 -33   0    223.83  163.96  0. 1.0000     0. 
   0 -33   0     75.54  119.41  0. 1.0000     0. 
   0 -33   1   4266.09  400.70  0. 1.0000     0. 
   0 -33  -1   4697.19  460.49  0. 1.0000     0. 
   0 -33   1   5011.15  469.25  0. 1.0000     0. 
   0 -33  -2  25192.40 1074.36  0. 1.0000     0. 
   0 -33  -2  24643.90 1069.68  0. 1.0000     0. 
   0 -33  -2  25931.30 1095.33  0. 1.0000     0. 
   0 -33   2  25626.80 1093.79  0. 1.0000     0. 
   0  33  -3    748.57  207.06  0. 1.0000     0. 
   0 -33   3    958.38  218.48  0. 1.0000     0. 
   0 -33  -3    929.91  205.83  0. 1.0000     0. 
   0 -33  -3    996.26  199.31  0. 1.0000     0. 
   0  33  -3    781.32  186.35  0. 1.0000     0. 
   0 -33   4   2103.40  251.55  0. 1.0000     0. 
   0 -33   4   1807.35  253.96  0. 1.0000     0. 
   0  33  -4   2259.74  281.50  0. 1.0000     0. 
   0 -33  -4   2480.60  290.61  0. 1.0000     0. 
   0 -33  -4   2639.03  336.44  0. 1.0000     0. 
   0  33  -4   2196.09  271.05  0. 1.0000     0. 
   0  33  -5   3119.68  268.29  0. 1.0000     0. 
   0 -33   5   3816.14  288.29  0. 1.0000     0. 
   0  33  -5   3251.00  285.60  0. 1.0000     0. 
   0  33  -5   3589.94  297.82  0. 1.0000     0. 
   0 -34   0  21381.50  962.78  0. 1.0000     0. 
   0 -34   0  20330.60  938.26  0. 1.0000     0. 
   0 -34  -1   8033.27  579.47  0. 1.0000     0. 
   0 -34   1   6986.75  544.41  0. 1.0000     0. 
   0 -34  -2   1242.60  241.58  0. 1.0000     0. 
   0 -34  -2   1447.93  262.32  0. 1.0000     0. 
   0 -34   2   1098.25  239.27  0. 1.0000     0. 
   0  34  -3   2410.79  315.48  0. 1.0000     0. 
   0 -34  -3   2077.67  265.87  0. 1.0000     0. 
   0 -34   3   2461.61  307.19  0. 1.0000     0. 
   0 -34  -3   2194.80  289.10  0. 1.0000     0. 
   0 -34  -3   3016.23  383.89  0. 1.0000     0. 
   0  34  -3   1995.84  278.17  0. 1.0000     0. 
   0 -34   4   2530.05  252.46  0. 1.0000     0. 
   0  34  -4   2988.74  300.80  0. 1.0000     0. 
   0 -34  -4   2970.70  300.24  0. 1.0000     0. 
   0  34  -4   2966.81  299.29  0. 1.0000     0. 
   0 -34   5   5578.96  326.26  0. 1.0000     0. 
   0  34  -5   6041.05  350.18  0. 1.0000     0. 
   0  34  -5   5740.81  345.01  0. 1.0000     0. 
   0 -35   0    152.99  116.79  0. 1.0000     0. 
   0 -35   0    123.67  131.43  0. 1.0000     0. 
   0 -35  -1  13195.50  742.22  0. 1.0000     0. 
   0 -35  -1  14979.60  793.44  0. 1.0000     0. 
   0 -35   1  15170.60  790.73  0. 1.0000     0. 
   0 -35  -2   3583.63  371.67  0. 1.0000     0. 
   0 -35  -2   3433.63  353.20  0. 1.0000     0. 
   0 -35   2   3086.25  338.65  0. 1.0000     0. 
   0 -35   2   3806.45  385.16  0. 1.0000     0. 
   0 -35  -3    500.19  155.62  0. 1.0000     0. 
   0 -35  -3    487.01  129.34  0. 1.0000     0. 
   0  35  -3    717.99  190.69  0. 1.0000     0. 
   0 -35   3    403.99  146.95  0. 1.0000     0. 
   0  35  -3    362.22  126.61  0. 1.0000     0. 
   0 -35  -4    662.61  133.58  0. 1.0000     0. 
   0  35  -4    668.24  154.80  0. 1.0000     0. 
   0  35  -4    801.34  151.16  0. 1.0000     0. 
   0 -36   0   2436.41  304.28  0. 1.0000     0. 
   0 -36   0   2340.14  285.33  0. 1.0000     0. 
   0 -36  -1  10518.10  633.78  0. 1.0000     0. 
   0 -36  -1  10213.20  633.37  0. 1.0000     0. 
   0 -36   1   9426.86  597.12  0. 1.0000     0. 
   0 -36  -2    492.39  157.77  0. 1.0000     0. 
   0 -36  -2    294.41  140.81  0. 1.0000     0. 
   0 -36   2    354.39  139.04  0. 1.0000     0. 
   0 -36   2    422.01  156.13  0. 1.0000     0. 
   0 -36  -3    818.14  163.92  0. 1.0000     0. 
   0 -36  -3    777.92  170.85  0. 1.0000     0. 
   0 -36   3    682.81  170.45  0. 1.0000     0. 
   0  36  -3   1091.64  204.79  0. 1.0000     0. 
   0 -36  -4   3038.99  266.90  0. 1.0000     0. 
   0  36  -4   2900.10  264.95  0. 1.0000     0. 
   0  36  -4   2600.85  236.82  0. 1.0000     0. 
   0 -37   0    125.07  108.28  0. 1.0000     0. 
   0 -37   0    239.47  153.56  0. 1.0000     0. 
   0 -37  -1  10063.00  598.70  0. 1.0000     0. 
   0 -37   1  10521.40  609.72  0. 1.0000     0. 
   0 -37  -1   9678.35  590.88  0. 1.0000     0. 
   0 -37   1   9939.00  589.02  0. 1.0000     0. 
   0 -37  -2  10331.70  589.56  0. 1.0000     0. 
   0 -37   2   8986.93  530.77  0. 1.0000     0. 
   0 -37  -2   9830.01  570.45  0. 1.0000     0. 
   0 -37   2  10478.20  593.93  0. 1.0000     0. 
   0  37  -3   2208.72  251.75  0. 1.0000     0. 
   0 -37  -3   2094.98  255.60  0. 1.0000     0. 
   0  37  -4   1174.45  158.83  0. 1.0000     0. 
   0 -37  -4   1438.25  166.32  0. 1.0000     0. 
   0 -38   0  56717.50 1587.87  0. 1.0000     0. 
   0 -38   0  52687.70 1511.00  0. 1.0000     0. 
   0 -38   1   3834.02  358.18  0. 1.0000     0. 
   0 -38  -1   3664.13  345.24  0. 1.0000     0. 
   0 -38  -1   3929.65  356.88  0. 1.0000     0. 
   0 -38  -2   2471.35  267.15  0. 1.0000     0. 
   0 -38   2   2289.74  251.46  0. 1.0000     0. 
   0 -38  -2   2613.71  281.19  0. 1.0000     0. 
   0  38  -3    933.76  161.87  0. 1.0000     0. 
   0 -38  -3   1275.60  186.68  0. 1.0000     0. 
   0 -39   0    305.05  128.23  0. 1.0000     0. 
   0 -39   0    289.52  130.70  0. 1.0000     0. 
   0 -39  -1   1370.13  209.99  0. 1.0000     0. 
   0 -39   1   1315.66  202.16  0. 1.0000     0. 
   0 -39  -1   1453.03  209.81  0. 1.0000     0. 
   0 -39   2   2351.38  239.74  0. 1.0000     0. 
   0  39  -2   2786.65  282.96  0. 1.0000     0. 
   0 -39  -2   2499.01  259.77  0. 1.0000     0. 
   0  39  -3   1161.30  161.31  0. 1.0000     0. 
   0 -39  -3   1194.86  163.08  0. 1.0000     0. 
   0 -40   0  36387.90 1088.18  0. 1.0000     0. 
   0 -40   0  30846.40  976.20  0. 1.0000     0. 
   0 -40   1   2146.70  241.66  0. 1.0000     0. 
   0 -40  -1   2029.86  238.87  0. 1.0000     0. 
   0 -40  -1   2149.51  231.49  0. 1.0000     0. 
   0  40  -2  11351.10  526.91  0. 1.0000     0. 
   0 -40  -2  10074.00  473.90  0. 1.0000     0. 
   0 -40  -2  11604.60  521.19  0. 1.0000     0. 
   0 -41   0    263.91   99.09  0. 1.0000     0. 
   0 -41   0     79.17   70.11  0. 1.0000     0. 
   0 -41  -1    356.93  107.88  0. 1.0000     0. 
   0 -41   1    219.92   91.20  0. 1.0000     0. 
   0 -41  -1    430.13  110.95  0. 1.0000     0. 
   0  41  -2    899.64  142.13  0. 1.0000     0. 
   0 -41  -2    711.53  129.01  0. 1.0000     0. 
   0 -42   0   5538.23  333.06  0. 1.0000     0. 
   1   0  -9  10917.80  532.55  0. 1.0000     0. 
  -1   0   9  10124.80  495.42  0. 1.0000     0. 
   1   0  -8    673.54  199.24  0. 1.0000     0. 
   1   0  -7  11436.70  740.38  0. 1.0000     0. 
   1   0  -6    463.69  119.55  0. 1.0000     0. 
   1   0  -5    271.94  252.46  0. 1.0000     0. 
  -1   0   5    271.38  261.75  0. 1.0000     0. 
   1   0  -4  10441.30  916.79  0. 1.0000     0. 
  -1   0   4  11180.00  925.49  0. 1.0000     0. 
   1   0  -3  12436.10  822.33  0. 1.0000     0. 
   1   0  -3  12625.50  752.04  0. 1.0000     0. 
  -1   0   3  12232.10  818.59  0. 1.0000     0. 
   1   0  -2   7573.13  531.30  0. 1.0000     0. 
   1   0  -2   7288.28  466.42  0. 1.0000     0. 
  -1   0   2   7956.01  548.29  0. 1.0000     0. 
   1   0  -1  84276.80 1835.04  0. 1.0000     0. 
  -1   0   1  84697.39 1866.61  0. 1.0000     0. 
   1   0  -1  83023.51 1775.99  0. 1.0000     0. 
  -1   0   0  36234.00  904.39  0. 1.0000     0. 
   1   0   0  35270.30  941.56  0. 1.0000     0. 
  -1   0   0  35364.60  919.10  0. 1.0000     0. 
  -1   0  -1 579518.00 9924.18  0. 1.0000     0. 
   1   0   1 597890.0010126.60  0. 1.0000     0. 
  -1   0  -1 593472.0010327.10  0. 1.0000     0. 
  -1   0  -1 615775.0010449.00  0. 1.0000     0. 
  -1   0  -2   6848.21  577.95  0. 1.0000     0. 
  -1   0  -2   7594.63  606.14  0. 1.0000     0. 
   1   0   2   7139.19  526.81  0. 1.0000     0. 
  -1   0  -2   6163.24  363.68  0. 1.0000     0. 
  -1   0  -3   6479.22  684.77  0. 1.0000     0. 
  -1   0  -3   6538.40  701.04  0. 1.0000     0. 
   1   0   3   5823.80  585.67  0. 1.0000     0. 
  -1   0  -4    663.13  305.21  0. 1.0000     0. 
  -1   0  -4    388.71  255.66  0. 1.0000     0. 
  -1   0  -5   1013.61  205.36  0. 1.0000     0. 
  -1   0  -5    916.33  375.00  0. 1.0000     0. 
  -1   0  -6  54537.70 1671.41  0. 1.0000     0. 
  -1   0  -6  52007.10 1686.21  0. 1.0000     0. 
  -1   0  -7   1522.18  268.61  0. 1.0000     0. 
  -1   0  -8   2645.27  257.01  0. 1.0000     0. 
   1   1  -9   2643.56  269.65  0. 1.0000     0. 
  -1  -1   9   2056.15  229.87  0. 1.0000     0. 
   1  -1  -9   2752.91  297.25  0. 1.0000     0. 
  -1   1   9   1919.84  212.93  0. 1.0000     0. 
   1   1  -8   1702.74  278.60  0. 1.0000     0. 
   1  -1  -8   2217.14  300.28  0. 1.0000     0. 
   1  -1  -8   1568.99  271.74  0. 1.0000     0. 
   1  -1  -7  19473.10  957.96  0. 1.0000     0. 
   1   1  -7  20161.50  978.02  0. 1.0000     0. 
  -1  -1   6   3714.09  723.42  0. 1.0000     0. 
   1  -1  -6   4073.18  416.40  0. 1.0000     0. 
   1   1  -6   4217.07  419.51  0. 1.0000     0. 
   1   1  -6   4040.23  402.65  0. 1.0000     0. 
   1   1  -5   3368.78  626.69  0. 1.0000     0. 
   1  -1  -5   3175.21  604.24  0. 1.0000     0. 
  -1   1   5   3518.14  605.81  0. 1.0000     0. 
  -1  -1   5   2686.17  549.15  0. 1.0000     0. 
   1   1  -4   7495.39  771.01  0. 1.0000     0. 
   1  -1  -4   9690.11  866.24  0. 1.0000     0. 
  -1   1   4   8226.82  799.28  0. 1.0000     0. 
  -1  -1   4   8462.22  810.80  0. 1.0000     0. 
   1  -1  -3 114315.00 2979.48  0. 1.0000     0. 
   1   1  -3 104573.01 2909.28  0. 1.0000     0. 
   1   1  -3 109111.01 2822.43  0. 1.0000     0. 
   1  -1  -3 116769.99 2760.19  0. 1.0000     0. 
  -1  -1   3 109103.00 2971.11  0. 1.0000     0. 
  -1   1   3 116459.00 3015.88  0. 1.0000     0. 
   1   1  -2 671023.9411650.10  0. 1.0000     0. 
   1  -1  -2 651170.0011665.10  0. 1.0000     0. 
   1   1  -2 669579.0011555.30  0. 1.0000     0. 
   1  -1  -2 664768.0011394.00  0. 1.0000     0. 
  -1   1   2 667489.0011704.50  0. 1.0000     0. 
  -1  -1   2 672642.9411704.00  0. 1.0000     0. 
   1   1  -1  31817.60  915.54  0. 1.0000     0. 
   1   1  -1  32719.20  909.57  0. 1.0000     0. 
   1  -1  -1  31788.00  930.29  0. 1.0000     0. 
  -1   1   1  31466.90  953.96  0. 1.0000     0. 
  -1  -1   1  32844.50  942.65  0. 1.0000     0. 
  -1   1   1  31226.70  946.67  0. 1.0000     0. 
   1   1  -1  32753.50  923.66  0. 1.0000     0. 
   1  -1  -1  30505.60  834.87  0. 1.0000     0. 
  -1   1   0  35398.30  921.03  0. 1.0000     0. 
  -1  -1   0  34355.10  854.02  0. 1.0000     0. 
   1  -1   0  34549.50  946.84  0. 1.0000     0. 
   1   1   0  35322.50  900.04  0. 1.0000     0. 
  -1   1   0  33428.80  848.74  0. 1.0000     0. 
  -1  -1   0  34714.60  946.32  0. 1.0000     0. 
   1  -1   0  33438.50  689.19  0. 1.0000     0. 
  -1   1  -1 153786.00 3008.03  0. 1.0000     0. 
   1  -1   1 161254.98 3175.58  0. 1.0000     0. 
   1   1   1 153511.02 2980.37  0. 1.0000     0. 
  -1  -1  -1 150970.00 2771.42  0. 1.0000     0. 
  -1   1  -1 158846.02 3285.13  0. 1.0000     0. 
  -1  -1  -1 159374.00 3217.41  0. 1.0000     0. 
  -1   1  -1 169061.00 3369.37  0. 1.0000     0. 
  -1  -1  -1 163955.98 3372.36  0. 1.0000     0. 
  -1   1  -2   1410.08  278.82  0. 1.0000     0. 
  -1  -1  -2   1805.66  323.30  0. 1.0000     0. 
  -1  -1  -2   1312.65  270.80  0. 1.0000     0. 
  -1   1  -2   1264.84  256.29  0. 1.0000     0. 
  -1   1  -2   1158.52  171.76  0. 1.0000     0. 
   1   1   2   1517.51  248.42  0. 1.0000     0. 
  -1  -1  -2   1230.88  130.99  0. 1.0000     0. 
   1  -1   2   1461.68  259.70  0. 1.0000     0. 
  -1   1  -3   6474.63  691.85  0. 1.0000     0. 
  -1  -1  -3   7042.01  709.43  0. 1.0000     0. 
  -1  -1  -3   6719.92  709.35  0. 1.0000     0. 
  -1   1  -3   6875.85  713.38  0. 1.0000     0. 
   1   1   3   5921.27  584.69  0. 1.0000     0. 
   1  -1   3   6732.72  645.60  0. 1.0000     0. 
  -1  -1  -4    677.64  300.32  0. 1.0000     0. 
  -1   1  -4    343.56  275.04  0. 1.0000     0. 
  -1  -1  -4    687.00  332.66  0. 1.0000     0. 
  -1   1  -4    235.01  146.83  0. 1.0000     0. 
  -1  -1  -5    452.20  304.46  0. 1.0000     0. 
  -1   1  -5    219.54  184.32  0. 1.0000     0. 
  -1  -1  -5    556.63  223.16  0. 1.0000     0. 
  -1   1  -5     84.72   93.66  0. 1.0000     0. 
  -1  -1  -6  16870.10  906.22  0. 1.0000     0. 
  -1   1  -6  18885.10  914.34  0. 1.0000     0. 
  -1  -1  -6  18350.10  889.05  0. 1.0000     0. 
  -1  -1  -7  13721.40  714.73  0. 1.0000     0. 
  -1   1  -7  13291.60  708.57  0. 1.0000     0. 
  -1  -1  -8    922.27  218.41  0. 1.0000     0. 
  -1   1  -8    856.51  245.15  0. 1.0000     0. 
   1  -2  -9   7075.77  423.25  0. 1.0000     0. 
   1   2  -9   6556.28  398.51  0. 1.0000     0. 
  -1  -2   9   6998.38  403.42  0. 1.0000     0. 
  -1   2   9   5810.17  357.68  0. 1.0000     0. 
   1  -2  -8   3549.66  369.18  0. 1.0000     0. 
   1   2  -8   3049.21  341.71  0. 1.0000     0. 
   1  -2  -8   3749.43  382.33  0. 1.0000     0. 
   1   2  -7  11450.90  727.66  0. 1.0000     0. 
   1  -2  -7  10724.40  694.76  0. 1.0000     0. 
   1   2  -6  11947.20  715.75  0. 1.0000     0. 
   1  -2  -6  11345.70  697.54  0. 1.0000     0. 
   1   2  -6  12411.20  710.59  0. 1.0000     0. 
   1   2  -5   2099.29  483.00  0. 1.0000     0. 
   1  -2  -5   2798.56  569.48  0. 1.0000     0. 
  -1   2   5   2355.33  479.44  0. 1.0000     0. 
  -1  -2   5   2956.54  565.24  0. 1.0000     0. 
   1  -2  -4   3221.59  522.76  0. 1.0000     0. 
   1   2  -4   2750.27  476.33  0. 1.0000     0. 
  -1   2   4   3626.12  538.28  0. 1.0000     0. 
  -1  -2   4   3091.93  517.53  0. 1.0000     0. 
   1   2  -3  83566.11 2472.03  0. 1.0000     0. 
   1  -2  -3  84963.80 2481.94  0. 1.0000     0. 
   1  -2  -3  88070.59 2232.58  0. 1.0000     0. 
   1   2  -3  88053.50 2419.39  0. 1.0000     0. 
  -1   2   3  85923.00 2495.43  0. 1.0000     0. 
  -1  -2   3  83242.20 2497.77  0. 1.0000     0. 
   1  -2  -2  13577.50  719.07  0. 1.0000     0. 
   1   2  -2  13659.20  707.06  0. 1.0000     0. 
   1   2  -2  14608.40  714.84  0. 1.0000     0. 
   1  -2  -2  13477.90  570.98  0. 1.0000     0. 
  -1   2   2  14115.50  728.32  0. 1.0000     0. 
  -1  -2   2  12530.70  702.57  0. 1.0000     0. 
   1   2  -1 204196.00 3762.35  0. 1.0000     0. 
   1  -2  -1 201195.02 3800.02  0. 1.0000     0. 
   1   2  -1 196578.02 3710.45  0. 1.0000     0. 
  -1  -2   1 207569.00 3804.21  0. 1.0000     0. 
  -1   2   1 199363.02 3840.91  0. 1.0000     0. 
   1   2  -1 202769.00 3821.98  0. 1.0000     0. 
   1  -2   0  88855.21 1880.15  0. 1.0000     0. 
   1   2   0  84596.49 1738.33  0. 1.0000     0. 
  -1   2   0  89089.09 1862.59  0. 1.0000     0. 
  -1  -2   0  86509.21 1550.94  0. 1.0000     0. 
  -1  -2   0  89220.90 1833.11  0. 1.0000     0. 
   1  -2   0  82039.29 1628.89  0. 1.0000     0. 
  -1   2   0  88144.60 1678.40  0. 1.0000     0. 
  -1  -2   0  84444.91 1886.31  0. 1.0000     0. 
  -1  -2   0  83842.20 1549.59  0. 1.0000     0. 
  -1  -2  -1 461914.03 8201.19  0. 1.0000     0. 
   1   2   1 445088.00 7867.88  0. 1.0000     0. 
  -1   2  -1 462576.00 8126.16  0. 1.0000     0. 
   1  -2   1 476745.00 8287.15  0. 1.0000     0. 
  -1  -2  -2 217949.02 4548.85  0. 1.0000     0. 
  -1   2  -2 208414.98 4609.74  0. 1.0000     0. 
  -1   2  -2 219496.00 4603.19  0. 1.0000     0. 
  -1  -2  -2 221488.00 4666.22  0. 1.0000     0. 
   1   2   2 203777.00 4186.95  0. 1.0000     0. 
  -1   2  -2 194225.00 4134.14  0. 1.0000     0. 
   1  -2   2 218150.00 4512.30  0. 1.0000     0. 
  -1   2  -3   8345.82  799.23  0. 1.0000     0. 
  -1  -2  -3   8502.19  774.31  0. 1.0000     0. 
  -1  -2  -3   8125.17  789.56  0. 1.0000     0. 
  -1   2  -3   7823.15  752.93  0. 1.0000     0. 
   1   2   3   7432.42  622.63  0. 1.0000     0. 
   1  -2   3   8223.33  736.17  0. 1.0000     0. 
  -1  -2  -4   3347.50  596.13  0. 1.0000     0. 
  -1   2  -4   2736.78  550.55  0. 1.0000     0. 
  -1   2  -4   3303.46  578.73  0. 1.0000     0. 
  -1  -2  -4   4099.30  665.34  0. 1.0000     0. 
  -1  -2  -5   1227.97  424.28  0. 1.0000     0. 
  -1   2  -5   2887.56  329.30  0. 1.0000     0. 
  -1  -2  -5   3045.53  342.09  0. 1.0000     0. 
  -1  -2  -5   2512.54  601.20  0. 1.0000     0. 
  -1   2  -5   1725.02  497.62  0. 1.0000     0. 
  -1   2  -6    282.61  514.23  0. 1.0000     0. 
  -1  -2  -6   1377.91  390.79  0. 1.0000     0. 
  -1  -2  -6    231.65  193.05  0. 1.0000     0. 
  -1  -2  -7   4393.45  488.75  0. 1.0000     0. 
  -1   2  -7   4562.79  504.84  0. 1.0000     0. 
  -1   2  -8   2375.25  242.89  0. 1.0000     0. 
  -1  -2  -8   2281.70  242.04  0. 1.0000     0. 
   1  -3  -9   2173.23  237.04  0. 1.0000     0. 
  -1  -3   9   1762.80  208.67  0. 1.0000     0. 
   1   3  -9   1903.12  225.01  0. 1.0000     0. 
   1  -3  -8   2339.35  344.98  0. 1.0000     0. 
   1  -3  -8   2141.13  317.38  0. 1.0000     0. 
   1   3  -7   8035.11  618.96  0. 1.0000     0. 
   1  -3  -7   9663.42  647.43  0. 1.0000     0. 
  -1  -3   6   4806.85  849.66  0. 1.0000     0. 
   1  -3  -6   4979.15  455.57  0. 1.0000     0. 
   1   3  -6   4889.66  473.36  0. 1.0000     0. 
   1   3  -6   4680.94  443.45  0. 1.0000     0. 
   1   3  -5   2972.35  571.05  0. 1.0000     0. 
   1  -3  -5   2928.22  568.81  0. 1.0000     0. 
  -1   3   5   2655.45  535.69  0. 1.0000     0. 
  -1  -3   5   2749.35  566.54  0. 1.0000     0. 
   1  -3  -4  12445.80  993.40  0. 1.0000     0. 
   1   3  -4  11353.20  955.57  0. 1.0000     0. 
  -1   3   4  12392.10  972.26  0. 1.0000     0. 
  -1  -3   4  13290.10 1048.46  0. 1.0000     0. 
   1  -3  -3  59620.30 2000.37  0. 1.0000     0. 
   1   3  -3  62506.30 2041.03  0. 1.0000     0. 
   1   3  -3  63174.10 2000.92  0. 1.0000     0. 
  -1  -3   3  61820.50 2068.32  0. 1.0000     0. 
  -1   3   3  62213.60 2037.81  0. 1.0000     0. 
   1  -3  -2 136689.98 3018.07  0. 1.0000     0. 
   1   3  -2 133469.02 2952.44  0. 1.0000     0. 
  -1  -3   2 130901.99 3016.70  0. 1.0000     0. 
  -1   3   2 129637.01 2997.18  0. 1.0000     0. 
   1  -3  -2 127009.99 2577.02  0. 1.0000     0. 
   1   3  -2 134243.98 2990.02  0. 1.0000     0. 
   1  -3  -1 288539.97 5138.19  0. 1.0000     0. 
   1   3  -1 274228.00 5002.47  0. 1.0000     0. 
  -1  -3   1 276499.00 5105.97  0. 1.0000     0. 
  -1   3   1 285736.00 5197.94  0. 1.0000     0. 
   1   3  -1 280769.97 5185.40  0. 1.0000     0. 
   1  -3  -1 290580.03 5183.61  0. 1.0000     0. 
   1  -3   0  11303.70  515.65  0. 1.0000     0. 
   1   3   0  10672.50  401.94  0. 1.0000     0. 
  -1   3   0  11843.40  526.63  0. 1.0000     0. 
  -1  -3   0  11189.10  468.89  0. 1.0000     0. 
   1  -3   0  11201.80  427.62  0. 1.0000     0. 
  -1  -3   0  10611.40  372.47  0. 1.0000     0. 
  -1   3   0  11750.50  358.53  0. 1.0000     0. 
  -1  -3  -1   7328.38  436.76  0. 1.0000     0. 
  -1   3  -1   6320.84  420.43  0. 1.0000     0. 
   1   3   1   7020.27  288.71  0. 1.0000     0. 
  -1   3  -1   6230.62  479.76  0. 1.0000     0. 
  -1  -3  -2   8384.42  610.69  0. 1.0000     0. 
  -1   3  -2   8037.21  655.24  0. 1.0000     0. 
   1  -3   2   7413.80  598.84  0. 1.0000     0. 
  -1   3  -2   7576.62  526.15  0. 1.0000     0. 
   1   3   2   7485.97  479.90  0. 1.0000     0. 
  -1  -3  -2   8147.01  654.09  0. 1.0000     0. 
  -1   3  -2   8275.90  631.55  0. 1.0000     0. 
  -1  -3  -2   8580.07  702.32  0. 1.0000     0. 
  -1   3  -3  37172.80 1752.29  0. 1.0000     0. 
  -1  -3  -3  37874.30 1692.06  0. 1.0000     0. 
  -1  -3  -3  42874.90 1896.31  0. 1.0000     0. 
  -1   3  -3  39975.10 1760.09  0. 1.0000     0. 
   1  -3   3  37930.90 1688.59  0. 1.0000     0. 
  -1   3  -4   6906.63  864.95  0. 1.0000     0. 
  -1  -3  -4   6549.77  800.46  0. 1.0000     0. 
  -1   3  -4   7612.80  888.22  0. 1.0000     0. 
  -1  -3  -4   6873.06  874.14  0. 1.0000     0. 
  -1  -3  -5  10749.40 1189.90  0. 1.0000     0. 
  -1   3  -5  12831.30  704.14  0. 1.0000     0. 
  -1  -3  -5  13264.50  713.58  0. 1.0000     0. 
  -1  -3  -5  11637.60 1319.57  0. 1.0000     0. 
  -1  -3  -5  11439.50  661.56  0. 1.0000     0. 
  -1  -3  -6  31508.30 1247.72  0. 1.0000     0. 
  -1   3  -6  29789.40 1183.70  0. 1.0000     0. 
  -1  -3  -6  31702.90 1211.59  0. 1.0000     0. 
  -1  -3  -7   8508.77  616.45  0. 1.0000     0. 
  -1  -3  -7   9530.28  615.18  0. 1.0000     0. 
  -1   3  -7  10740.20  638.33  0. 1.0000     0. 
  -1   3  -8   2495.83  256.69  0. 1.0000     0. 
  -1  -3  -8   2126.60  238.22  0. 1.0000     0. 
   1   4  -9   4498.55  329.25  0. 1.0000     0. 
  -1  -4   9   4772.66  335.71  0. 1.0000     0. 
   1  -4  -9   4891.75  355.31  0. 1.0000     0. 
   1   4  -8  11055.90  643.81  0. 1.0000     0. 
   1  -4  -8  11578.80  651.62  0. 1.0000     0. 
   1   4  -7   9974.76  666.58  0. 1.0000     0. 
   1  -4  -7   9090.46  623.09  0. 1.0000     0. 
   1   4  -6  10232.00  673.08  0. 1.0000     0. 
   1  -4  -6  10081.60  651.37  0. 1.0000     0. 
   1   4  -6  10394.70  666.06  0. 1.0000     0. 
   1   4  -5   1551.43  426.82  0. 1.0000     0. 
   1  -4  -5   1501.80  428.02  0. 1.0000     0. 
  -1   4   5   1873.76  449.69  0. 1.0000     0. 
  -1  -4   5   1389.50  425.86  0. 1.0000     0. 
   1  -4  -4  39590.00 1844.39  0. 1.0000     0. 
   1   4  -4  42762.10 1927.82  0. 1.0000     0. 
  -1   4   4  41736.50 1862.56  0. 1.0000     0. 
  -1  -4   4  41961.60 1942.83  0. 1.0000     0. 
   1  -4  -3 229916.00 5067.19  0. 1.0000     0. 
   1   4  -3 235937.00 5091.18  0. 1.0000     0. 
   1   4  -3 229781.98 5038.05  0. 1.0000     0. 
  -1  -4   3 229905.00 5130.73  0. 1.0000     0. 
  -1   4   3 232334.00 5072.21  0. 1.0000     0. 
   1  -4  -2  31629.30 1203.62  0. 1.0000     0. 
   1   4  -2  32124.90 1140.79  0. 1.0000     0. 
  -1   4   2  31971.80 1133.39  0. 1.0000     0. 
  -1  -4   2  31865.30 1196.66  0. 1.0000     0. 
  -1   4   2  35168.90 1244.74  0. 1.0000     0. 
   1  -4  -2  29843.70  822.56  0. 1.0000     0. 
   1   4  -2  33456.10 1211.58  0. 1.0000     0. 
   1   4  -1  18412.30  608.24  0. 1.0000     0. 
   1  -4  -1  15216.00  636.08  0. 1.0000     0. 
  -1  -4   1  17772.30  670.51  0. 1.0000     0. 
  -1   4   1  16324.30  699.16  0. 1.0000     0. 
   1   4  -1  17835.30  720.43  0. 1.0000     0. 
   1  -4  -1  16060.70  683.72  0. 1.0000     0. 
   1   4   0 224699.00 3925.93  0. 1.0000     0. 
   1  -4   0 231408.00 4249.44  0. 1.0000     0. 
  -1  -4   0 222139.98 3758.22  0. 1.0000     0. 
  -1   4   0 239277.98 4323.89  0. 1.0000     0. 
  -1  -4   0 227983.00 4108.93  0. 1.0000     0. 
   1  -4   0 224171.02 4113.18  0. 1.0000     0. 
  -1  -4   0 217475.02 4019.56  0. 1.0000     0. 
  -1   4  -1  84206.89 2081.39  0. 1.0000     0. 
   1   4   1  80662.71 1517.61  0. 1.0000     0. 
  -1   4  -2 123596.00 3137.68  0. 1.0000     0. 
  -1  -4  -2 122442.99 2950.13  0. 1.0000     0. 
   1  -4   2 124329.00 3095.25  0. 1.0000     0. 
  -1   4  -2 115605.00 2855.41  0. 1.0000     0. 
  -1   4  -2 125969.99 3079.97  0. 1.0000     0. 
  -1  -4  -2 123093.99 3146.53  0. 1.0000     0. 
  -1  -4  -2 126010.01 3294.41  0. 1.0000     0. 
  -1  -4  -3   3870.13  515.57  0. 1.0000     0. 
  -1   4  -3   4383.58  592.56  0. 1.0000     0. 
  -1  -4  -3   4282.90  581.14  0. 1.0000     0. 
  -1   4  -3   4471.39  563.24  0. 1.0000     0. 
   1  -4   3   4203.61  553.78  0. 1.0000     0. 
  -1  -4  -4   7020.34  825.53  0. 1.0000     0. 
  -1   4  -4   7727.61  929.95  0. 1.0000     0. 
   1  -4   4   7652.71  879.58  0. 1.0000     0. 
  -1  -4  -4   8262.18  977.84  0. 1.0000     0. 
  -1   4  -4   8026.93  897.24  0. 1.0000     0. 
  -1  -4  -5   1148.43  416.40  0. 1.0000     0. 
  -1  -4  -5   2049.13  284.67  0. 1.0000     0. 
  -1   4  -5   1730.89  274.03  0. 1.0000     0. 
  -1  -4  -5   1713.98  542.21  0. 1.0000     0. 
  -1  -4  -5   1452.76  242.25  0. 1.0000     0. 
  -1  -4  -5   1569.17  263.92  0. 1.0000     0. 
  -1  -4  -6   1952.37  306.45  0. 1.0000     0. 
  -1  -4  -6   1882.81  278.38  0. 1.0000     0. 
  -1  -4  -6   1739.67  307.65  0. 1.0000     0. 
  -1   4  -7   3298.26  367.72  0. 1.0000     0. 
  -1  -4  -7   4267.99  425.64  0. 1.0000     0. 
  -1  -4  -7   3203.15  354.71  0. 1.0000     0. 
  -1   4  -8   1076.01  195.12  0. 1.0000     0. 
  -1  -4  -8    840.83  179.50  0. 1.0000     0. 
   1  -5  -9   5692.46  369.88  0. 1.0000     0. 
   1   5  -9   4466.00  325.73  0. 1.0000     0. 
  -1  -5   9   5402.63  354.73  0. 1.0000     0. 
   1   5  -8   2953.87  422.86  0. 1.0000     0. 
   1  -5  -8   1126.23  239.29  0. 1.0000     0. 
   1  -5  -7   2126.49  300.05  0. 1.0000     0. 
   1   5  -7   2998.93  381.30  0. 1.0000     0. 
   1  -5  -6  19590.40  937.77  0. 1.0000     0. 
   1   5  -6  19220.40  944.05  0. 1.0000     0. 
   1   5  -6  20192.80  947.42  0. 1.0000     0. 
   1   5  -5   4907.58  751.87  0. 1.0000     0. 
   1  -5  -5   5011.13  754.72  0. 1.0000     0. 
  -1   5   5   4687.22  695.31  0. 1.0000     0. 
  -1  -5   5   4909.66  769.24  0. 1.0000     0. 
   1   5  -4   3531.08  539.91  0. 1.0000     0. 
   1  -5  -4   3259.10  520.01  0. 1.0000     0. 
  -1   5   4   3615.06  517.43  0. 1.0000     0. 
  -1  -5   4   3592.86  560.38  0. 1.0000     0. 
   1   5  -3  24002.20 1192.84  0. 1.0000     0. 
   1  -5  -3  20754.70 1131.27  0. 1.0000     0. 
   1   5  -3  24020.60 1186.54  0. 1.0000     0. 
  -1   5   3  23042.10 1171.47  0. 1.0000     0. 
  -1  -5   3  24748.10 1245.58  0. 1.0000     0. 
   1   5  -2 165915.02 3454.32  0. 1.0000     0. 
   1  -5  -2 154309.00 3491.27  0. 1.0000     0. 
  -1  -5   2 166308.00 3577.26  0. 1.0000     0. 
  -1   5   2 169047.00 3608.73  0. 1.0000     0. 
  -1   5   2 164637.00 3459.83  0. 1.0000     0. 
   1  -5  -2 150958.00 2817.32  0. 1.0000     0. 
   1   5  -2 170187.00 3611.94  0. 1.0000     0. 
   1   5  -1 141724.02 2709.49  0. 1.0000     0. 
   1  -5  -1 139563.02 2875.41  0. 1.0000     0. 
  -1  -5   1 144590.00 2897.96  0. 1.0000     0. 
  -1   5   1 140139.00 2992.50  0. 1.0000     0. 
   1   5  -1 142694.00 3020.94  0. 1.0000     0. 
   1  -5  -1 137647.00 2977.53  0. 1.0000     0. 
   1  -5   0  30321.30  986.99  0. 1.0000     0. 
   1   5   0  31447.90  733.83  0. 1.0000     0. 
  -1   5   0  31118.20 1049.02  0. 1.0000     0. 
  -1  -5   0  30324.80  894.15  0. 1.0000     0. 
   1  -5   0  30217.20  949.59  0. 1.0000     0. 
  -1  -5   0  31000.10  901.21  0. 1.0000     0. 
  -1  -5  -1 142490.00 2910.11  0. 1.0000     0. 
  -1   5  -1 151545.00 3261.07  0. 1.0000     0. 
  -1  -5  -1 147522.98 3239.68  0. 1.0000     0. 
  -1  -5  -1 147418.02 3023.25  0. 1.0000     0. 
  -1   5  -2  21391.60 1111.76  0. 1.0000     0. 
  -1  -5  -2  21570.20  996.03  0. 1.0000     0. 
   1  -5   2  21540.10 1097.34  0. 1.0000     0. 
  -1   5  -2  20914.50 1009.35  0. 1.0000     0. 
   1   5   2  19183.10  739.70  0. 1.0000     0. 
  -1   5  -2  22382.10 1072.68  0. 1.0000     0. 
  -1  -5  -2  23594.70 1164.30  0. 1.0000     0. 
  -1  -5  -2  23163.20 1200.14  0. 1.0000     0. 
  -1  -5  -3  31683.20 1496.25  0. 1.0000     0. 
  -1   5  -3  31928.40 1639.57  0. 1.0000     0. 
  -1   5  -3  32624.80 1568.31  0. 1.0000     0. 
  -1  -5  -3  33357.60 1685.99  0. 1.0000     0. 
   1  -5   3  32335.50 1605.58  0. 1.0000     0. 
  -1   5  -3  28336.80 1335.17  0. 1.0000     0. 
  -1  -5  -4  24617.10 1543.44  0. 1.0000     0. 
   1  -5   4  22830.70 1558.97  0. 1.0000     0. 
  -1   5  -4  23896.70 1592.30  0. 1.0000     0. 
  -1  -5  -4  26866.70 1776.65  0. 1.0000     0. 
  -1   5  -5   4211.82  404.71  0. 1.0000     0. 
  -1  -5  -5   3804.25  378.64  0. 1.0000     0. 
  -1  -5  -5   3638.46  387.73  0. 1.0000     0. 
  -1  -5  -5   3163.50  704.46  0. 1.0000     0. 
  -1   5  -5   3068.12  352.33  0. 1.0000     0. 
  -1  -5  -5   3368.88  366.16  0. 1.0000     0. 
  -1   5  -6   4390.33  428.79  0. 1.0000     0. 
  -1  -5  -6   3760.45  396.42  0. 1.0000     0. 
  -1  -5  -6   3691.33  406.21  0. 1.0000     0. 
  -1  -5  -6   3434.31  373.10  0. 1.0000     0. 
  -1  -5  -7   7438.98  523.06  0. 1.0000     0. 
  -1  -5  -7   7035.79  513.87  0. 1.0000     0. 
  -1   5  -8   1319.31  192.37  0. 1.0000     0. 
  -1  -6   9    959.55  156.19  0. 1.0000     0. 
   1  -6  -9    978.20  173.26  0. 1.0000     0. 
   1   6  -9    853.79  146.24  0. 1.0000     0. 
   1   6  -8   4809.19  420.36  0. 1.0000     0. 
   1  -6  -8   5049.05  446.09  0. 1.0000     0. 
   1   6  -7   6813.15  571.02  0. 1.0000     0. 
   1  -6  -7   6866.51  552.79  0. 1.0000     0. 
   1  -6  -6   6256.78  472.81  0. 1.0000     0. 
   1  -6  -6   8078.73  579.22  0. 1.0000     0. 
   1   6  -6   7423.87  572.95  0. 1.0000     0. 
   1   6  -6   7688.00  570.97  0. 1.0000     0. 
   1  -6  -5   4926.05  742.66  0. 1.0000     0. 
   1   6  -5   5211.66  775.68  0. 1.0000     0. 
  -1   6   5   5301.93  743.67  0. 1.0000     0. 
  -1  -6   5   5162.81  785.36  0. 1.0000     0. 
   1   6  -4    861.02  288.94  0. 1.0000     0. 
   1  -6  -4    858.08  291.13  0. 1.0000     0. 
   1   6  -4   1449.62  374.25  0. 1.0000     0. 
  -1   6   4   1187.12  331.96  0. 1.0000     0. 
  -1  -6   4   1041.98  368.03  0. 1.0000     0. 
   1  -6  -3  10524.10  783.95  0. 1.0000     0. 
   1   6  -3  10338.20  774.80  0. 1.0000     0. 
   1   6  -3  10802.60  809.29  0. 1.0000     0. 
  -1  -6   3  11303.40  839.78  0. 1.0000     0. 
  -1   6   3  10437.30  777.82  0. 1.0000     0. 
   1   6  -2  43494.60 1412.91  0. 1.0000     0. 
   1  -6  -2  47200.70 1525.29  0. 1.0000     0. 
  -1   6   2  47332.10 1483.71  0. 1.0000     0. 
  -1   6   2  47583.20 1568.10  0. 1.0000     0. 
  -1  -6   2  42560.50 1495.37  0. 1.0000     0. 
   1   6  -2  42550.50 1512.72  0. 1.0000     0. 
   1   6  -1  25347.60  750.66  0. 1.0000     0. 
   1  -6  -1  25848.00  876.13  0. 1.0000     0. 
  -1   6   1  24928.60  966.21  0. 1.0000     0. 
  -1  -6   1  25123.10  898.06  0. 1.0000     0. 
   1   6  -1  26132.80  994.17  0. 1.0000     0. 
   1  -6  -1  24970.40  965.26  0. 1.0000     0. 
   1   6   0 133112.02 2367.01  0. 1.0000     0. 
   1  -6   0 133201.02 2828.09  0. 1.0000     0. 
  -1   6   0 134388.00 2964.01  0. 1.0000     0. 
  -1  -6   0 132372.98 2704.39  0. 1.0000     0. 
   1   6   0 141717.98 2825.40  0. 1.0000     0. 
   1  -6   0 133964.00 2838.87  0. 1.0000     0. 
  -1  -6   0 132004.00 2760.46  0. 1.0000     0. 
   1   6   1  29485.20  888.24  0. 1.0000     0. 
  -1  -6  -1  28208.50  872.84  0. 1.0000     0. 
  -1   6  -1  30870.70 1181.73  0. 1.0000     0. 
  -1  -6  -1  29049.50 1131.36  0. 1.0000     0. 
  -1  -6  -1  30793.20 1041.59  0. 1.0000     0. 
   1  -6   1  30716.00 1133.12  0. 1.0000     0. 
  -1  -6  -2  25330.70 1080.06  0. 1.0000     0. 
  -1   6  -2  27739.80 1222.97  0. 1.0000     0. 
   1  -6   2  30112.60 1341.80  0. 1.0000     0. 
  -1  -6  -2  27010.80 1293.34  0. 1.0000     0. 
  -1   6  -2  29320.70 1247.62  0. 1.0000     0. 
  -1  -6  -2  24961.70 1302.28  0. 1.0000     0. 
  -1  -6  -3  47130.40 1881.92  0. 1.0000     0. 
  -1   6  -3  53172.61 2150.77  0. 1.0000     0. 
  -1  -6  -3  49991.80 2149.47  0. 1.0000     0. 
  -1   6  -3  52304.20 2032.00  0. 1.0000     0. 
  -1   6  -3  45722.39 1842.82  0. 1.0000     0. 
   1  -6   3  52294.50 2122.18  0. 1.0000     0. 
  -1  -6  -4   6089.47  756.57  0. 1.0000     0. 
  -1   6  -4   5801.60  758.44  0. 1.0000     0. 
  -1  -6  -4   6267.46  857.97  0. 1.0000     0. 
  -1   6  -5   6893.08  524.47  0. 1.0000     0. 
  -1  -6  -5   7166.37  524.20  0. 1.0000     0. 
  -1  -6  -5   7060.31  543.81  0. 1.0000     0. 
  -1  -6  -5   6593.97  514.10  0. 1.0000     0. 
  -1   6  -5   5894.91  483.49  0. 1.0000     0. 
  -1   6  -6   3077.06  418.90  0. 1.0000     0. 
  -1  -6  -6   3209.39  375.16  0. 1.0000     0. 
  -1  -6  -6   2810.89  356.29  0. 1.0000     0. 
  -1  -6  -6   2852.51  342.60  0. 1.0000     0. 
  -1  -6  -7    669.20  186.27  0. 1.0000     0. 
  -1  -6  -7    670.66  176.57  0. 1.0000     0. 
  -1   6  -8   1743.63  205.47  0. 1.0000     0. 
  -1  -7   9    398.68  120.88  0. 1.0000     0. 
   1   7  -9    323.02   94.89  0. 1.0000     0. 
   1  -7  -9    455.49  131.21  0. 1.0000     0. 
   1   7  -8   1347.74  238.16  0. 1.0000     0. 
   1  -7  -8   1979.06  305.14  0. 1.0000     0. 
   1   7  -7   3098.44  383.86  0. 1.0000     0. 
   1  -7  -7   2740.21  371.29  0. 1.0000     0. 
   1  -7  -7   3606.92  418.11  0. 1.0000     0. 
   1   7  -7   3555.79  417.92  0. 1.0000     0. 
   1  -7  -6   6584.06  485.94  0. 1.0000     0. 
   1   7  -6   7218.78  566.40  0. 1.0000     0. 
   1  -7  -6   8200.53  592.58  0. 1.0000     0. 
   1  -7  -6   7883.44  565.34  0. 1.0000     0. 
   1   7  -6   7174.77  559.84  0. 1.0000     0. 
   1   7  -5  15016.50 1334.89  0. 1.0000     0. 
   1  -7  -5  15274.60 1314.41  0. 1.0000     0. 
  -1  -7   5  17570.20 1469.09  0. 1.0000     0. 
   1  -7  -4   7128.82  755.19  0. 1.0000     0. 
   1   7  -4   6582.70  750.32  0. 1.0000     0. 
   1   7  -4   6886.03  761.39  0. 1.0000     0. 
  -1   7   4   6657.01  723.69  0. 1.0000     0. 
  -1  -7   4   6491.94  764.62  0. 1.0000     0. 
   1  -7  -3 194316.02 4503.48  0. 1.0000     0. 
   1   7  -3 195736.02 4536.17  0. 1.0000     0. 
  -1  -7   3 187055.02 4614.27  0. 1.0000     0. 
  -1   7   3 199998.00 4562.18  0. 1.0000     0. 
   1   7  -3 194482.98 4591.79  0. 1.0000     0. 
   1  -7  -2 124554.00 2942.57  0. 1.0000     0. 
   1   7  -2 122738.99 2835.68  0. 1.0000     0. 
  -1   7   2 120580.00 2892.29  0. 1.0000     0. 
  -1  -7   2 120856.00 2997.02  0. 1.0000     0. 
   1   7  -2 120452.99 3017.99  0. 1.0000     0. 
   1  -7  -2 118063.00 2999.38  0. 1.0000     0. 
   1   7  -1  40328.89 1046.01  0. 1.0000     0. 
   1  -7  -1  41051.50 1194.43  0. 1.0000     0. 
  -1  -7   1  42213.40 1264.20  0. 1.0000     0. 
  -1   7   1  39141.30 1322.72  0. 1.0000     0. 
   1   7  -1  41973.60 1370.36  0. 1.0000     0. 
   1  -7  -1  39957.90 1330.62  0. 1.0000     0. 
   1  -7   0  91387.11 2162.10  0. 1.0000     0. 
  -1   7   0  93563.21 2329.54  0. 1.0000     0. 
   1   7   0  98433.11 2180.69  0. 1.0000     0. 
  -1  -7   0  91279.00 2055.25  0. 1.0000     0. 
  -1  -7   0  92130.00 2162.29  0. 1.0000     0. 
   1  -7   0  88859.59 2211.64  0. 1.0000     0. 
   1   7   1  45302.30 1132.38  0. 1.0000     0. 
  -1  -7  -1  44812.60 1142.84  0. 1.0000     0. 
  -1   7  -1  47256.80 1587.12  0. 1.0000     0. 
   1   7   1  42837.20  934.63  0. 1.0000     0. 
  -1  -7  -1  49015.70 1543.40  0. 1.0000     0. 
  -1  -7  -1  49403.20 1646.30  0. 1.0000     0. 
  -1  -7  -1  48999.90 1459.70  0. 1.0000     0. 
   1  -7   1  47673.80 1536.09  0. 1.0000     0. 
  -1  -7  -2 149579.02 3422.88  0. 1.0000     0. 
  -1   7  -2 150675.02 3727.79  0. 1.0000     0. 
  -1  -7  -2 160343.00 3903.76  0. 1.0000     0. 
  -1   7  -2 155852.00 3675.76  0. 1.0000     0. 
  -1  -7  -2 156060.02 3947.60  0. 1.0000     0. 
  -1  -7  -3  10481.70  821.44  0. 1.0000     0. 
  -1   7  -3  11451.60  890.42  0. 1.0000     0. 
   1  -7   3  12394.20 1008.95  0. 1.0000     0. 
  -1   7  -3  12787.00  949.25  0. 1.0000     0. 
  -1  -7  -3  12310.80 1033.04  0. 1.0000     0. 
  -1  -7  -4   4789.97  750.57  0. 1.0000     0. 
  -1   7  -4   4850.56  687.98  0. 1.0000     0. 
  -1  -7  -5   1117.31  251.19  0. 1.0000     0. 
  -1   7  -5   1004.50  227.12  0. 1.0000     0. 
  -1  -7  -5   1026.09  221.99  0. 1.0000     0. 
  -1  -7  -5   1224.32  222.38  0. 1.0000     0. 
  -1   7  -5    936.87  205.88  0. 1.0000     0. 
  -1  -7  -6  15508.80  824.71  0. 1.0000     0. 
  -1   7  -6  15499.30  819.11  0. 1.0000     0. 
  -1  -7  -6  14992.40  831.79  0. 1.0000     0. 
  -1  -7  -6  14435.20  782.81  0. 1.0000     0. 
  -1   7  -6  14065.70  788.74  0. 1.0000     0. 
  -1  -7  -7   1553.32  250.08  0. 1.0000     0. 
  -1  -7  -7   1449.01  245.78  0. 1.0000     0. 
  -1   7  -8   2975.89  252.55  0. 1.0000     0. 
   1   8  -9    254.16   95.53  0. 1.0000     0. 
   1  -8  -9    286.15   99.45  0. 1.0000     0. 
   1   8  -8    745.34  184.98  0. 1.0000     0. 
   1  -8  -8    635.84  176.50  0. 1.0000     0. 
   1  -8  -7  26691.20 1134.83  0. 1.0000     0. 
   1   8  -7  28814.20 1210.33  0. 1.0000     0. 
   1  -8  -7  31554.00 1241.57  0. 1.0000     0. 
   1   8  -7  29586.30 1216.37  0. 1.0000     0. 
   1  -8  -6    434.60  135.67  0. 1.0000     0. 
  -1  -8   6    509.97  170.36  0. 1.0000     0. 
   1  -8  -6    426.53  179.44  0. 1.0000     0. 
   1   8  -6    531.42  188.14  0. 1.0000     0. 
   1  -8  -6    787.73  220.00  0. 1.0000     0. 
   1   8  -6    476.19  180.99  0. 1.0000     0. 
   1   8  -5   1821.01  522.69  0. 1.0000     0. 
   1  -8  -5   2301.91  523.87  0. 1.0000     0. 
  -1  -8   5   2432.68  563.88  0. 1.0000     0. 
   1   8  -4  11462.10  997.75  0. 1.0000     0. 
   1  -8  -4  10452.30  932.09  0. 1.0000     0. 
   1   8  -4  12540.30 1061.29  0. 1.0000     0. 
  -1   8   4  10814.30  923.90  0. 1.0000     0. 
  -1  -8   4  12596.20 1081.82  0. 1.0000     0. 
   1  -8  -3  56499.39 2015.22  0. 1.0000     0. 
   1   8  -3  59862.10 2082.20  0. 1.0000     0. 
  -1  -8   3  59346.80 2164.39  0. 1.0000     0. 
  -1   8   3  58595.20 2059.04  0. 1.0000     0. 
   1   8  -3  58058.30 2122.29  0. 1.0000     0. 
   1  -8  -2  26490.90 1131.41  0. 1.0000     0. 
   1   8  -2  25727.00 1052.79  0. 1.0000     0. 
  -1   8   2  27425.00 1135.26  0. 1.0000     0. 
  -1  -8   2  26301.50 1173.95  0. 1.0000     0. 
   1   8  -2  25545.60 1177.69  0. 1.0000     0. 
   1  -8  -2  24164.40 1148.29  0. 1.0000     0. 
   1  -8  -1  55987.60 1499.95  0. 1.0000     0. 
   1   8  -1  55428.10 1340.95  0. 1.0000     0. 
  -1   8   1  56747.39 1699.60  0. 1.0000     0. 
  -1  -8   1  57594.50 1605.94  0. 1.0000     0. 
   1   8  -1  59699.50 1742.88  0. 1.0000     0. 
   1  -8  -1  54494.80 1690.09  0. 1.0000     0. 
  -1  -8   1  56080.30 1727.65  0. 1.0000     0. 
   1  -8   0 242021.00 4750.21  0. 1.0000     0. 
  -1   8   0 245722.02 4994.25  0. 1.0000     0. 
  -1  -8   0 244046.02 4635.26  0. 1.0000     0. 
   1   8   0 255783.00 4763.73  0. 1.0000     0. 
  -1  -8   0 238330.02 4926.00  0. 1.0000     0. 
   1  -8   0 242862.00 4879.73  0. 1.0000     0. 
  -1  -8   0 246607.98 4826.71  0. 1.0000     0. 
  -1  -8  -1  35458.20  932.72  0. 1.0000     0. 
   1   8   1  36548.90  900.64  0. 1.0000     0. 
   1   8   1  33990.10  770.07  0. 1.0000     0. 
  -1   8  -1  37026.50 1427.77  0. 1.0000     0. 
   1   8   1  34323.80  877.84  0. 1.0000     0. 
  -1  -8  -1  38867.30 1382.72  0. 1.0000     0. 
  -1  -8  -1  36845.80 1457.13  0. 1.0000     0. 
   1  -8   1  36183.80 1355.59  0. 1.0000     0. 
  -1  -8  -1  40220.10 1339.43  0. 1.0000     0. 
  -1  -8  -2  51029.11 1606.92  0. 1.0000     0. 
  -1   8  -2  53644.40 1945.36  0. 1.0000     0. 
  -1   8  -2  58228.80 1906.19  0. 1.0000     0. 
  -1  -8  -2  55176.20 2004.52  0. 1.0000     0. 
  -1  -8  -2  53560.90 2048.51  0. 1.0000     0. 
  -1  -8  -3   9727.59  777.34  0. 1.0000     0. 
  -1   8  -3   9620.55  843.09  0. 1.0000     0. 
  -1  -8  -3  11565.60  997.80  0. 1.0000     0. 
  -1   8  -3  10369.80  857.08  0. 1.0000     0. 
  -1  -8  -4   4019.85  703.19  0. 1.0000     0. 
  -1   8  -5   1035.92  218.72  0. 1.0000     0. 
  -1  -8  -5    924.89  212.22  0. 1.0000     0. 
  -1  -8  -5    953.65  227.66  0. 1.0000     0. 
  -1   8  -5   1157.72  231.03  0. 1.0000     0. 
  -1  -8  -5    771.94  178.59  0. 1.0000     0. 
  -1   8  -6  17487.30  894.31  0. 1.0000     0. 
  -1  -8  -6  16657.90  861.19  0. 1.0000     0. 
  -1  -8  -6  15230.60  848.40  0. 1.0000     0. 
  -1   8  -6  15861.80  839.13  0. 1.0000     0. 
  -1  -8  -6  16226.20  832.95  0. 1.0000     0. 
  -1  -8  -7  10195.50  605.00  0. 1.0000     0. 
  -1   8  -7  10878.00  628.74  0. 1.0000     0. 
  -1  -8  -7   9354.58  592.43  0. 1.0000     0. 
  -1  -8  -7   8895.50  552.07  0. 1.0000     0. 
  -1   8  -8   2789.31  280.02  0. 1.0000     0. 
   1  -9  -9   4369.53  308.78  0. 1.0000     0. 
  -1  -9   9   4443.80  308.14  0. 1.0000     0. 
   1   9  -8   1015.96  212.49  0. 1.0000     0. 
   1  -9  -8   1329.56  230.34  0. 1.0000     0. 
   1  -9  -7   5420.73  480.66  0. 1.0000     0. 
   1   9  -7   6253.69  547.35  0. 1.0000     0. 
   1  -9  -7   6213.71  532.38  0. 1.0000     0. 
   1   9  -7   6013.29  537.37  0. 1.0000     0. 
   1   9  -6  12929.70  777.67  0. 1.0000     0. 
  -1  -9   6  11689.30  675.11  0. 1.0000     0. 
   1  -9  -6  11797.80  718.22  0. 1.0000     0. 
   1  -9  -6  10183.30  624.48  0. 1.0000     0. 
   1  -9  -6  12469.50  746.16  0. 1.0000     0. 
   1  -9  -6  12706.60  745.22  0. 1.0000     0. 
   1   9  -6  13780.20  779.43  0. 1.0000     0. 
   1   9  -5   5797.59  838.54  0. 1.0000     0. 
   1  -9  -5   4689.89  731.03  0. 1.0000     0. 
  -1  -9   5   5756.20  865.61  0. 1.0000     0. 
   1   9  -4  12304.10 1052.45  0. 1.0000     0. 
   1  -9  -4  13146.90 1038.39  0. 1.0000     0. 
   1   9  -4  13941.40 1129.09  0. 1.0000     0. 
  -1   9   4  12354.50 1000.52  0. 1.0000     0. 
  -1  -9   4  13411.10 1141.30  0. 1.0000     0. 
   1   9  -3 103936.99 2941.39  0. 1.0000     0. 
   1  -9  -3  95881.00 2863.18  0. 1.0000     0. 
  -1  -9   3 101141.99 3065.03  0. 1.0000     0. 
  -1   9   3 106761.99 2980.97  0. 1.0000     0. 
  -1   9   3  96903.50 2678.01  0. 1.0000     0. 
   1   9  -3  97673.40 3006.58  0. 1.0000     0. 
   1   9  -2  32952.90 1219.67  0. 1.0000     0. 
   1  -9  -2  29293.80 1225.83  0. 1.0000     0. 
  -1  -9   2  30567.60 1320.58  0. 1.0000     0. 
  -1   9   2  28606.80 1218.95  0. 1.0000     0. 
   1   9  -2  32869.30 1384.30  0. 1.0000     0. 
   1  -9  -2  29233.80 1314.94  0. 1.0000     0. 
   1   9  -1  93121.10 2009.74  0. 1.0000     0. 
   1  -9  -1  97543.10 2225.41  0. 1.0000     0. 
  -1  -9   1  91654.29 2327.17  0. 1.0000     0. 
  -1   9   1  95964.20 2473.72  0. 1.0000     0. 
   1   9  -1  98600.01 2510.05  0. 1.0000     0. 
  -1  -9   1  92538.59 2486.39  0. 1.0000     0. 
   1  -9  -1  96148.41 2503.54  0. 1.0000     0. 
   1  -9   0  19642.10  851.41  0. 1.0000     0. 
  -1   9   0  19106.70  970.57  0. 1.0000     0. 
  -1  -9   0  21381.20  823.01  0. 1.0000     0. 
   1   9   0  22524.70  902.29  0. 1.0000     0. 
  -1  -9   0  21187.60  937.87  0. 1.0000     0. 
  -1  -9   0  21013.90  981.00  0. 1.0000     0. 
   1  -9   0  20041.20  945.70  0. 1.0000     0. 
  -1  -9  -1  32580.20  850.80  0. 1.0000     0. 
   1   9   1  31366.20  756.14  0. 1.0000     0. 
   1  -9   1  41455.20 1470.41  0. 1.0000     0. 
   1   9   1  32881.50  822.18  0. 1.0000     0. 
  -1   9  -1  39225.80 1512.14  0. 1.0000     0. 
   1   9   1  33813.00  950.22  0. 1.0000     0. 
   1   9   1  38077.70 1195.61  0. 1.0000     0. 
  -1  -9  -1  35980.00 1363.01  0. 1.0000     0. 
  -1  -9  -1  39842.00 1522.54  0. 1.0000     0. 
  -1  -9  -1  36870.80 1343.93  0. 1.0000     0. 
   1  -9   1  40313.40 1465.22  0. 1.0000     0. 
  -1  -9  -2  93781.91 2421.91  0. 1.0000     0. 
  -1   9  -2 101780.00 2972.97  0. 1.0000     0. 
  -1  -9  -2 105017.00 3004.73  0. 1.0000     0. 
  -1   9  -2  99566.21 2773.19  0. 1.0000     0. 
   1  -9   2 101747.99 2946.54  0. 1.0000     0. 
  -1  -9  -2 100773.00 3053.83  0. 1.0000     0. 
  -1   9  -3   2317.27  430.24  0. 1.0000     0. 
  -1  -9  -3   1991.72  443.95  0. 1.0000     0. 
  -1   9  -3   1881.16  374.69  0. 1.0000     0. 
  -1  -9  -4   3142.63  646.29  0. 1.0000     0. 
   1  -9   5   6166.66  493.96  0. 1.0000     0. 
  -1   9  -5   6822.95  540.93  0. 1.0000     0. 
  -1  -9  -5   6268.97  507.36  0. 1.0000     0. 
  -1  -9  -5   6863.67  543.32  0. 1.0000     0. 
  -1   9  -5   7109.25  552.00  0. 1.0000     0. 
  -1  -9  -5   5883.98  493.09  0. 1.0000     0. 
  -1  -9  -6   1365.14  263.49  0. 1.0000     0. 
  -1   9  -6   2065.07  442.89  0. 1.0000     0. 
  -1  -9  -6   1385.47  260.50  0. 1.0000     0. 
  -1  -9  -6   1404.98  258.85  0. 1.0000     0. 
  -1   9  -6   1323.58  259.78  0. 1.0000     0. 
  -1  -9  -7   4677.35  418.89  0. 1.0000     0. 
  -1  -9  -7   4167.15  391.34  0. 1.0000     0. 
  -1  -9  -7   3680.17  360.62  0. 1.0000     0. 
  -1   9  -8   5501.26  324.27  0. 1.0000     0. 
  -1 -10   9   1510.47  179.93  0. 1.0000     0. 
   1 -10  -9   1322.52  170.47  0. 1.0000     0. 
   1  10  -8   5635.35  439.58  0. 1.0000     0. 
   1 -10  -8   6822.77  502.34  0. 1.0000     0. 
   1  10  -7   3847.13  421.95  0. 1.0000     0. 
   1 -10  -7   3209.60  347.21  0. 1.0000     0. 
   1 -10  -7   3932.81  437.51  0. 1.0000     0. 
   1  10  -7   3934.97  427.76  0. 1.0000     0. 
   1  10  -6  19423.10  970.90  0. 1.0000     0. 
  -1 -10   6  17593.80  858.52  0. 1.0000     0. 
   1 -10  -6  19146.40  940.28  0. 1.0000     0. 
   1 -10  -6  17295.60  850.21  0. 1.0000     0. 
   1 -10  -6  19351.40  943.96  0. 1.0000     0. 
   1 -10  -6  19993.10  948.75  0. 1.0000     0. 
   1  10  -6  20528.20  975.31  0. 1.0000     0. 
   1 -10  -5   4612.48  721.67  0. 1.0000     0. 
   1  10  -5   5874.20  849.39  0. 1.0000     0. 
  -1 -10   5   6296.25  918.60  0. 1.0000     0. 
   1  10  -5   5546.98  818.62  0. 1.0000     0. 
   1  10  -4  11188.10 1008.00  0. 1.0000     0. 
   1 -10  -4  10249.90  933.54  0. 1.0000     0. 
   1  10  -4  12413.30 1096.20  0. 1.0000     0. 
  -1  10   4  10046.40  919.69  0. 1.0000     0. 
  -1 -10   4  13702.70 1162.59  0. 1.0000     0. 
   1  10  -3  61415.50 2167.17  0. 1.0000     0. 
   1 -10  -3  64392.50 2180.71  0. 1.0000     0. 
  -1  10   3  61646.90 2186.27  0. 1.0000     0. 
  -1  10   3  59067.10 1979.54  0. 1.0000     0. 
  -1 -10   3  62364.60 2316.45  0. 1.0000     0. 
   1  10  -3  60137.20 2258.94  0. 1.0000     0. 
   1 -10  -2  35364.60 1366.57  0. 1.0000     0. 
   1  10  -2  32585.50 1260.56  0. 1.0000     0. 
  -1  10   2  34645.10 1371.86  0. 1.0000     0. 
  -1 -10   2  34721.20 1453.21  0. 1.0000     0. 
   1  10  -2  33858.20 1459.02  0. 1.0000     0. 
   1 -10  -2  34413.89 1470.23  0. 1.0000     0. 
   1 -10  -1  27183.60  977.42  0. 1.0000     0. 
  -1  10   1  25648.10 1144.29  0. 1.0000     0. 
  -1 -10   1  25539.70 1056.50  0. 1.0000     0. 
   1  10  -1  28581.00 1198.14  0. 1.0000     0. 
   1 -10  -1  27527.10 1201.13  0. 1.0000     0. 
  -1 -10   1  27012.10 1194.96  0. 1.0000     0. 
   1 -10   0 109218.01 2540.44  0. 1.0000     0. 
  -1  10   0 113869.01 2849.71  0. 1.0000     0. 
   1  10   0 114112.01 2628.64  0. 1.0000     0. 
   1  10   0 120107.01 2632.00  0. 1.0000     0. 
  -1 -10   0 117464.99 2763.54  0. 1.0000     0. 
  -1 -10   0 109509.01 2761.16  0. 1.0000     0. 
   1 -10   0 111754.99 2780.35  0. 1.0000     0. 
   1 -10   1  27276.30 1206.00  0. 1.0000     0. 
   1  10   1  22268.30  702.85  0. 1.0000     0. 
  -1  10  -1  26869.00 1281.33  0. 1.0000     0. 
   1  10   1  23371.10  824.10  0. 1.0000     0. 
  -1 -10  -1  26275.60 1168.21  0. 1.0000     0. 
   1  10   1  24446.20  956.45  0. 1.0000     0. 
  -1 -10  -1  26820.20 1172.51  0. 1.0000     0. 
   1 -10   1  27982.50 1252.11  0. 1.0000     0. 
  -1 -10  -1  28554.20 1322.55  0. 1.0000     0. 
  -1  10  -2  66403.21 2356.37  0. 1.0000     0. 
  -1 -10  -2  66146.99 2318.63  0. 1.0000     0. 
  -1  10  -2  64845.40 2116.88  0. 1.0000     0. 
  -1 -10  -2  64573.10 2385.32  0. 1.0000     0. 
   1 -10   2  67555.60 2330.27  0. 1.0000     0. 
  -1  10  -3  33567.20 1762.16  0. 1.0000     0. 
  -1  10  -3  34312.70 1611.91  0. 1.0000     0. 
  -1 -10  -3  36445.20 1899.60  0. 1.0000     0. 
  -1 -10  -4   5627.81  855.41  0. 1.0000     0. 
   1 -10   5  10833.60  673.53  0. 1.0000     0. 
  -1 -10  -5  10946.70  686.93  0. 1.0000     0. 
  -1  10  -5  11686.70  718.18  0. 1.0000     0. 
  -1 -10  -5  10715.90  697.65  0. 1.0000     0. 
  -1  10  -5  11361.30  711.30  0. 1.0000     0. 
  -1 -10  -5  11266.30  683.03  0. 1.0000     0. 
  -1  10  -6  14987.80  812.11  0. 1.0000     0. 
  -1 -10  -6  15140.60  821.70  0. 1.0000     0. 
  -1 -10  -6  14777.00  836.05  0. 1.0000     0. 
  -1 -10  -6  14985.20  803.51  0. 1.0000     0. 
  -1  10  -6  14052.30  797.35  0. 1.0000     0. 
  -1 -10  -7   6236.57  467.98  0. 1.0000     0. 
  -1  10  -7   5936.75  451.43  0. 1.0000     0. 
  -1 -10  -7   5241.72  438.12  0. 1.0000     0. 
  -1  10  -8    781.12  140.38  0. 1.0000     0. 
  -1 -11   9    674.68  127.21  0. 1.0000     0. 
   1 -11  -9    481.03  106.60  0. 1.0000     0. 
   1  11  -8   8679.53  541.50  0. 1.0000     0. 
   1 -11  -8   9905.08  600.19  0. 1.0000     0. 
   1  11  -7    182.46  146.28  0. 1.0000     0. 
  -1 -11   7    163.56  124.70  0. 1.0000     0. 
   1  11  -7    137.21  141.44  0. 1.0000     0. 
   1 -11  -7    358.47  206.33  0. 1.0000     0. 
   1 -11  -6  17575.30  890.16  0. 1.0000     0. 
  -1 -11   6  16350.20  824.73  0. 1.0000     0. 
   1  11  -6  17595.30  927.36  0. 1.0000     0. 
   1  11  -6  14731.20  788.80  0. 1.0000     0. 
   1 -11  -6  15934.80  805.55  0. 1.0000     0. 
   1 -11  -6  18173.10  904.48  0. 1.0000     0. 
   1  11  -6  17436.40  898.45  0. 1.0000     0. 
   1 -11  -6  18214.40  909.41  0. 1.0000     0. 
   1 -11  -5  13667.90 1260.53  0. 1.0000     0. 
   1  11  -5  14192.20 1340.83  0. 1.0000     0. 
   1  11  -5  13794.70 1361.56  0. 1.0000     0. 
  -1 -11   5  13763.80 1387.41  0. 1.0000     0. 
   1 -11  -4  27574.40 1568.61  0. 1.0000     0. 
   1  11  -4  30962.80 1728.12  0. 1.0000     0. 
   1  11  -4  28330.80 1717.04  0. 1.0000     0. 
  -1  11   4  27915.40 1569.77  0. 1.0000     0. 
  -1 -11   4  29312.30 1770.15  0. 1.0000     0. 
   1 -11  -3  69147.11 2367.92  0. 1.0000     0. 
   1  11  -3  75111.11 2459.72  0. 1.0000     0. 
  -1  11   3  65029.40 2185.02  0. 1.0000     0. 
  -1  11   3  72902.80 2456.73  0. 1.0000     0. 
  -1 -11   3  78386.21 2678.91  0. 1.0000     0. 
   1  11  -3  72964.99 2578.83  0. 1.0000     0. 
   1  11  -2  26520.10 1124.41  0. 1.0000     0. 
   1 -11  -2  25658.40 1170.89  0. 1.0000     0. 
  -1 -11   2  27155.80 1299.28  0. 1.0000     0. 
  -1  11   2  24083.90 1165.38  0. 1.0000     0. 
   1  11  -2  27668.60 1339.04  0. 1.0000     0. 
   1 -11  -2  22960.30 1233.30  0. 1.0000     0. 
   1 -11  -1  41588.80 1307.73  0. 1.0000     0. 
  -1  11   1  41430.30 1561.79  0. 1.0000     0. 
  -1 -11   1  42237.20 1462.41  0. 1.0000     0. 
   1  11  -1  46255.89 1623.44  0. 1.0000     0. 
  -1 -11   1  43496.61 1630.98  0. 1.0000     0. 
   1 -11  -1  40783.40 1587.68  0. 1.0000     0. 
   1 -11   0  96433.51 2352.28  0. 1.0000     0. 
  -1  11   0  98338.09 2681.39  0. 1.0000     0. 
   1  11   0 103002.99 2510.42  0. 1.0000     0. 
   1  11   0 102771.00 2461.99  0. 1.0000     0. 
  -1 -11   0  99024.21 2627.67  0. 1.0000     0. 
  -1 -11   0  98317.80 2584.61  0. 1.0000     0. 
   1 -11   0  97772.50 2623.92  0. 1.0000     0. 
   1 -11   1  21371.80 1085.45  0. 1.0000     0. 
  -1  11  -1  21249.50 1169.89  0. 1.0000     0. 
   1  11   1  18797.20  790.33  0. 1.0000     0. 
  -1 -11  -1  21562.00 1072.13  0. 1.0000     0. 
   1  11   1  21144.50  891.24  0. 1.0000     0. 
  -1 -11  -1  22289.00 1116.18  0. 1.0000     0. 
  -1 -11  -1  22165.00 1194.46  0. 1.0000     0. 
   1 -11   1  20771.50 1119.33  0. 1.0000     0. 
  -1  11  -2  36837.60 1744.90  0. 1.0000     0. 
  -1  11  -2  37097.10 1521.60  0. 1.0000     0. 
  -1 -11  -2  36786.80 1683.26  0. 1.0000     0. 
   1 -11   2  37450.00 1703.17  0. 1.0000     0. 
  -1 -11  -2  35880.00 1742.50  0. 1.0000     0. 
  -1  11  -3  34354.80 1841.82  0. 1.0000     0. 
  -1 -11  -3  37943.40 1954.18  0. 1.0000     0. 
  -1  11  -3  33489.50 1606.10  0. 1.0000     0. 
   1 -11   3  35110.50 1854.88  0. 1.0000     0. 
   1 -11   5   7833.21  577.65  0. 1.0000     0. 
  -1 -11  -5   8910.14  618.07  0. 1.0000     0. 
  -1  11  -5   8948.15  626.41  0. 1.0000     0. 
  -1 -11  -5   9144.99  642.42  0. 1.0000     0. 
  -1 -11  -5   8565.13  601.86  0. 1.0000     0. 
  -1  11  -5   8362.69  616.43  0. 1.0000     0. 
  -1 -11  -6    948.21  251.58  0. 1.0000     0. 
  -1  11  -6   1085.76  264.28  0. 1.0000     0. 
   1 -11   6    872.82  208.82  0. 1.0000     0. 
  -1  11  -6   1008.34  223.26  0. 1.0000     0. 
  -1 -11  -6    898.08  223.41  0. 1.0000     0. 
  -1 -11  -6   1274.41  247.08  0. 1.0000     0. 
  -1 -11  -7   2575.97  307.98  0. 1.0000     0. 
  -1  11  -7   2596.52  317.52  0. 1.0000     0. 
  -1 -11  -7   2399.35  294.55  0. 1.0000     0. 
  -1 -12   9    193.87   75.87  0. 1.0000     0. 
   1 -12  -9    280.02   90.85  0. 1.0000     0. 
   1  12  -8   7907.07  504.20  0. 1.0000     0. 
   1 -12  -8   9203.59  571.22  0. 1.0000     0. 
  -1 -12   7   3883.45  381.55  0. 1.0000     0. 
   1  12  -7   4394.40  454.74  0. 1.0000     0. 
   1 -12  -7   4687.46  457.68  0. 1.0000     0. 
   1  12  -7   4085.18  434.28  0. 1.0000     0. 
  -1 -12   6   4282.85  422.60  0. 1.0000     0. 
   1  12  -6   5165.50  491.98  0. 1.0000     0. 
   1 -12  -6   4018.88  402.77  0. 1.0000     0. 
   1 -12  -6   3901.67  411.64  0. 1.0000     0. 
   1  12  -6   4378.17  413.67  0. 1.0000     0. 
   1 -12  -6   4443.85  451.38  0. 1.0000     0. 
   1  12  -6   4604.08  461.87  0. 1.0000     0. 
   1  12  -5   5572.42  841.63  0. 1.0000     0. 
  -1 -12   5   5309.28  867.69  0. 1.0000     0. 
   1  12  -5   4589.97  804.47  0. 1.0000     0. 
   1  12  -4   4353.95  651.48  0. 1.0000     0. 
   1 -12  -4   3686.28  566.33  0. 1.0000     0. 
   1  12  -4   3515.47  613.28  0. 1.0000     0. 
  -1  12   4   2948.24  518.29  0. 1.0000     0. 
  -1 -12   4   3924.80  670.07  0. 1.0000     0. 
   1 -12  -3  20751.00 1207.96  0. 1.0000     0. 
   1  12  -3  24295.10 1304.40  0. 1.0000     0. 
  -1 -12   3  23115.70 1401.08  0. 1.0000     0. 
  -1  12   3  20638.30 1124.90  0. 1.0000     0. 
  -1  12   3  22114.90 1277.31  0. 1.0000     0. 
   1  12  -3  22198.30 1356.96  0. 1.0000     0. 
   1  12  -2   6971.57  565.30  0. 1.0000     0. 
   1 -12  -2   7541.65  622.64  0. 1.0000     0. 
  -1  12   2   8002.59  665.74  0. 1.0000     0. 
  -1 -12   2   6741.59  654.14  0. 1.0000     0. 
   1  12  -2   7515.92  714.76  0. 1.0000     0. 
   1 -12  -2   7720.94  717.58  0. 1.0000     0. 
  -1 -12   2   7745.64  742.41  0. 1.0000     0. 
   1 -12  -1  24454.20  968.12  0. 1.0000     0. 
  -1  12   1  26034.70 1241.89  0. 1.0000     0. 
  -1 -12   1  26385.00 1141.97  0. 1.0000     0. 
   1  12  -1  29893.20 1299.15  0. 1.0000     0. 
   1 -12  -1  25378.00 1258.61  0. 1.0000     0. 
  -1 -12   1  26739.90 1273.37  0. 1.0000     0. 
   1 -12   0  28302.40 1115.23  0. 1.0000     0. 
   1  12   0  29200.50 1222.61  0. 1.0000     0. 
  -1  12   0  30224.80 1374.77  0. 1.0000     0. 
   1  12   0  27995.30 1145.37  0. 1.0000     0. 
  -1 -12   0  28616.20 1286.24  0. 1.0000     0. 
   1 -12   0  30026.80 1340.32  0. 1.0000     0. 
   1 -12   0  24943.20  695.70  0. 1.0000     0. 
  -1 -12   0  28041.70 1274.41  0. 1.0000     0. 
   1 -12   1   7608.71  647.73  0. 1.0000     0. 
  -1  12  -1   6593.20  670.63  0. 1.0000     0. 
   1  12   1   6556.16  473.42  0. 1.0000     0. 
   1  12   1   6619.65  490.89  0. 1.0000     0. 
   1 -12   1   6822.88  655.32  0. 1.0000     0. 
  -1 -12  -1   7589.17  661.54  0. 1.0000     0. 
  -1 -12  -1   7033.29  683.62  0. 1.0000     0. 
  -1  12  -2  15670.60 1143.10  0. 1.0000     0. 
  -1  12  -2  15329.80  948.07  0. 1.0000     0. 
  -1 -12  -2  15493.70 1087.09  0. 1.0000     0. 
  -1 -12  -2  16259.20 1160.00  0. 1.0000     0. 
  -1 -12  -2  15448.60 1056.89  0. 1.0000     0. 
   1 -12   2  17126.30 1159.36  0. 1.0000     0. 
  -1  12  -3  16473.10 1291.38  0. 1.0000     0. 
  -1 -12  -3  18453.50 1376.30  0. 1.0000     0. 
   1 -12   3  16535.70 1270.67  0. 1.0000     0. 
   1 -12   5   3051.00  367.16  0. 1.0000     0. 
  -1  12  -5   2800.06  359.26  0. 1.0000     0. 
  -1 -12  -5   2893.36  372.27  0. 1.0000     0. 
  -1 -12  -5   3047.50  371.11  0. 1.0000     0. 
  -1  12  -5   2604.47  351.47  0. 1.0000     0. 
  -1 -12  -5   2958.97  362.00  0. 1.0000     0. 
  -1 -12  -6    309.41  180.01  0. 1.0000     0. 
  -1  12  -6    191.72  173.33  0. 1.0000     0. 
   1 -12   6     61.06   96.41  0. 1.0000     0. 
  -1 -12  -6    175.56  185.50  0. 1.0000     0. 
  -1 -12  -6    -21.73  124.33  0. 1.0000     0. 
  -1  12  -6    215.69  167.94  0. 1.0000     0. 
  -1  12  -7   2238.54  291.41  0. 1.0000     0. 
  -1 -12  -7   2129.78  277.21  0. 1.0000     0. 
   1  13  -8   3898.51  347.51  0. 1.0000     0. 
   1 -13  -8   4038.53  378.17  0. 1.0000     0. 
   1  13  -7    927.09  243.26  0. 1.0000     0. 
  -1 -13   7   1156.67  241.30  0. 1.0000     0. 
   1  13  -7   1091.84  259.48  0. 1.0000     0. 
   1 -13  -7    860.64  220.10  0. 1.0000     0. 
   1  13  -6   6536.81  566.75  0. 1.0000     0. 
  -1 -13   6   6746.38  528.57  0. 1.0000     0. 
   1 -13  -6   5886.05  495.07  0. 1.0000     0. 
   1 -13  -6   6142.43  522.28  0. 1.0000     0. 
   1  13  -6   6051.64  491.34  0. 1.0000     0. 
   1 -13  -6   6741.54  548.60  0. 1.0000     0. 
   1  13  -6   7680.37  593.41  0. 1.0000     0. 
   1  13  -5  30225.00 1980.19  0. 1.0000     0. 
  -1 -13   5  30746.20 2131.92  0. 1.0000     0. 
   1  13  -5  27126.00 2002.48  0. 1.0000     0. 
   1 -13  -4  18619.00 1287.99  0. 1.0000     0. 
   1  13  -4  18955.20 1364.21  0. 1.0000     0. 
   1  13  -4  20305.50 1503.08  0. 1.0000     0. 
   1  13  -4  20294.10 1539.32  0. 1.0000     0. 
  -1 -13   4  19635.40 1487.95  0. 1.0000     0. 
   1  13  -3   6894.12  694.99  0. 1.0000     0. 
   1 -13  -3   8325.83  761.91  0. 1.0000     0. 
  -1  13   3   8421.34  793.49  0. 1.0000     0. 
  -1 -13   3   7895.19  828.12  0. 1.0000     0. 
  -1  13   3   7812.62  688.91  0. 1.0000     0. 
   1  13  -3   7842.24  828.63  0. 1.0000     0. 
   1  13  -2  28768.50 1243.83  0. 1.0000     0. 
   1 -13  -2  32328.40 1367.27  0. 1.0000     0. 
  -1 -13   2  29842.30 1464.01  0. 1.0000     0. 
  -1  13   2  31854.00 1431.75  0. 1.0000     0. 
   1  13  -2  32416.00 1552.67  0. 1.0000     0. 
  -1 -13   2  30491.40 1549.21  0. 1.0000     0. 
   1 -13  -2  30331.80 1509.89  0. 1.0000     0. 
   1 -13  -1  23016.50  960.91  0. 1.0000     0. 
  -1  13   1  26701.20 1292.96  0. 1.0000     0. 
   1  13  -1  27214.90 1331.40  0. 1.0000     0. 
   1  13  -1  27756.30 1287.56  0. 1.0000     0. 
   1 -13  -1  21948.90  886.76  0. 1.0000     0. 
   1 -13  -1  27252.00 1342.22  0. 1.0000     0. 
  -1 -13   1  27261.40 1332.09  0. 1.0000     0. 
   1 -13   0   6396.62  521.93  0. 1.0000     0. 
   1  13   0   7848.68  638.65  0. 1.0000     0. 
  -1  13   0   6935.96  667.37  0. 1.0000     0. 
   1  13   0   7047.81  570.68  0. 1.0000     0. 
   1 -13   0   6608.12  649.28  0. 1.0000     0. 
  -1 -13   0   7360.70  659.14  0. 1.0000     0. 
  -1 -13   0   7500.41  657.76  0. 1.0000     0. 
   1 -13   1  16073.80  976.03  0. 1.0000     0. 
  -1  13  -1  16450.70 1097.20  0. 1.0000     0. 
   1  13   1  15227.60  791.42  0. 1.0000     0. 
   1  13   1  16440.80  821.09  0. 1.0000     0. 
  -1 -13  -1  17689.20 1125.33  0. 1.0000     0. 
  -1 -13  -1  18320.40 1089.40  0. 1.0000     0. 
   1 -13   1  16733.60 1071.79  0. 1.0000     0. 
   1 -13   2   5641.53  657.13  0. 1.0000     0. 
  -1  13  -2   5427.23  700.63  0. 1.0000     0. 
  -1  13  -2   3946.27  505.65  0. 1.0000     0. 
   1 -13   2   5092.74  647.89  0. 1.0000     0. 
  -1 -13  -2   5714.13  666.57  0. 1.0000     0. 
  -1 -13  -2   5815.43  711.03  0. 1.0000     0. 
  -1  13  -3  25858.40 1683.95  0. 1.0000     0. 
   1 -13   3  24605.60 1612.31  0. 1.0000     0. 
   1 -13   4   1498.05  478.52  0. 1.0000     0. 
   1 -13   5   4595.48  446.61  0. 1.0000     0. 
  -1 -13  -5   5691.84  500.33  0. 1.0000     0. 
  -1  13  -5   5505.76  500.64  0. 1.0000     0. 
  -1 -13  -5   4836.94  465.65  0. 1.0000     0. 
  -1 -13  -5   5430.51  481.28  0. 1.0000     0. 
  -1  13  -5   4410.16  453.04  0. 1.0000     0. 
  -1  13  -6   2500.73  339.13  0. 1.0000     0. 
  -1 -13  -6   1673.62  289.05  0. 1.0000     0. 
   1 -13   6   2176.85  301.89  0. 1.0000     0. 
  -1 -13  -6   1960.17  293.29  0. 1.0000     0. 
  -1  13  -6   1870.92  301.80  0. 1.0000     0. 
  -1 -13  -6   2013.21  323.44  0. 1.0000     0. 
  -1  13  -7   9905.70  554.90  0. 1.0000     0. 
  -1 -13  -7   9283.17  555.97  0. 1.0000     0. 
  -1  13  -7   9039.16  538.55  0. 1.0000     0. 
   1  14  -8   1158.40  193.13  0. 1.0000     0. 
  -1 -14   8   1040.65  195.09  0. 1.0000     0. 
   1 -14  -8   1284.35  222.55  0. 1.0000     0. 
  -1 -14   7    328.32  150.16  0. 1.0000     0. 
   1  14  -7    217.50  145.40  0. 1.0000     0. 
   1 -14  -7    302.64  172.04  0. 1.0000     0. 
   1  14  -7    311.14  186.52  0. 1.0000     0. 
   1  14  -6  31396.40 1283.27  0. 1.0000     0. 
  -1 -14   6  30899.80 1199.93  0. 1.0000     0. 
   1  14  -6  29497.00 1156.23  0. 1.0000     0. 
   1 -14  -6  28464.70 1191.37  0. 1.0000     0. 
   1 -14  -6  29597.00 1221.41  0. 1.0000     0. 
   1  14  -6  32127.50 1266.65  0. 1.0000     0. 
   1  14  -5  21285.40  984.15  0. 1.0000     0. 
   1  14  -5  17629.10 1555.12  0. 1.0000     0. 
  -1 -14   5  21334.70  947.36  0. 1.0000     0. 
   1  14  -5  18577.80 1685.82  0. 1.0000     0. 
   1 -14  -5  20463.00  950.58  0. 1.0000     0. 
  -1 -14   5  19996.80 1730.98  0. 1.0000     0. 
   1 -14  -5  21298.30  957.03  0. 1.0000     0. 
   1 -14  -5  21790.30  971.74  0. 1.0000     0. 
   1  14  -5  21838.40  978.17  0. 1.0000     0. 
   1  14  -4   1309.03  378.11  0. 1.0000     0. 
  -1 -14   4   1018.82  373.00  0. 1.0000     0. 
   1  14  -4   1259.83  401.18  0. 1.0000     0. 
   1  14  -3  14155.60 1042.61  0. 1.0000     0. 
   1 -14  -3  13199.50  961.21  0. 1.0000     0. 
  -1 -14   3  14504.00 1155.22  0. 1.0000     0. 
  -1  14   3  12648.00 1007.31  0. 1.0000     0. 
   1  14  -3  14727.40 1153.21  0. 1.0000     0. 
   1 -14  -2 106657.99 2890.22  0. 1.0000     0. 
  -1  14   2 105295.00 3036.57  0. 1.0000     0. 
  -1 -14   2 102584.01 3099.57  0. 1.0000     0. 
   1  14  -2 107971.01 3231.64  0. 1.0000     0. 
   1 -14  -2 101349.00 3182.49  0. 1.0000     0. 
  -1 -14   2 101509.00 3237.37  0. 1.0000     0. 
   1 -14  -1  54711.10 1642.73  0. 1.0000     0. 
  -1  14   1  57096.20 2088.21  0. 1.0000     0. 
   1  14  -1  58731.00 2150.19  0. 1.0000     0. 
   1  14  -1  64252.00 2130.56  0. 1.0000     0. 
  -1 -14   1  58160.90 2137.65  0. 1.0000     0. 
   1 -14  -1  57204.00 2154.63  0. 1.0000     0. 
   1 -14   0 187387.00 4261.03  0. 1.0000     0. 
  -1  14   0 192200.02 4791.15  0. 1.0000     0. 
   1  14   0 204357.00 4644.25  0. 1.0000     0. 
   1  14   0 205592.00 4467.94  0. 1.0000     0. 
  -1 -14   0 206393.00 4740.92  0. 1.0000     0. 
   1 -14   0 203519.98 4851.44  0. 1.0000     0. 
  -1 -14   0 207706.00 4821.53  0. 1.0000     0. 
  -1  14  -1  30545.00 1590.68  0. 1.0000     0. 
   1 -14   1  30844.50 1414.83  0. 1.0000     0. 
  -1 -14  -1  31844.50 1586.21  0. 1.0000     0. 
   1 -14   1  32062.00 1579.18  0. 1.0000     0. 
  -1 -14  -1  30803.60 1518.17  0. 1.0000     0. 
   1 -14   2   3880.60  551.50  0. 1.0000     0. 
  -1  14  -2   2562.55  501.13  0. 1.0000     0. 
  -1  14  -2   2828.53  415.72  0. 1.0000     0. 
  -1 -14  -2   2893.35  541.85  0. 1.0000     0. 
   1 -14   2   3337.80  540.92  0. 1.0000     0. 
  -1 -14  -2   2901.55  488.90  0. 1.0000     0. 
  -1  14  -3   2897.47  588.76  0. 1.0000     0. 
   1 -14   3   3194.23  579.20  0. 1.0000     0. 
   1 -14   3   2087.67  485.75  0. 1.0000     0. 
   1 -14   4  23027.80 1819.57  0. 1.0000     0. 
   1 -14   4  24752.60 1039.85  0. 1.0000     0. 
  -1 -14  -4  24067.50 1040.53  0. 1.0000     0. 
  -1 -14  -4  24885.10 1056.04  0. 1.0000     0. 
  -1  14  -4  25188.60 1064.93  0. 1.0000     0. 
  -1 -14  -4  24004.30 1013.49  0. 1.0000     0. 
  -1  14  -5    386.81  182.22  0. 1.0000     0. 
  -1 -14  -5    400.49  188.50  0. 1.0000     0. 
   1 -14   5    523.86  199.07  0. 1.0000     0. 
  -1 -14  -5    168.50  130.77  0. 1.0000     0. 
  -1 -14  -5    344.17  166.27  0. 1.0000     0. 
  -1  14  -5    314.38  140.50  0. 1.0000     0. 
  -1 -14  -6   1928.82  316.49  0. 1.0000     0. 
  -1  14  -6   1372.48  287.02  0. 1.0000     0. 
   1 -14   6   1337.82  243.83  0. 1.0000     0. 
  -1 -14  -6   1532.45  266.15  0. 1.0000     0. 
  -1 -14  -6   2097.64  327.82  0. 1.0000     0. 
  -1  14  -6   1328.13  255.24  0. 1.0000     0. 
  -1  14  -7   2051.95  269.95  0. 1.0000     0. 
  -1 -14  -7   1655.91  233.17  0. 1.0000     0. 
  -1  14  -7   1860.41  244.05  0. 1.0000     0. 
   1  15  -8   1103.49  179.16  0. 1.0000     0. 
  -1 -15   8   1349.27  208.68  0. 1.0000     0. 
   1 -15  -8    785.22  176.43  0. 1.0000     0. 
   1  15  -7   3279.35  387.51  0. 1.0000     0. 
  -1 -15   7   2889.51  337.52  0. 1.0000     0. 
   1  15  -7   3270.45  380.79  0. 1.0000     0. 
   1 -15  -7   2550.20  353.10  0. 1.0000     0. 
   1 -15  -6   1584.39  279.23  0. 1.0000     0. 
   1  15  -6   1555.95  287.51  0. 1.0000     0. 
  -1 -15   6   1589.65  282.64  0. 1.0000     0. 
   1  15  -6   1503.53  297.54  0. 1.0000     0. 
   1 -15  -6   1682.49  299.58  0. 1.0000     0. 
   1  15  -6   1537.74  306.27  0. 1.0000     0. 
   1  15  -5   2085.78  586.65  0. 1.0000     0. 
   1 -15  -5   2079.64  310.69  0. 1.0000     0. 
   1  15  -5   2356.82  332.50  0. 1.0000     0. 
  -1 -15   5   2434.93  326.46  0. 1.0000     0. 
   1 -15  -5   1814.22  290.13  0. 1.0000     0. 
   1 -15  -5   1970.92  329.27  0. 1.0000     0. 
   1  15  -5   2607.13  342.23  0. 1.0000     0. 
   1  15  -4  15659.60 1409.73  0. 1.0000     0. 
  -1 -15   4  14603.70 1338.38  0. 1.0000     0. 
   1  15  -4  13644.40 1182.86  0. 1.0000     0. 
   1  15  -3 120369.99 3953.19  0. 1.0000     0. 
  -1 -15   3 121294.01 3875.41  0. 1.0000     0. 
  -1  15   3 118120.01 3626.94  0. 1.0000     0. 
   1  15  -3 128732.00 3968.67  0. 1.0000     0. 
   1 -15  -3 127072.99 3976.41  0. 1.0000     0. 
  -1 -15   3 127868.99 4108.98  0. 1.0000     0. 
   1 -15  -2  33408.89 1453.61  0. 1.0000     0. 
  -1 -15   2  32211.10 1597.37  0. 1.0000     0. 
   1  15  -2  33262.10 1719.66  0. 1.0000     0. 
  -1  15   2  35846.90 1634.50  0. 1.0000     0. 
   1  15  -2  33944.40 1685.89  0. 1.0000     0. 
   1 -15  -2  34426.00 1723.76  0. 1.0000     0. 
  -1 -15   2  32745.00 1708.49  0. 1.0000     0. 
   1 -15  -1  40084.60 1371.31  0. 1.0000     0. 
   1  15  -1  45372.40 1906.86  0. 1.0000     0. 
  -1  15   1  44114.50 1849.62  0. 1.0000     0. 
   1  15  -1  46319.70 1823.04  0. 1.0000     0. 
  -1 -15   1  45000.11 1901.33  0. 1.0000     0. 
   1 -15  -1  44260.80 1909.82  0. 1.0000     0. 
   1 -15   0   5003.52  481.95  0. 1.0000     0. 
   1  15   0   6174.91  625.17  0. 1.0000     0. 
  -1  15   0   5466.66  650.28  0. 1.0000     0. 
   1  15   0   5383.43  550.81  0. 1.0000     0. 
  -1 -15   0   5798.56  611.78  0. 1.0000     0. 
   1 -15   0   5591.52  655.75  0. 1.0000     0. 
  -1 -15   0   6138.22  668.85  0. 1.0000     0. 
  -1  15  -1  33869.60 1726.03  0. 1.0000     0. 
   1 -15   1  34373.70 1524.32  0. 1.0000     0. 
  -1 -15  -1  32312.50 1661.49  0. 1.0000     0. 
  -1 -15  -1  33926.30 1660.15  0. 1.0000     0. 
   1 -15   1  33844.70 1684.09  0. 1.0000     0. 
  -1  15  -2  53395.80 2433.23  0. 1.0000     0. 
   1 -15   2  57989.10 2332.36  0. 1.0000     0. 
  -1 -15  -2  57729.50 2477.31  0. 1.0000     0. 
  -1 -15  -2  52204.40 2288.56  0. 1.0000     0. 
   1 -15   2  56532.40 2406.58  0. 1.0000     0. 
  -1  15  -3   5148.61  785.35  0. 1.0000     0. 
   1 -15   3   4289.05  679.48  0. 1.0000     0. 
   1 -15   3   4801.90  734.04  0. 1.0000     0. 
  -1 -15  -4   1413.58  287.38  0. 1.0000     0. 
   1 -15   4   1662.03  267.09  0. 1.0000     0. 
  -1  15  -4   1357.10  258.80  0. 1.0000     0. 
  -1 -15  -4   1121.59  228.77  0. 1.0000     0. 
  -1 -15  -4   1450.99  277.08  0. 1.0000     0. 
   1 -15   5  11714.90  730.76  0. 1.0000     0. 
  -1 -15  -5  12910.50  767.85  0. 1.0000     0. 
  -1  15  -5  11863.70  748.39  0. 1.0000     0. 
  -1 -15  -5  12892.00  772.47  0. 1.0000     0. 
  -1 -15  -5  12498.30  739.31  0. 1.0000     0. 
  -1  15  -5  11549.00  736.23  0. 1.0000     0. 
   1 -15   6  12682.80  712.14  0. 1.0000     0. 
  -1  15  -6  13268.40  743.91  0. 1.0000     0. 
  -1 -15  -6  12502.60  733.17  0. 1.0000     0. 
  -1 -15  -6  13096.20  750.41  0. 1.0000     0. 
  -1  15  -6  13108.00  755.11  0. 1.0000     0. 
  -1  15  -7   4420.92  367.53  0. 1.0000     0. 
  -1 -15  -7   4535.92  372.41  0. 1.0000     0. 
  -1  15  -7   4304.27  362.53  0. 1.0000     0. 
   1  16  -8   1554.43  208.72  0. 1.0000     0. 
  -1 -16   8   1965.70  240.25  0. 1.0000     0. 
   1 -16  -8   1741.65  235.45  0. 1.0000     0. 
   1  16  -7   3261.44  375.45  0. 1.0000     0. 
  -1 -16   7   2818.22  326.61  0. 1.0000     0. 
   1 -16  -7   3093.32  374.98  0. 1.0000     0. 
   1  16  -7   2694.09  364.23  0. 1.0000     0. 
  -1 -16   6   6551.69  526.44  0. 1.0000     0. 
   1  16  -6   6627.20  567.90  0. 1.0000     0. 
   1  16  -6   6096.56  495.20  0. 1.0000     0. 
   1 -16  -6   6318.91  531.32  0. 1.0000     0. 
   1 -16  -6   7130.12  569.86  0. 1.0000     0. 
   1  16  -6   6791.23  557.11  0. 1.0000     0. 
   1  16  -5   2818.04  360.97  0. 1.0000     0. 
  -1 -16   5   3017.08  363.02  0. 1.0000     0. 
   1 -16  -5   2709.02  349.05  0. 1.0000     0. 
   1 -16  -5   2810.76  348.20  0. 1.0000     0. 
   1  16  -5   2923.95  362.76  0. 1.0000     0. 
   1  16  -4   6205.58  928.01  0. 1.0000     0. 
  -1 -16   4   5204.30  804.18  0. 1.0000     0. 
  -1 -16   4   6840.46  974.24  0. 1.0000     0. 
  -1  16   3  17125.30 1224.99  0. 1.0000     0. 
   1  16  -3  16037.10 1318.31  0. 1.0000     0. 
  -1 -16   3  16608.80 1290.53  0. 1.0000     0. 
   1  16  -3  18025.00 1363.26  0. 1.0000     0. 
   1 -16  -3  19132.40 1415.04  0. 1.0000     0. 
  -1 -16   3  18377.50 1431.19  0. 1.0000     0. 
   1 -16  -2  38629.90 1602.93  0. 1.0000     0. 
  -1  16   2  39166.10 1775.38  0. 1.0000     0. 
   1  16  -2  36977.20 1887.52  0. 1.0000     0. 
   1  16  -2  39498.00 1885.86  0. 1.0000     0. 
   1 -16  -2  36031.00 1841.44  0. 1.0000     0. 
  -1 -16   2  36076.90 1851.83  0. 1.0000     0. 
   1  16  -1  10300.10  896.14  0. 1.0000     0. 
  -1  16   1  11046.10  921.17  0. 1.0000     0. 
   1  16  -1  10894.30  870.69  0. 1.0000     0. 
  -1 -16   1   9431.73  805.47  0. 1.0000     0. 
   1 -16  -1  11089.50  950.35  0. 1.0000     0. 
  -1 -16   1  10370.60  904.93  0. 1.0000     0. 
   1 -16   0    556.30  191.76  0. 1.0000     0. 
  -1  16   0    584.06  283.79  0. 1.0000     0. 
   1  16   0    533.36  227.83  0. 1.0000     0. 
   1  16   0    607.20  203.14  0. 1.0000     0. 
  -1 -16   0    728.80  255.29  0. 1.0000     0. 
  -1 -16   0    616.70  266.62  0. 1.0000     0. 
   1 -16   0    541.97  281.12  0. 1.0000     0. 
  -1  16  -1  29889.90 1660.39  0. 1.0000     0. 
   1 -16   1  26961.90 1375.88  0. 1.0000     0. 
  -1 -16  -1  31536.60 1673.17  0. 1.0000     0. 
  -1 -16  -1  32258.80 1669.31  0. 1.0000     0. 
   1 -16   1  30273.90 1643.24  0. 1.0000     0. 
  -1  16  -2  16198.80 1318.22  0. 1.0000     0. 
   1 -16   2  16416.50 1199.71  0. 1.0000     0. 
  -1 -16  -2  16723.80 1266.37  0. 1.0000     0. 
  -1 -16  -2  16623.90 1312.12  0. 1.0000     0. 
   1 -16   2  16517.20 1274.10  0. 1.0000     0. 
  -1  16  -3   8453.05 1045.53  0. 1.0000     0. 
   1 -16   3   7941.35  947.63  0. 1.0000     0. 
   1 -16   3   7575.35  946.62  0. 1.0000     0. 
   1 -16   4   6809.66  533.56  0. 1.0000     0. 
  -1 -16  -4   6944.65  548.87  0. 1.0000     0. 
  -1 -16  -4   6877.31  545.63  0. 1.0000     0. 
  -1 -16  -4   6233.49  497.20  0. 1.0000     0. 
  -1  16  -4   6777.66  543.06  0. 1.0000     0. 
  -1 -16  -5   1975.26  334.37  0. 1.0000     0. 
  -1  16  -5   1665.10  299.73  0. 1.0000     0. 
   1 -16   5   1700.21  299.73  0. 1.0000     0. 
  -1 -16  -5   1660.20  272.07  0. 1.0000     0. 
  -1  16  -5   1638.54  282.67  0. 1.0000     0. 
  -1 -16  -5   1931.87  309.67  0. 1.0000     0. 
   1 -16   6   9171.96  604.57  0. 1.0000     0. 
  -1  16  -6   9534.55  625.05  0. 1.0000     0. 
  -1 -16  -6   9088.45  626.73  0. 1.0000     0. 
  -1  16  -6   9265.35  624.88  0. 1.0000     0. 
  -1 -16  -6   9403.91  640.19  0. 1.0000     0. 
  -1  16  -7    714.73  164.57  0. 1.0000     0. 
  -1  16  -7    669.79  137.48  0. 1.0000     0. 
  -1 -16  -7    813.59  168.87  0. 1.0000     0. 
  -1 -17   8   1447.26  183.70  0. 1.0000     0. 
  -1 -17   8   1700.84  212.64  0. 1.0000     0. 
   1 -17  -8   1906.06  244.39  0. 1.0000     0. 
  -1 -17   7  13355.90  708.14  0. 1.0000     0. 
   1  17  -7  12745.30  733.08  0. 1.0000     0. 
   1 -17  -7  13356.10  751.06  0. 1.0000     0. 
   1  17  -7  12376.70  721.89  0. 1.0000     0. 
   1  17  -6  16512.60  901.40  0. 1.0000     0. 
  -1 -17   6  16563.40  858.92  0. 1.0000     0. 
   1 -17  -6  16732.40  880.53  0. 1.0000     0. 
   1  17  -6  15232.80  804.19  0. 1.0000     0. 
   1 -17  -6  16040.00  872.88  0. 1.0000     0. 
   1  17  -6  16146.50  867.70  0. 1.0000     0. 
  -1 -17   5   3366.46  378.80  0. 1.0000     0. 
   1  17  -5   2902.76  372.14  0. 1.0000     0. 
   1 -17  -5   3345.72  393.57  0. 1.0000     0. 
   1 -17  -5   3337.91  383.37  0. 1.0000     0. 
   1  17  -5   3003.65  358.00  0. 1.0000     0. 
   1  17  -4    744.21  397.07  0. 1.0000     0. 
  -1 -17   4    703.36  363.18  0. 1.0000     0. 
  -1 -17   4    949.96  447.67  0. 1.0000     0. 
   1  17  -3  23729.00 1655.85  0. 1.0000     0. 
  -1  17   3  21121.50 1400.63  0. 1.0000     0. 
   1  17  -3  25288.40 1661.27  0. 1.0000     0. 
  -1 -17   3  24870.80 1713.76  0. 1.0000     0. 
   1 -17  -3  21046.30 1544.91  0. 1.0000     0. 
   1  17  -2  10914.20 1036.26  0. 1.0000     0. 
  -1  17   2   9703.04  884.85  0. 1.0000     0. 
   1  17  -2  10774.20  977.67  0. 1.0000     0. 
  -1 -17   2  10253.80 1006.05  0. 1.0000     0. 
   1 -17  -2   9556.44  957.34  0. 1.0000     0. 
  -1  17   1   7272.82  765.80  0. 1.0000     0. 
   1  17  -1   7592.07  813.95  0. 1.0000     0. 
   1  17  -1   7480.80  736.57  0. 1.0000     0. 
  -1 -17   1   7452.30  802.76  0. 1.0000     0. 
  -1 -17   1   6806.00  700.00  0. 1.0000     0. 
   1 -17  -1   7782.43  829.27  0. 1.0000     0. 
  -1  17   0  16752.70 1198.11  0. 1.0000     0. 
   1  17   0  16693.70 1138.40  0. 1.0000     0. 
   1  17   0  15072.70  950.67  0. 1.0000     0. 
   1 -17   0  16724.20 1221.29  0. 1.0000     0. 
  -1 -17   0  17228.70 1220.68  0. 1.0000     0. 
  -1 -17   0  14991.90 1081.32  0. 1.0000     0. 
  -1  17  -1  11164.20 1033.46  0. 1.0000     0. 
   1 -17   1  10129.90  829.66  0. 1.0000     0. 
  -1 -17  -1  10766.50  985.20  0. 1.0000     0. 
  -1 -17  -1  12287.10 1050.92  0. 1.0000     0. 
   1 -17   1  12103.60 1052.90  0. 1.0000     0. 
  -1  17  -2   5144.49  753.91  0. 1.0000     0. 
   1 -17   2   5850.86  725.14  0. 1.0000     0. 
  -1 -17  -2   5417.42  752.29  0. 1.0000     0. 
  -1 -17  -2   4404.19  695.05  0. 1.0000     0. 
   1 -17   2   5339.13  740.40  0. 1.0000     0. 
  -1  17  -3  22350.00 1755.43  0. 1.0000     0. 
   1 -17   3  20265.60 1557.03  0. 1.0000     0. 
   1 -17   3  19645.80 1559.17  0. 1.0000     0. 
   1 -17   4   2783.15  355.60  0. 1.0000     0. 
  -1 -17  -4   2471.92  332.96  0. 1.0000     0. 
  -1  17  -4   2554.88  332.61  0. 1.0000     0. 
  -1 -17  -4   2491.36  320.84  0. 1.0000     0. 
   1 -17   5  12814.00  763.11  0. 1.0000     0. 
  -1  17  -5  12612.80  763.37  0. 1.0000     0. 
  -1 -17  -5  11953.10  750.26  0. 1.0000     0. 
  -1 -17  -5  11911.20  743.01  0. 1.0000     0. 
  -1  17  -5  11755.20  740.03  0. 1.0000     0. 
   1 -17   6   9162.76  600.02  0. 1.0000     0. 
  -1  17  -6   8981.66  601.63  0. 1.0000     0. 
  -1 -17  -6   8993.25  606.39  0. 1.0000     0. 
  -1  17  -6   9847.53  635.35  0. 1.0000     0. 
  -1 -17  -6   9441.20  624.09  0. 1.0000     0. 
   1 -17   7   4504.63  326.18  0. 1.0000     0. 
  -1  17  -7   5201.47  367.64  0. 1.0000     0. 
  -1 -17  -7   5700.16  399.70  0. 1.0000     0. 
  -1  17  -7   5353.21  377.84  0. 1.0000     0. 
  -1 -18   8    188.70   86.61  0. 1.0000     0. 
  -1 -18   8    115.69   86.58  0. 1.0000     0. 
   1 -18  -8    190.94  123.82  0. 1.0000     0. 
   1  18  -7    433.45  169.82  0. 1.0000     0. 
  -1 -18   7    322.95  141.20  0. 1.0000     0. 
   1 -18  -7    -27.00  154.29  0. 1.0000     0. 
   1  18  -7    527.40  166.91  0. 1.0000     0. 
  -1 -18   6   3289.69  384.50  0. 1.0000     0. 
   1  18  -6   3634.94  431.67  0. 1.0000     0. 
   1 -18  -6   4041.73  433.36  0. 1.0000     0. 
   1  18  -6   3439.75  375.75  0. 1.0000     0. 
   1 -18  -6   4378.66  448.75  0. 1.0000     0. 
   1  18  -6   3730.58  421.46  0. 1.0000     0. 
  -1 -18   5   7577.80  561.61  0. 1.0000     0. 
   1  18  -5   6809.83  555.08  0. 1.0000     0. 
   1 -18  -5   6057.89  523.70  0. 1.0000     0. 
   1 -18  -5   6330.94  527.54  0. 1.0000     0. 
   1  18  -5   6990.90  562.28  0. 1.0000     0. 
   1  18  -4  22258.80 1835.65  0. 1.0000     0. 
  -1 -18   4  23715.90 1922.76  0. 1.0000     0. 
   1  18  -3  12047.30 1198.72  0. 1.0000     0. 
   1  18  -3  11428.00 1149.76  0. 1.0000     0. 
  -1 -18   3  13123.40 1262.57  0. 1.0000     0. 
   1 -18  -3  12949.00 1236.65  0. 1.0000     0. 
   1  18  -2  26049.90 1675.66  0. 1.0000     0. 
  -1  18   2  24104.50 1471.52  0. 1.0000     0. 
   1  18  -2  26595.00 1606.39  0. 1.0000     0. 
   1 -18  -2  24798.70 1614.07  0. 1.0000     0. 
  -1 -18   2  24521.60 1595.75  0. 1.0000     0. 
  -1  18   1  21862.60 1412.83  0. 1.0000     0. 
   1  18  -1  22011.00 1443.00  0. 1.0000     0. 
   1  18  -1  21529.20 1307.60  0. 1.0000     0. 
  -1 -18   1  18922.70 1217.58  0. 1.0000     0. 
  -1 -18   1  19521.80 1356.77  0. 1.0000     0. 
   1 -18  -1  23523.20 1506.02  0. 1.0000     0. 
   1  18   0  20612.40 1327.60  0. 1.0000     0. 
  -1  18   0  20677.60 1390.35  0. 1.0000     0. 
  -1 -18   0  19809.80 1298.95  0. 1.0000     0. 
   1 -18   0  20815.60 1428.49  0. 1.0000     0. 
  -1 -18   0  21079.10 1417.66  0. 1.0000     0. 
  -1  18  -1  29049.90 1742.69  0. 1.0000     0. 
   1 -18   1  27522.90 1425.26  0. 1.0000     0. 
   1 -18   1  29367.90 1738.46  0. 1.0000     0. 
  -1 -18  -1  28546.90 1673.76  0. 1.0000     0. 
  -1 -18  -1  28225.20 1706.78  0. 1.0000     0. 
  -1  18  -2   4948.17  769.06  0. 1.0000     0. 
   1 -18   2   4798.94  663.38  0. 1.0000     0. 
  -1 -18  -2   4091.35  691.87  0. 1.0000     0. 
   1 -18   2   5488.43  770.52  0. 1.0000     0. 
  -1 -18  -2   4550.65  712.97  0. 1.0000     0. 
  -1  18  -3  21929.30 1789.09  0. 1.0000     0. 
   1 -18   3  20511.20 1586.94  0. 1.0000     0. 
   1 -18   3  19730.80 1601.80  0. 1.0000     0. 
   1 -18   4   2642.84  356.41  0. 1.0000     0. 
  -1 -18  -4   1767.81  280.12  0. 1.0000     0. 
  -1  18  -4   2178.26  311.50  0. 1.0000     0. 
  -1 -18  -4   1862.84  299.25  0. 1.0000     0. 
   1 -18   5  10975.80  705.82  0. 1.0000     0. 
  -1  18  -5  10734.40  712.56  0. 1.0000     0. 
  -1 -18  -5  10938.20  712.89  0. 1.0000     0. 
  -1 -18  -5  11019.80  704.27  0. 1.0000     0. 
  -1  18  -5  10863.50  708.31  0. 1.0000     0. 
  -1  18  -6   1747.60  271.19  0. 1.0000     0. 
   1 -18   6   1688.49  264.24  0. 1.0000     0. 
  -1  18  -6   2114.56  318.07  0. 1.0000     0. 
  -1 -18  -6   2100.38  348.39  0. 1.0000     0. 
  -1 -18  -6   1617.21  272.41  0. 1.0000     0. 
   1 -18   7   4712.03  326.74  0. 1.0000     0. 
  -1  18  -7   5166.16  354.44  0. 1.0000     0. 
  -1 -18  -7   5550.52  388.52  0. 1.0000     0. 
  -1  18  -7   4730.56  351.85  0. 1.0000     0. 
  -1 -19   8    798.90  134.11  0. 1.0000     0. 
  -1 -19   8    836.74  142.07  0. 1.0000     0. 
   1 -19  -8    850.77  166.01  0. 1.0000     0. 
   1  19  -7   4962.48  436.34  0. 1.0000     0. 
  -1 -19   7   5322.74  434.82  0. 1.0000     0. 
   1 -19  -7   5625.64  463.68  0. 1.0000     0. 
  -1 -19   7   4354.05  381.58  0. 1.0000     0. 
   1  19  -7   4810.26  433.46  0. 1.0000     0. 
  -1 -19   6  16405.70  852.85  0. 1.0000     0. 
   1  19  -6  15615.60  867.64  0. 1.0000     0. 
   1  19  -6  15037.40  790.60  0. 1.0000     0. 
   1 -19  -6  14879.40  830.57  0. 1.0000     0. 
   1 -19  -6  15461.20  853.32  0. 1.0000     0. 
   1  19  -6  16093.50  860.09  0. 1.0000     0. 
  -1 -19   5   3501.88  391.58  0. 1.0000     0. 
   1  19  -5   3408.78  401.68  0. 1.0000     0. 
   1 -19  -5   4004.44  438.63  0. 1.0000     0. 
   1 -19  -5   3825.98  422.08  0. 1.0000     0. 
   1  19  -5   3544.15  408.92  0. 1.0000     0. 
  -1 -19   4  37770.30 1325.01  0. 1.0000     0. 
   1  19  -4  38804.50 1376.74  0. 1.0000     0. 
   1  19  -4  37690.89 2455.66  0. 1.0000     0. 
   1 -19  -4  37776.50 1350.90  0. 1.0000     0. 
   1 -19  -4  37274.50 1319.24  0. 1.0000     0. 
  -1 -19   4  36077.90 2431.19  0. 1.0000     0. 
   1  19  -3   8576.53 1048.34  0. 1.0000     0. 
   1  19  -3   8381.83 1002.02  0. 1.0000     0. 
  -1 -19   3   8359.25 1047.19  0. 1.0000     0. 
   1 -19  -3   8768.91 1044.86  0. 1.0000     0. 
  -1  19   2    557.76  216.13  0. 1.0000     0. 
   1  19  -2    553.40  328.33  0. 1.0000     0. 
   1  19  -2    864.44  322.06  0. 1.0000     0. 
   1 -19  -2    552.05  322.72  0. 1.0000     0. 
  -1 -19   2    782.03  321.35  0. 1.0000     0. 
  -1  19   1   7535.63  831.54  0. 1.0000     0. 
   1  19  -1   7664.44  878.83  0. 1.0000     0. 
   1  19  -1   6690.59  736.75  0. 1.0000     0. 
   1 -19  -1   8329.01  915.42  0. 1.0000     0. 
  -1 -19   1   7267.12  842.51  0. 1.0000     0. 
  -1 -19   1   5960.52  694.86  0. 1.0000     0. 
  -1  19   0  24156.40 1558.29  0. 1.0000     0. 
   1  19   0  21230.20 1405.92  0. 1.0000     0. 
   1 -19   0  22737.00 1537.83  0. 1.0000     0. 
  -1 -19   0  24922.00 1608.25  0. 1.0000     0. 
  -1 -19   0  22076.20 1412.66  0. 1.0000     0. 
  -1  19  -1   7156.27  881.72  0. 1.0000     0. 
   1 -19   1   7428.17  889.78  0. 1.0000     0. 
  -1 -19  -1   6903.25  825.57  0. 1.0000     0. 
  -1 -19  -1   6384.54  829.06  0. 1.0000     0. 
  -1  19  -2    744.10  334.10  0. 1.0000     0. 
   1 -19   2    843.48  312.16  0. 1.0000     0. 
  -1 -19  -2    596.38  314.94  0. 1.0000     0. 
  -1 -19  -2    802.54  350.15  0. 1.0000     0. 
   1 -19   2    494.67  277.14  0. 1.0000     0. 
   1 -19   3  19895.30 1586.65  0. 1.0000     0. 
   1 -19   3  23341.70 1006.15  0. 1.0000     0. 
  -1  19  -3  21267.70 1822.50  0. 1.0000     0. 
  -1 -19  -3  24468.30 1027.79  0. 1.0000     0. 
  -1  19  -3  22755.90  980.38  0. 1.0000     0. 
   1 -19   3  19074.90 1626.28  0. 1.0000     0. 
   1 -19   4   8538.97  608.44  0. 1.0000     0. 
  -1 -19  -4   8259.95  610.92  0. 1.0000     0. 
  -1 -19  -4   8013.05  586.75  0. 1.0000     0. 
  -1  19  -4   7984.90  589.64  0. 1.0000     0. 
   1 -19   5   5671.67  502.44  0. 1.0000     0. 
  -1  19  -5   4966.42  480.69  0. 1.0000     0. 
  -1 -19  -5   4472.02  455.97  0. 1.0000     0. 
  -1 -19  -5   4667.88  452.52  0. 1.0000     0. 
  -1  19  -5   4994.37  478.56  0. 1.0000     0. 
   1 -19   6   8483.02  561.19  0. 1.0000     0. 
  -1  19  -6   7966.52  547.44  0. 1.0000     0. 
  -1 -19  -6   7951.10  560.36  0. 1.0000     0. 
  -1  19  -6   7759.17  550.51  0. 1.0000     0. 
   1 -19   7   3025.87  253.40  0. 1.0000     0. 
  -1  19  -7   3028.52  264.01  0. 1.0000     0. 
  -1 -19  -7   3562.41  299.44  0. 1.0000     0. 
  -1  19  -7   2735.90  259.09  0. 1.0000     0. 
  -1 -20   8   3459.13  263.00  0. 1.0000     0. 
  -1 -20   8   2951.19  233.24  0. 1.0000     0. 
   1  20  -7   3115.75  359.90  0. 1.0000     0. 
  -1 -20   7   3495.10  345.90  0. 1.0000     0. 
   1 -20  -7   3161.36  352.12  0. 1.0000     0. 
  -1 -20   7   3056.32  305.36  0. 1.0000     0. 
   1  20  -7   3311.15  348.73  0. 1.0000     0. 
   1 -20  -6    705.23  214.37  0. 1.0000     0. 
   1  20  -6    980.80  213.95  0. 1.0000     0. 
   1  20  -6    664.65  221.62  0. 1.0000     0. 
  -1 -20   6    952.82  237.26  0. 1.0000     0. 
   1  20  -6   1158.39  255.32  0. 1.0000     0. 
   1 -20  -6    565.68  140.79  0. 1.0000     0. 
   1  20  -5  20471.40  996.71  0. 1.0000     0. 
  -1 -20   5  20649.30  965.80  0. 1.0000     0. 
   1 -20  -5  19814.00  978.41  0. 1.0000     0. 
   1 -20  -5  19677.60  969.64  0. 1.0000     0. 
   1  20  -5  21120.40 1001.82  0. 1.0000     0. 
   1 -20  -4   2004.77  318.01  0. 1.0000     0. 
   1 -20  -4   1925.74  313.10  0. 1.0000     0. 
   1 -20  -4   1755.16  285.84  0. 1.0000     0. 
  -1 -20   4   1529.20  254.29  0. 1.0000     0. 
  -1 -20   4   2073.74  297.77  0. 1.0000     0. 
   1  20  -4   1592.16  288.44  0. 1.0000     0. 
   1  20  -4   1518.76  271.68  0. 1.0000     0. 
   1 -20  -4   1473.91  254.21  0. 1.0000     0. 
   1  20  -3    756.88  372.82  0. 1.0000     0. 
   1  20  -3    324.17  239.10  0. 1.0000     0. 
  -1 -20   3    367.07  329.66  0. 1.0000     0. 
   1 -20  -3    688.86  379.57  0. 1.0000     0. 
  -1  20   2   7321.83  857.50  0. 1.0000     0. 
   1  20  -2   9106.03 1044.40  0. 1.0000     0. 
   1  20  -2   9135.63  967.91  0. 1.0000     0. 
  -1 -20   2   8504.92  984.83  0. 1.0000     0. 
   1 -20  -2   7198.24  912.09  0. 1.0000     0. 
  -1  20   1   8657.39  939.56  0. 1.0000     0. 
   1  20  -1   9270.69  996.97  0. 1.0000     0. 
   1  20  -1   9413.37  885.41  0. 1.0000     0. 
  -1 -20   1   8798.45  958.33  0. 1.0000     0. 
   1 -20  -1   8444.03  964.94  0. 1.0000     0. 
  -1 -20   1   8174.62  836.26  0. 1.0000     0. 
  -1  20   0  12554.60 1170.82  0. 1.0000     0. 
   1  20   0  13185.70 1128.36  0. 1.0000     0. 
  -1 -20   0  15334.60 1300.11  0. 1.0000     0. 
  -1 -20   0  14316.00 1153.12  0. 1.0000     0. 
   1 -20   0  13590.30 1229.06  0. 1.0000     0. 
  -1  20  -1  13930.70 1280.56  0. 1.0000     0. 
   1 -20   1  14656.30 1291.42  0. 1.0000     0. 
  -1 -20  -1  15682.20 1335.08  0. 1.0000     0. 
  -1 -20  -1  13191.40 1180.84  0. 1.0000     0. 
  -1  20  -2   3815.32  720.27  0. 1.0000     0. 
  -1 -20  -2   3665.45  687.27  0. 1.0000     0. 
   1 -20   2   3700.51  673.98  0. 1.0000     0. 
  -1 -20  -2   3963.15  702.53  0. 1.0000     0. 
  -1  20  -3    399.42  301.35  0. 1.0000     0. 
  -1 -20  -3     73.78   97.16  0. 1.0000     0. 
   1 -20   3    382.05  158.59  0. 1.0000     0. 
   1 -20   3    134.06  195.80  0. 1.0000     0. 
   1 -20   3    285.38  148.37  0. 1.0000     0. 
  -1 -20  -3     98.23  135.00  0. 1.0000     0. 
  -1  20  -3    222.50  143.65  0. 1.0000     0. 
   1 -20   3    227.05  189.76  0. 1.0000     0. 
  -1 -20  -3    115.13  113.04  0. 1.0000     0. 
   1 -20   4  10600.70  687.69  0. 1.0000     0. 
  -1 -20  -4   9332.50  659.15  0. 1.0000     0. 
  -1 -20  -4   9167.82  634.20  0. 1.0000     0. 
  -1  20  -4  10189.90  672.18  0. 1.0000     0. 
   1 -20   5   7081.30  559.42  0. 1.0000     0. 
  -1  20  -5   6552.71  549.78  0. 1.0000     0. 
  -1 -20  -5   6304.13  542.62  0. 1.0000     0. 
  -1  20  -5   6513.96  543.59  0. 1.0000     0. 
  -1 -20  -5   6679.10  552.30  0. 1.0000     0. 
   1 -20   6   2722.16  320.73  0. 1.0000     0. 
  -1  20  -6   2645.21  321.97  0. 1.0000     0. 
  -1 -20  -6   2830.43  346.55  0. 1.0000     0. 
  -1  20  -6   2676.73  318.83  0. 1.0000     0. 
   1 -20   7   6366.14  362.74  0. 1.0000     0. 
  -1  20  -7   6790.73  383.09  0. 1.0000     0. 
  -1 -20  -7   7900.29  429.08  0. 1.0000     0. 
  -1  20  -7   7077.86  402.15  0. 1.0000     0. 
  -1 -21   8   2151.81  198.71  0. 1.0000     0. 
   1 -21  -8   2667.62  243.43  0. 1.0000     0. 
  -1 -21   7   3104.26  326.77  0. 1.0000     0. 
   1  21  -7   3090.34  338.83  0. 1.0000     0. 
  -1 -21   7   2683.95  279.92  0. 1.0000     0. 
   1 -21  -7   3089.74  339.73  0. 1.0000     0. 
   1  21  -7   3201.86  344.35  0. 1.0000     0. 
  -1 -21   6   4250.44  417.01  0. 1.0000     0. 
   1  21  -6   4022.01  431.02  0. 1.0000     0. 
   1  21  -6   3685.96  371.98  0. 1.0000     0. 
   1 -21  -6   3332.50  396.58  0. 1.0000     0. 
   1  21  -6   4147.57  426.05  0. 1.0000     0. 
  -1 -21   5  18931.40  928.59  0. 1.0000     0. 
   1  21  -5  18617.30  958.81  0. 1.0000     0. 
   1 -21  -5  19123.00  967.05  0. 1.0000     0. 
   1 -21  -5  18468.30  941.75  0. 1.0000     0. 
   1  21  -5  18703.10  942.08  0. 1.0000     0. 
   1  21  -4  17278.10  893.80  0. 1.0000     0. 
  -1 -21   4  17628.50  875.09  0. 1.0000     0. 
   1 -21  -4  17095.30  853.73  0. 1.0000     0. 
   1 -21  -4  18406.10  922.43  0. 1.0000     0. 
   1 -21  -4  19141.20  927.16  0. 1.0000     0. 
   1 -21  -4  16734.50  862.12  0. 1.0000     0. 
   1  21  -4  16794.60  864.78  0. 1.0000     0. 
  -1 -21   4  16441.90  834.67  0. 1.0000     0. 
   1  21  -3   7804.00 1062.53  0. 1.0000     0. 
   1 -21  -3   8145.89 1076.50  0. 1.0000     0. 
  -1 -21   3   9229.60 1151.18  0. 1.0000     0. 
  -1  21   2  32612.40 1919.30  0. 1.0000     0. 
   1  21  -2  31234.40 2040.78  0. 1.0000     0. 
   1  21  -2  34900.20 1992.50  0. 1.0000     0. 
   1 -21  -2  35565.30 2153.63  0. 1.0000     0. 
  -1 -21   2  34608.20 2097.98  0. 1.0000     0. 
  -1  21   1  14976.20 1291.63  0. 1.0000     0. 
   1  21  -1  17293.00 1410.36  0. 1.0000     0. 
   1  21  -1  14285.10 1146.01  0. 1.0000     0. 
   1 -21  -1  15447.00 1355.53  0. 1.0000     0. 
  -1 -21   1  14573.70 1298.56  0. 1.0000     0. 
  -1  21   0   5269.92  789.87  0. 1.0000     0. 
   1  21   0   5878.66  778.28  0. 1.0000     0. 
   1 -21   0   6183.57  849.84  0. 1.0000     0. 
  -1 -21   0   5584.98  823.74  0. 1.0000     0. 
  -1 -21   0   4804.90  684.94  0. 1.0000     0. 
  -1  21  -1   7746.81  979.76  0. 1.0000     0. 
  -1 -21  -1   7936.21  939.63  0. 1.0000     0. 
   1 -21   1   8906.28 1040.15  0. 1.0000     0. 
  -1 -21  -1   8712.37 1032.75  0. 1.0000     0. 
  -1  21  -2   6225.95  956.29  0. 1.0000     0. 
  -1 -21  -2   6618.63  941.68  0. 1.0000     0. 
   1 -21   2   6486.34  919.34  0. 1.0000     0. 
  -1 -21  -2   6331.00  912.66  0. 1.0000     0. 
   1 -21   3   5029.10  465.92  0. 1.0000     0. 
  -1 -21  -3   4068.22  407.79  0. 1.0000     0. 
  -1 -21  -3   4832.07  470.14  0. 1.0000     0. 
  -1 -21  -3   4872.23  444.96  0. 1.0000     0. 
   1 -21   3   4579.84  422.04  0. 1.0000     0. 
  -1  21  -3   4923.70  449.13  0. 1.0000     0. 
   1 -21   4   1189.71  235.56  0. 1.0000     0. 
   1 -21   4   1761.17  303.24  0. 1.0000     0. 
  -1 -21  -4    892.78  241.91  0. 1.0000     0. 
  -1 -21  -4    907.45  225.57  0. 1.0000     0. 
  -1  21  -4   1141.99  224.49  0. 1.0000     0. 
   1 -21   5  13626.90  784.47  0. 1.0000     0. 
  -1  21  -5  13347.00  773.47  0. 1.0000     0. 
  -1 -21  -5  12677.70  763.74  0. 1.0000     0. 
  -1 -21  -5  12526.40  744.95  0. 1.0000     0. 
  -1  21  -5  11904.30  735.54  0. 1.0000     0. 
   1 -21   6   5389.01  431.86  0. 1.0000     0. 
  -1  21  -6   4748.79  403.45  0. 1.0000     0. 
  -1 -21  -6   5619.17  448.10  0. 1.0000     0. 
  -1  21  -6   5382.81  440.67  0. 1.0000     0. 
   1 -21   7   2869.68  231.69  0. 1.0000     0. 
  -1  21  -7   2818.55  232.21  0. 1.0000     0. 
  -1 -21  -7   2779.46  243.34  0. 1.0000     0. 
  -1  21  -7   2758.14  241.24  0. 1.0000     0. 
   1 -22  -8   3499.76  270.74  0. 1.0000     0. 
   1  22  -7   1280.55  209.84  0. 1.0000     0. 
  -1 -22   7   1354.93  227.63  0. 1.0000     0. 
   1  22  -7   1356.29  233.20  0. 1.0000     0. 
   1 -22  -7   1204.89  228.14  0. 1.0000     0. 
  -1 -22   6  11673.80  693.32  0. 1.0000     0. 
   1  22  -6  11999.80  726.62  0. 1.0000     0. 
   1  22  -6  10416.80  625.33  0. 1.0000     0. 
   1 -22  -6  11244.70  707.55  0. 1.0000     0. 
   1  22  -6  11685.60  707.67  0. 1.0000     0. 
  -1 -22   5  26300.20 1113.88  0. 1.0000     0. 
   1  22  -5  26235.20 1156.23  0. 1.0000     0. 
   1 -22  -5  26537.60 1122.76  0. 1.0000     0. 
   1 -22  -5  27798.20 1176.69  0. 1.0000     0. 
   1 -22  -5  27821.70 1169.09  0. 1.0000     0. 
   1  22  -5  27026.50 1146.85  0. 1.0000     0. 
  -1 -22   5  23404.40 1026.60  0. 1.0000     0. 
  -1 -22   4   5793.26  499.67  0. 1.0000     0. 
   1  22  -4   5807.98  509.14  0. 1.0000     0. 
   1 -22  -4   6970.91  554.68  0. 1.0000     0. 
   1 -22  -4   5675.50  513.17  0. 1.0000     0. 
   1 -22  -4   6307.01  514.67  0. 1.0000     0. 
   1 -22  -4   5478.79  480.48  0. 1.0000     0. 
  -1 -22   4   5529.45  475.50  0. 1.0000     0. 
   1  22  -4   5382.01  482.20  0. 1.0000     0. 
   1 -22  -3  29093.30 1141.36  0. 1.0000     0. 
   1  22  -3  30010.30 2160.83  0. 1.0000     0. 
   1 -22  -3  26027.00 1998.53  0. 1.0000     0. 
  -1 -22   3  28338.40 2085.84  0. 1.0000     0. 
   1  22  -2  15017.60 1438.98  0. 1.0000     0. 
   1  22  -2  16712.20 1385.99  0. 1.0000     0. 
  -1 -22   2  16359.30 1472.53  0. 1.0000     0. 
   1 -22  -2  18128.50 1572.57  0. 1.0000     0. 
  -1  22   1   8387.52 1000.69  0. 1.0000     0. 
   1  22  -1   7853.43  988.83  0. 1.0000     0. 
  -1 -22   1   7308.07  953.00  0. 1.0000     0. 
   1 -22  -1   8656.88 1051.82  0. 1.0000     0. 
   1  22   0   2345.52  522.17  0. 1.0000     0. 
  -1  22   0   2239.56  567.53  0. 1.0000     0. 
  -1 -22   0   2387.56  560.33  0. 1.0000     0. 
   1 -22   0   2377.82  550.13  0. 1.0000     0. 
  -1  22  -1   5378.66  831.25  0. 1.0000     0. 
  -1 -22  -1   5313.69  836.21  0. 1.0000     0. 
   1 -22   1   5696.01  868.01  0. 1.0000     0. 
  -1  22  -2   4578.60  827.69  0. 1.0000     0. 
  -1 -22  -2   4132.52  765.05  0. 1.0000     0. 
  -1 -22  -2   4320.00  765.82  0. 1.0000     0. 
   1 -22   2   4987.94  833.15  0. 1.0000     0. 
   1 -22   3  10389.00  672.00  0. 1.0000     0. 
  -1 -22  -3   9730.67  644.73  0. 1.0000     0. 
  -1 -22  -3  10685.50  689.51  0. 1.0000     0. 
  -1  22  -3   9820.14  653.47  0. 1.0000     0. 
   1 -22   3   9883.61  645.57  0. 1.0000     0. 
  -1 -22  -3  10520.60  662.68  0. 1.0000     0. 
   1 -22   4  36257.40 1347.75  0. 1.0000     0. 
  -1 -22  -4  32211.20 1255.73  0. 1.0000     0. 
  -1 -22  -4  35571.00 1358.85  0. 1.0000     0. 
  -1  22  -4  34926.90 1329.69  0. 1.0000     0. 
   1 -22   4  32736.70 1251.29  0. 1.0000     0. 
  -1 -22  -4  35665.20 1336.20  0. 1.0000     0. 
   1 -22   5   4254.13  435.77  0. 1.0000     0. 
  -1  22  -5   4681.54  460.34  0. 1.0000     0. 
  -1 -22  -5   4266.61  438.71  0. 1.0000     0. 
  -1  22  -5   4730.77  454.14  0. 1.0000     0. 
   1 -22   6   2633.73  303.74  0. 1.0000     0. 
  -1  22  -6   2670.47  304.78  0. 1.0000     0. 
  -1 -22  -6   2632.67  302.11  0. 1.0000     0. 
  -1  22  -6   2129.97  272.38  0. 1.0000     0. 
   1  23  -7    275.42  113.59  0. 1.0000     0. 
  -1 -23   7    259.38  112.77  0. 1.0000     0. 
   1 -23  -7    387.43  148.01  0. 1.0000     0. 
   1  23  -7    295.11  145.89  0. 1.0000     0. 
  -1 -23   6   2700.37  325.27  0. 1.0000     0. 
   1  23  -6   2985.23  359.19  0. 1.0000     0. 
   1  23  -6   2970.35  328.84  0. 1.0000     0. 
   1 -23  -6   3295.55  387.07  0. 1.0000     0. 
   1  23  -6   2867.06  350.63  0. 1.0000     0. 
   1  23  -5   9220.70  659.03  0. 1.0000     0. 
  -1 -23   5   9946.81  653.74  0. 1.0000     0. 
   1 -23  -5   7297.36  568.06  0. 1.0000     0. 
   1 -23  -5   8255.20  624.82  0. 1.0000     0. 
   1  23  -5   9106.57  641.65  0. 1.0000     0. 
  -1 -23   5   9112.61  601.51  0. 1.0000     0. 
   1 -23  -4   1283.91  252.24  0. 1.0000     0. 
   1 -23  -4    866.76  231.63  0. 1.0000     0. 
   1 -23  -4    863.51  221.62  0. 1.0000     0. 
  -1 -23   4    912.48  195.62  0. 1.0000     0. 
   1  23  -4   1053.41  235.27  0. 1.0000     0. 
  -1 -23   4    872.35  206.60  0. 1.0000     0. 
   1 -23  -4    865.61  225.26  0. 1.0000     0. 
   1  23  -4    972.11  231.30  0. 1.0000     0. 
  -1 -23   3   2779.30  328.12  0. 1.0000     0. 
   1 -23  -3   2772.26  353.55  0. 1.0000     0. 
   1 -23  -3   2607.94  337.02  0. 1.0000     0. 
   1 -23  -3   2706.61  337.77  0. 1.0000     0. 
  -1 -23   3   2710.66  336.80  0. 1.0000     0. 
   1  23  -3   2739.07  327.47  0. 1.0000     0. 
   1  23  -2  28256.70 2035.78  0. 1.0000     0. 
   1  23  -2  24692.30 1743.43  0. 1.0000     0. 
  -1 -23   2  29246.40 2034.47  0. 1.0000     0. 
   1 -23  -2  24658.40 1913.62  0. 1.0000     0. 
   1  23  -1  26257.60 1884.12  0. 1.0000     0. 
  -1  23   1  26088.40 1845.16  0. 1.0000     0. 
   1 -23  -1  27931.10 1970.07  0. 1.0000     0. 
  -1 -23   1  25394.80 1875.46  0. 1.0000     0. 
  -1  23   0   4827.71  787.66  0. 1.0000     0. 
  -1 -23   0   4929.01  834.53  0. 1.0000     0. 
   1 -23   0   4864.21  797.02  0. 1.0000     0. 
  -1  23  -1   2687.07  617.56  0. 1.0000     0. 
  -1 -23  -1   2801.23  619.36  0. 1.0000     0. 
   1 -23   1   3342.71  688.25  0. 1.0000     0. 
   1 -23   2   9731.21  634.52  0. 1.0000     0. 
  -1 -23  -2   9291.38  612.09  0. 1.0000     0. 
  -1 -23  -2  10620.20  654.37  0. 1.0000     0. 
  -1 -23  -2   9530.48  630.28  0. 1.0000     0. 
   1 -23   2   9242.19  604.20  0. 1.0000     0. 
  -1  23  -2   9779.00  624.36  0. 1.0000     0. 
   1 -23   2   7159.64 1032.46  0. 1.0000     0. 
   1 -23   2  10172.90  645.91  0. 1.0000     0. 
  -1 -23  -2   7815.39 1082.38  0. 1.0000     0. 
   1 -23   3   6097.59  528.59  0. 1.0000     0. 
  -1 -23  -3   6063.48  513.52  0. 1.0000     0. 
  -1 -23  -3   5902.81  526.68  0. 1.0000     0. 
  -1 -23  -3   6686.51  539.82  0. 1.0000     0. 
   1 -23   3   6213.53  512.83  0. 1.0000     0. 
  -1  23  -3   5949.14  508.52  0. 1.0000     0. 
   1 -23   4  37255.40 1388.96  0. 1.0000     0. 
  -1 -23  -4  36179.30 1339.93  0. 1.0000     0. 
  -1 -23  -4  40134.20 1447.75  0. 1.0000     0. 
   1 -23   4  33612.30 1296.86  0. 1.0000     0. 
  -1 -23  -4  42560.80 1472.82  0. 1.0000     0. 
  -1  23  -4  36943.20 1380.07  0. 1.0000     0. 
   1 -23   5   4317.06  417.61  0. 1.0000     0. 
  -1  23  -5   4380.25  437.29  0. 1.0000     0. 
  -1 -23  -5   3935.26  424.68  0. 1.0000     0. 
  -1  23  -5   3946.33  408.72  0. 1.0000     0. 
   1 -23   6    259.50  128.68  0. 1.0000     0. 
  -1  23  -6    165.11  120.53  0. 1.0000     0. 
  -1 -23  -6    389.64  176.19  0. 1.0000     0. 
  -1  23  -6    418.09  141.57  0. 1.0000     0. 
  -1 -24   7   1423.68  210.96  0. 1.0000     0. 
   1  24  -7   1315.78  200.26  0. 1.0000     0. 
   1 -24  -7   1403.90  215.24  0. 1.0000     0. 
   1  24  -7   1023.56  176.46  0. 1.0000     0. 
  -1 -24   6   7427.58  526.67  0. 1.0000     0. 
   1  24  -6   7466.55  556.87  0. 1.0000     0. 
   1  24  -6   6833.99  490.05  0. 1.0000     0. 
   1 -24  -6   8433.59  591.31  0. 1.0000     0. 
   1  24  -6   7714.16  552.98  0. 1.0000     0. 
   1  24  -5  17882.70  931.81  0. 1.0000     0. 
  -1 -24   5  19336.40  925.26  0. 1.0000     0. 
   1 -24  -5  16752.50  876.43  0. 1.0000     0. 
   1 -24  -5  19168.50  957.87  0. 1.0000     0. 
  -1 -24   5  17581.90  864.66  0. 1.0000     0. 
   1  24  -5  19246.30  947.08  0. 1.0000     0. 
  -1 -24   4   7860.63  581.47  0. 1.0000     0. 
   1  24  -4   8197.50  611.45  0. 1.0000     0. 
   1 -24  -4   8650.17  614.15  0. 1.0000     0. 
   1 -24  -4   8434.75  626.03  0. 1.0000     0. 
   1 -24  -4   8860.23  632.36  0. 1.0000     0. 
  -1 -24   4   7784.75  579.46  0. 1.0000     0. 
   1  24  -4   7926.05  595.43  0. 1.0000     0. 
  -1 -24   3  17193.50  851.83  0. 1.0000     0. 
   1 -24  -3  19291.60  942.89  0. 1.0000     0. 
   1 -24  -3  18366.30  894.67  0. 1.0000     0. 
   1  24  -3  15875.70  824.04  0. 1.0000     0. 
  -1 -24   3  18176.90  888.18  0. 1.0000     0. 
   1  24  -2   9094.91 1189.66  0. 1.0000     0. 
   1 -24  -2  11411.60  687.19  0. 1.0000     0. 
  -1 -24   2  11066.30 1280.08  0. 1.0000     0. 
  -1 -24   2  10508.50  648.06  0. 1.0000     0. 
   1 -24  -2  11689.00 1335.59  0. 1.0000     0. 
  -1  24   1  10804.00 1212.07  0. 1.0000     0. 
   1  24  -1  11956.20 1303.07  0. 1.0000     0. 
  -1 -24   1  11498.90 1290.95  0. 1.0000     0. 
   1 -24  -1  10325.10 1226.50  0. 1.0000     0. 
  -1  24   0   2292.53  580.59  0. 1.0000     0. 
  -1 -24   0   2317.52  596.95  0. 1.0000     0. 
   1 -24   0   2668.09  643.22  0. 1.0000     0. 
   1 -24   1    220.44  165.04  0. 1.0000     0. 
  -1  24  -1    152.73  181.44  0. 1.0000     0. 
  -1 -24  -1    278.33  136.10  0. 1.0000     0. 
  -1 -24  -1    142.53  130.94  0. 1.0000     0. 
  -1 -24  -1     87.39  204.91  0. 1.0000     0. 
   1 -24   1    194.29  188.68  0. 1.0000     0. 
  -1 -24  -2  27130.60 1113.57  0. 1.0000     0. 
   1 -24   2  26888.50 1119.78  0. 1.0000     0. 
  -1 -24  -2  27427.80 1122.94  0. 1.0000     0. 
  -1 -24  -2  28434.00 1156.17  0. 1.0000     0. 
   1 -24   2  25208.00 1068.91  0. 1.0000     0. 
   1 -24   2  27865.80 1139.08  0. 1.0000     0. 
  -1  24  -2  25651.70 1084.46  0. 1.0000     0. 
   1 -24   3   3542.87  406.60  0. 1.0000     0. 
  -1 -24  -3   4010.28  421.19  0. 1.0000     0. 
  -1 -24  -3   4147.81  451.02  0. 1.0000     0. 
  -1 -24  -3   3997.05  434.33  0. 1.0000     0. 
   1 -24   3   3426.89  389.95  0. 1.0000     0. 
  -1  24  -3   3874.80  412.59  0. 1.0000     0. 
   1 -24   4  14111.80  799.18  0. 1.0000     0. 
  -1 -24  -4  12587.60  748.83  0. 1.0000     0. 
  -1 -24  -4  13368.60  802.25  0. 1.0000     0. 
   1 -24   4  12224.80  723.28  0. 1.0000     0. 
  -1 -24  -4  14020.60  802.14  0. 1.0000     0. 
  -1  24  -4  13587.40  782.80  0. 1.0000     0. 
   1 -24   5   1490.35  274.70  0. 1.0000     0. 
  -1  24  -5   1613.37  273.31  0. 1.0000     0. 
  -1 -24  -5   1165.15  257.07  0. 1.0000     0. 
  -1  24  -5   1364.40  257.54  0. 1.0000     0. 
   1 -24   6   1384.29  208.24  0. 1.0000     0. 
  -1  24  -6   1027.32  190.87  0. 1.0000     0. 
  -1 -24  -6   1383.59  219.23  0. 1.0000     0. 
  -1  24  -6   1039.85  196.66  0. 1.0000     0. 
   1  25  -7   3273.77  296.16  0. 1.0000     0. 
  -1 -25   7   3266.97  298.13  0. 1.0000     0. 
   1 -25  -7   4085.47  347.11  0. 1.0000     0. 
   1  25  -7   3185.45  295.43  0. 1.0000     0. 
   1  25  -6   5920.13  481.87  0. 1.0000     0. 
  -1 -25   6   6287.03  472.79  0. 1.0000     0. 
   1  25  -6   5026.59  400.57  0. 1.0000     0. 
   1 -25  -6   5847.73  486.80  0. 1.0000     0. 
   1  25  -6   5736.58  469.73  0. 1.0000     0. 
  -1 -25   5  17702.60  887.16  0. 1.0000     0. 
   1  25  -5  16899.10  901.46  0. 1.0000     0. 
   1 -25  -5  17074.80  868.73  0. 1.0000     0. 
   1 -25  -5  19209.70  944.28  0. 1.0000     0. 
  -1 -25   5  16951.10  848.37  0. 1.0000     0. 
   1  25  -5  17678.90  898.89  0. 1.0000     0. 
   1  25  -4   6506.40  551.82  0. 1.0000     0. 
  -1 -25   4   6102.48  514.59  0. 1.0000     0. 
   1 -25  -4   7323.30  583.34  0. 1.0000     0. 
   1 -25  -4   7068.38  565.28  0. 1.0000     0. 
   1 -25  -4   6764.61  555.15  0. 1.0000     0. 
  -1 -25   4   6281.50  527.02  0. 1.0000     0. 
   1  25  -4   5905.97  522.72  0. 1.0000     0. 
  -1 -25   3   1839.50  277.90  0. 1.0000     0. 
  -1 -25   3   2249.52  315.68  0. 1.0000     0. 
   1 -25  -3   2235.94  340.69  0. 1.0000     0. 
   1 -25  -3   2224.91  332.26  0. 1.0000     0. 
   1  25  -3   1575.40  266.07  0. 1.0000     0. 
   1 -25  -2  18440.30  899.51  0. 1.0000     0. 
   1 -25  -2  16347.50  844.44  0. 1.0000     0. 
   1 -25  -2  15646.20  810.27  0. 1.0000     0. 
  -1 -25   2  17643.00  866.71  0. 1.0000     0. 
   1  25  -1   4933.03  871.50  0. 1.0000     0. 
  -1  25   1   3866.15  762.53  0. 1.0000     0. 
   1 -25  -1   5483.81  470.86  0. 1.0000     0. 
   1 -25  -1   5665.08  956.47  0. 1.0000     0. 
  -1 -25   1   5089.70  863.78  0. 1.0000     0. 
  -1  25   0   6971.42 1029.69  0. 1.0000     0. 
   1 -25   0   6666.69  523.97  0. 1.0000     0. 
  -1 -25   0   6929.01  560.73  0. 1.0000     0. 
  -1 -25   0   5442.25  925.87  0. 1.0000     0. 
   1 -25   0   6877.89 1018.35  0. 1.0000     0. 
  -1 -25  -1  21681.90  963.36  0. 1.0000     0. 
   1 -25   1  20931.20  965.00  0. 1.0000     0. 
  -1 -25  -1  21522.80  982.99  0. 1.0000     0. 
  -1  25  -1  21142.00  953.72  0. 1.0000     0. 
   1 -25   1  22835.20 1012.06  0. 1.0000     0. 
   1 -25   2  47511.80 1591.06  0. 1.0000     0. 
  -1 -25  -2  48106.80 1595.07  0. 1.0000     0. 
  -1 -25  -2  50435.80 1628.65  0. 1.0000     0. 
   1 -25   2  47018.10 1565.67  0. 1.0000     0. 
  -1 -25  -2  50523.10 1643.44  0. 1.0000     0. 
  -1  25  -2  50027.30 1611.74  0. 1.0000     0. 
   1 -25   2  50685.20 1641.69  0. 1.0000     0. 
   1 -25   3   9662.24  665.37  0. 1.0000     0. 
  -1 -25  -3  10038.80  676.35  0. 1.0000     0. 
  -1 -25  -3   9866.44  688.17  0. 1.0000     0. 
  -1  25  -3  10525.40  685.38  0. 1.0000     0. 
   1 -25   3  10594.30  685.50  0. 1.0000     0. 
  -1  25  -4   1290.68  248.57  0. 1.0000     0. 
   1 -25   4   1115.58  225.29  0. 1.0000     0. 
   1 -25   4   1591.62  287.84  0. 1.0000     0. 
  -1 -25  -4   1393.17  252.00  0. 1.0000     0. 
  -1 -25  -4   1926.15  349.21  0. 1.0000     0. 
  -1  25  -4   1134.44  255.95  0. 1.0000     0. 
   1 -25   5   6966.09  513.34  0. 1.0000     0. 
  -1  25  -5   6932.05  524.85  0. 1.0000     0. 
  -1 -25  -5   7737.41  554.24  0. 1.0000     0. 
  -1  25  -5   7106.75  521.90  0. 1.0000     0. 
   1 -25   6    695.83  158.66  0. 1.0000     0. 
  -1  25  -6    721.43  157.69  0. 1.0000     0. 
  -1 -25  -6    606.31  135.04  0. 1.0000     0. 
  -1  25  -6    708.94  146.80  0. 1.0000     0. 
  -1 -26   7    100.78   79.76  0. 1.0000     0. 
   1  26  -7    240.74  109.01  0. 1.0000     0. 
   1 -26  -7    270.66  140.71  0. 1.0000     0. 
   1  26  -7    -17.44   73.21  0. 1.0000     0. 
  -1 -26   6   2783.53  319.27  0. 1.0000     0. 
   1  26  -6   3292.33  357.49  0. 1.0000     0. 
   1  26  -6   2429.93  277.69  0. 1.0000     0. 
   1 -26  -6   2577.43  321.37  0. 1.0000     0. 
   1  26  -6   2668.96  316.83  0. 1.0000     0. 
   1  26  -5  24951.60 1099.00  0. 1.0000     0. 
  -1 -26   5  25116.90 1066.10  0. 1.0000     0. 
   1 -26  -5  27205.90 1136.85  0. 1.0000     0. 
  -1 -26   5  23933.00 1025.85  0. 1.0000     0. 
   1  26  -5  25375.40 1084.69  0. 1.0000     0. 
   1  26  -4   1312.46  265.77  0. 1.0000     0. 
  -1 -26   4   1527.07  270.62  0. 1.0000     0. 
  -1 -26   4    966.19  233.07  0. 1.0000     0. 
   1 -26  -4   1404.35  270.16  0. 1.0000     0. 
   1 -26  -4   1159.90  261.87  0. 1.0000     0. 
   1 -26  -4   1388.86  287.43  0. 1.0000     0. 
   1  26  -4   1419.40  274.81  0. 1.0000     0. 
  -1 -26   3  21272.10  972.16  0. 1.0000     0. 
   1 -26  -3  23788.30 1070.43  0. 1.0000     0. 
   1 -26  -3  22144.30 1018.81  0. 1.0000     0. 
   1  26  -3  19960.90  951.61  0. 1.0000     0. 
  -1 -26   3  23143.80 1034.48  0. 1.0000     0. 
   1 -26  -2  25406.90 1090.86  0. 1.0000     0. 
   1 -26  -2  23476.00 1047.07  0. 1.0000     0. 
  -1 -26   2  25563.60 1081.75  0. 1.0000     0. 
  -1  26   1   3895.47  782.84  0. 1.0000     0. 
   1  26  -1   3141.83  718.43  0. 1.0000     0. 
  -1 -26   1   3344.18  352.60  0. 1.0000     0. 
   1 -26  -1   3527.69  380.36  0. 1.0000     0. 
   1 -26  -1   4246.99  422.17  0. 1.0000     0. 
   1 -26  -1   3464.44  372.36  0. 1.0000     0. 
  -1 -26   1   3421.06  376.82  0. 1.0000     0. 
   1 -26   0   2122.63  310.82  0. 1.0000     0. 
  -1 -26   0   1860.17  274.12  0. 1.0000     0. 
   1 -26   0   1750.00  260.34  0. 1.0000     0. 
  -1 -26   0   1808.67  264.75  0. 1.0000     0. 
  -1 -26   0   2928.46  404.34  0. 1.0000     0. 
   1 -26   0   2271.94  341.98  0. 1.0000     0. 
  -1  26   0   2050.26  289.88  0. 1.0000     0. 
  -1 -26  -1  11697.30  706.63  0. 1.0000     0. 
  -1 -26  -1  11663.80  727.97  0. 1.0000     0. 
   1 -26   1  13124.90  759.24  0. 1.0000     0. 
   1 -26   1  14452.60  800.29  0. 1.0000     0. 
  -1  26  -1  12785.80  732.88  0. 1.0000     0. 
  -1 -26  -2  58024.10 1797.37  0. 1.0000     0. 
   1 -26   2  54793.40 1749.12  0. 1.0000     0. 
  -1 -26  -2  60052.40 1821.71  0. 1.0000     0. 
   1 -26   2  55556.10 1746.88  0. 1.0000     0. 
  -1 -26  -2  57129.60 1798.66  0. 1.0000     0. 
   1 -26   2  57479.90 1797.26  0. 1.0000     0. 
  -1  26  -2  56338.30 1765.93  0. 1.0000     0. 
   1 -26   3   4775.02  472.15  0. 1.0000     0. 
  -1 -26  -3   6324.10  532.34  0. 1.0000     0. 
  -1 -26  -3   5915.43  536.48  0. 1.0000     0. 
   1 -26   3   5069.83  478.44  0. 1.0000     0. 
  -1  26  -3   5600.81  504.82  0. 1.0000     0. 
  -1  26  -4  19890.70  949.30  0. 1.0000     0. 
   1 -26   4  23147.80 1024.73  0. 1.0000     0. 
  -1 -26  -4  21249.20  975.20  0. 1.0000     0. 
  -1 -26  -4  24132.20 1070.48  0. 1.0000     0. 
  -1  26  -4  23446.80 1032.82  0. 1.0000     0. 
   1 -26   4  20805.90  957.99  0. 1.0000     0. 
   1 -26   5   5418.91  446.14  0. 1.0000     0. 
  -1  26  -5   5512.81  460.33  0. 1.0000     0. 
  -1 -26  -5   5200.26  469.12  0. 1.0000     0. 
  -1  26  -5   5449.44  449.17  0. 1.0000     0. 
   1 -26   6    835.63  157.88  0. 1.0000     0. 
  -1  26  -6   1127.26  181.74  0. 1.0000     0. 
  -1 -26  -6    713.27  150.21  0. 1.0000     0. 
  -1  26  -6   1056.68  176.75  0. 1.0000     0. 
  -1 -27   7   2164.57  217.45  0. 1.0000     0. 
   1  27  -7   1610.18  185.60  0. 1.0000     0. 
   1 -27  -7   1857.31  212.90  0. 1.0000     0. 
   1  27  -7   2124.20  220.34  0. 1.0000     0. 
  -1 -27   6   6972.72  472.37  0. 1.0000     0. 
   1  27  -6   7375.06  510.62  0. 1.0000     0. 
   1  27  -6   6083.33  429.73  0. 1.0000     0. 
   1 -27  -6   7936.48  536.31  0. 1.0000     0. 
   1  27  -6   7627.76  510.48  0. 1.0000     0. 
   1  27  -5   6936.08  551.82  0. 1.0000     0. 
  -1 -27   5   6707.83  515.67  0. 1.0000     0. 
   1 -27  -5   6775.42  554.35  0. 1.0000     0. 
   1  27  -5   6806.27  535.66  0. 1.0000     0. 
  -1 -27   4    782.06  208.90  0. 1.0000     0. 
  -1 -27   4    935.35  232.61  0. 1.0000     0. 
   1  27  -4    765.42  208.69  0. 1.0000     0. 
   1 -27  -4    729.59  192.36  0. 1.0000     0. 
   1 -27  -4    523.25  204.48  0. 1.0000     0. 
   1 -27  -4    609.60  253.82  0. 1.0000     0. 
   1  27  -4    982.70  230.58  0. 1.0000     0. 
  -1 -27   3   7848.41  568.08  0. 1.0000     0. 
   1 -27  -3   7317.24  590.34  0. 1.0000     0. 
   1 -27  -3   6702.64  547.24  0. 1.0000     0. 
  -1 -27   3   7542.68  580.16  0. 1.0000     0. 
   1  27  -3   6716.25  534.06  0. 1.0000     0. 
   1 -27  -2   5776.13  506.77  0. 1.0000     0. 
   1 -27  -2   6037.82  514.00  0. 1.0000     0. 
   1 -27  -2   5526.32  487.50  0. 1.0000     0. 
  -1 -27   2   4614.59  446.62  0. 1.0000     0. 
   1 -27  -1   6634.87  535.03  0. 1.0000     0. 
  -1 -27   1   6686.16  511.52  0. 1.0000     0. 
   1 -27  -1   7530.72  580.32  0. 1.0000     0. 
   1 -27  -1   6716.60  525.43  0. 1.0000     0. 
  -1 -27   1   7677.75  569.61  0. 1.0000     0. 
  -1 -27   0    331.57  142.92  0. 1.0000     0. 
   1 -27   0    500.45  171.35  0. 1.0000     0. 
  -1 -27   0    222.09  142.37  0. 1.0000     0. 
   1 -27   0    358.09  151.77  0. 1.0000     0. 
   1 -27   0    525.82  169.60  0. 1.0000     0. 
  -1  27   0    166.72  103.87  0. 1.0000     0. 
  -1 -27  -1   9240.78  623.93  0. 1.0000     0. 
   1 -27   1   7448.68  571.07  0. 1.0000     0. 
  -1 -27  -1   9394.04  652.67  0. 1.0000     0. 
  -1  27  -1   7122.84  550.00  0. 1.0000     0. 
   1 -27   1   7587.11  594.29  0. 1.0000     0. 
  -1 -27  -2  74562.59 2154.14  0. 1.0000     0. 
   1 -27   2  71601.59 2101.31  0. 1.0000     0. 
  -1 -27  -2  80900.20 2218.56  0. 1.0000     0. 
  -1 -27  -2  79104.79 2209.20  0. 1.0000     0. 
   1 -27   2  75691.60 2162.26  0. 1.0000     0. 
  -1  27  -2  76004.30 2146.71  0. 1.0000     0. 
   1 -27   3   6104.29  520.44  0. 1.0000     0. 
  -1 -27  -3   4819.18  474.38  0. 1.0000     0. 
  -1 -27  -3   5404.55  493.27  0. 1.0000     0. 
   1 -27   3   5236.24  494.44  0. 1.0000     0. 
  -1  27  -3   5300.21  491.43  0. 1.0000     0. 
  -1  27  -4   6797.18  528.64  0. 1.0000     0. 
   1 -27   4   7793.98  572.63  0. 1.0000     0. 
  -1 -27  -4   7302.53  551.52  0. 1.0000     0. 
  -1 -27  -4   7280.76  579.07  0. 1.0000     0. 
  -1  27  -4   8278.43  586.98  0. 1.0000     0. 
   1 -27   4   7476.23  543.31  0. 1.0000     0. 
   1 -27   5   5158.80  422.35  0. 1.0000     0. 
  -1  27  -5   5750.55  452.75  0. 1.0000     0. 
  -1 -27  -5   5305.44  433.68  0. 1.0000     0. 
  -1  27  -5   5725.97  447.99  0. 1.0000     0. 
   1 -27   6   8225.12  440.46  0. 1.0000     0. 
  -1  27  -6   8297.98  430.68  0. 1.0000     0. 
  -1 -27  -6   7858.20  440.31  0. 1.0000     0. 
  -1  27  -6   8456.76  451.58  0. 1.0000     0. 
  -1 -28   7    600.69  118.16  0. 1.0000     0. 
   1 -28  -7    571.65  121.54  0. 1.0000     0. 
   1  28  -7    608.87  116.92  0. 1.0000     0. 
  -1 -28   6   7676.49  486.48  0. 1.0000     0. 
   1  28  -6   7225.99  487.79  0. 1.0000     0. 
   1 -28  -6   8193.84  521.59  0. 1.0000     0. 
   1  28  -6   7530.08  489.67  0. 1.0000     0. 
  -1 -28   5   9045.57  590.93  0. 1.0000     0. 
   1  28  -5   9187.36  617.67  0. 1.0000     0. 
   1 -28  -5   9510.92  637.36  0. 1.0000     0. 
   1  28  -5   8472.52  585.60  0. 1.0000     0. 
  -1 -28   4   5168.08  467.37  0. 1.0000     0. 
   1  28  -4   5106.10  484.35  0. 1.0000     0. 
   1 -28  -4   5160.52  480.79  0. 1.0000     0. 
   1 -28  -4   5344.39  478.28  0. 1.0000     0. 
   1 -28  -4   5591.61  506.42  0. 1.0000     0. 
   1  28  -4   5182.22  472.45  0. 1.0000     0. 
  -1 -28   4   5426.60  483.38  0. 1.0000     0. 
  -1 -28   3  12019.40  711.63  0. 1.0000     0. 
   1 -28  -3  13732.70  801.90  0. 1.0000     0. 
   1 -28  -3  14290.80  812.60  0. 1.0000     0. 
   1 -28  -3  12767.20  757.48  0. 1.0000     0. 
  -1 -28   3  13391.60  782.03  0. 1.0000     0. 
   1 -28  -2  23242.20 1058.14  0. 1.0000     0. 
   1 -28  -2  22435.90 1028.89  0. 1.0000     0. 
   1 -28  -2  20867.90  990.43  0. 1.0000     0. 
  -1 -28   2  23201.60 1051.57  0. 1.0000     0. 
  -1 -28   1   6311.35  508.60  0. 1.0000     0. 
   1 -28  -1   6953.72  547.04  0. 1.0000     0. 
   1 -28  -1   7921.11  600.97  0. 1.0000     0. 
  -1 -28   1   7281.58  560.37  0. 1.0000     0. 
   1 -28  -1   7128.30  544.22  0. 1.0000     0. 
  -1 -28   0   1909.65  290.31  0. 1.0000     0. 
   1 -28   0   1986.61  307.27  0. 1.0000     0. 
   1 -28   0   2241.54  314.43  0. 1.0000     0. 
  -1 -28   0   1889.40  287.89  0. 1.0000     0. 
   1 -28   0   2854.02  366.33  0. 1.0000     0. 
  -1  28   0   2110.09  301.44  0. 1.0000     0. 
  -1 -28  -1  27468.00 1145.05  0. 1.0000     0. 
   1 -28   1  25224.70 1102.31  0. 1.0000     0. 
  -1 -28  -1  27467.20 1161.15  0. 1.0000     0. 
  -1  28  -1  23693.50 1061.19  0. 1.0000     0. 
   1 -28   1  25570.80 1132.71  0. 1.0000     0. 
  -1 -28  -2  11377.70  722.65  0. 1.0000     0. 
   1 -28   2   9673.95  649.42  0. 1.0000     0. 
  -1 -28  -2  11279.10  732.57  0. 1.0000     0. 
  -1 -28  -2  10831.80  716.45  0. 1.0000     0. 
  -1  28  -2  10641.70  691.66  0. 1.0000     0. 
   1 -28   2  11139.80  717.06  0. 1.0000     0. 
  -1  28  -3   8313.76  622.10  0. 1.0000     0. 
   1 -28   3   9861.63  654.01  0. 1.0000     0. 
  -1 -28  -3   8574.00  633.84  0. 1.0000     0. 
  -1 -28  -3   7942.45  609.90  0. 1.0000     0. 
   1 -28   3   9158.57  633.30  0. 1.0000     0. 
  -1  28  -3   8660.96  627.98  0. 1.0000     0. 
  -1  28  -4   4586.37  415.82  0. 1.0000     0. 
   1 -28   4   4744.61  437.70  0. 1.0000     0. 
  -1 -28  -4   5049.85  445.86  0. 1.0000     0. 
  -1 -28  -4   5147.83  478.92  0. 1.0000     0. 
   1 -28   4   4588.83  422.94  0. 1.0000     0. 
  -1  28  -4   5072.41  467.94  0. 1.0000     0. 
   1 -28   5   7268.27  482.95  0. 1.0000     0. 
  -1  28  -5   7549.63  500.07  0. 1.0000     0. 
  -1 -28  -5   7384.51  495.68  0. 1.0000     0. 
  -1  28  -5   6801.83  484.33  0. 1.0000     0. 
   1 -28   6   9111.56  432.82  0. 1.0000     0. 
  -1  28  -6   8176.63  403.58  0. 1.0000     0. 
  -1 -28  -6   8628.14  432.79  0. 1.0000     0. 
  -1  28  -6   8720.68  433.61  0. 1.0000     0. 
   1  29  -6   6007.55  426.74  0. 1.0000     0. 
  -1 -29   6   6137.31  419.66  0. 1.0000     0. 
   1 -29  -6   5736.56  414.22  0. 1.0000     0. 
   1  29  -6   6080.26  416.85  0. 1.0000     0. 
   1  29  -5   6714.58  523.29  0. 1.0000     0. 
  -1 -29   5   6843.84  498.56  0. 1.0000     0. 
   1 -29  -5   7155.36  491.62  0. 1.0000     0. 
   1 -29  -5   7457.24  537.00  0. 1.0000     0. 
   1  29  -5   6655.06  500.37  0. 1.0000     0. 
  -1 -29   4   1126.01  229.34  0. 1.0000     0. 
   1  29  -4   1151.82  255.79  0. 1.0000     0. 
  -1 -29   4   1198.62  239.62  0. 1.0000     0. 
   1 -29  -4   1386.01  258.79  0. 1.0000     0. 
   1 -29  -4   1608.66  282.08  0. 1.0000     0. 
   1 -29  -4   1011.79  219.96  0. 1.0000     0. 
   1  29  -4    878.06  209.97  0. 1.0000     0. 
   1 -29  -3   9095.21  648.88  0. 1.0000     0. 
   1 -29  -3   9092.49  646.16  0. 1.0000     0. 
   1 -29  -3   8180.65  609.65  0. 1.0000     0. 
  -1 -29   3   9070.55  634.88  0. 1.0000     0. 
   1 -29  -2  43400.60 1532.25  0. 1.0000     0. 
   1 -29  -2  42213.50 1495.01  0. 1.0000     0. 
   1 -29  -2  42013.20 1477.44  0. 1.0000     0. 
  -1 -29   2  46346.70 1566.65  0. 1.0000     0. 
   1 -29  -1  14481.60  803.81  0. 1.0000     0. 
  -1 -29   1  13866.10  762.32  0. 1.0000     0. 
   1 -29  -1  15534.80  855.30  0. 1.0000     0. 
   1 -29  -1  13280.90  760.30  0. 1.0000     0. 
  -1 -29   1  15499.40  844.24  0. 1.0000     0. 
  -1 -29   0  17767.80  899.07  0. 1.0000     0. 
   1 -29   0  18046.60  930.66  0. 1.0000     0. 
   1 -29   0  17946.60  923.58  0. 1.0000     0. 
  -1  29   0  17228.30  880.79  0. 1.0000     0. 
  -1 -29   0  17442.90  881.10  0. 1.0000     0. 
  -1 -29  -1  53227.89 1738.79  0. 1.0000     0. 
  -1 -29  -1  52633.10 1705.33  0. 1.0000     0. 
  -1 -29  -1  50635.10 1706.80  0. 1.0000     0. 
   1 -29   1  53505.39 1715.50  0. 1.0000     0. 
  -1  29  -1  50420.80 1667.82  0. 1.0000     0. 
   1 -29   1  55545.40 1764.95  0. 1.0000     0. 
  -1 -29  -2  15323.50  848.63  0. 1.0000     0. 
   1 -29   2  13333.80  756.84  0. 1.0000     0. 
  -1 -29  -2  14912.80  840.60  0. 1.0000     0. 
  -1 -29  -2  14537.60  846.53  0. 1.0000     0. 
  -1  29  -2  14536.60  817.14  0. 1.0000     0. 
   1 -29   2  14552.80  827.26  0. 1.0000     0. 
   1 -29   3  15042.60  808.46  0. 1.0000     0. 
  -1  29  -3  13150.50  780.72  0. 1.0000     0. 
  -1 -29  -3  16393.20  867.29  0. 1.0000     0. 
  -1 -29  -3  15066.40  835.01  0. 1.0000     0. 
  -1  29  -3  15485.50  833.65  0. 1.0000     0. 
   1 -29   3  14700.30  807.18  0. 1.0000     0. 
   1 -29   4   1546.03  260.05  0. 1.0000     0. 
   1 -29   4   1171.47  216.31  0. 1.0000     0. 
  -1  29  -4   1222.35  215.59  0. 1.0000     0. 
  -1 -29  -4   1298.76  241.39  0. 1.0000     0. 
  -1 -29  -4   1214.14  248.42  0. 1.0000     0. 
  -1  29  -4   1233.73  235.98  0. 1.0000     0. 
   1 -29   5  15190.20  684.98  0. 1.0000     0. 
  -1  29  -5  15314.50  708.15  0. 1.0000     0. 
  -1 -29  -5  15507.00  713.38  0. 1.0000     0. 
  -1  29  -5  15377.00  703.86  0. 1.0000     0. 
   1  30  -6   2864.45  284.95  0. 1.0000     0. 
  -1 -30   6   3295.51  291.05  0. 1.0000     0. 
   1 -30  -6   3730.59  324.20  0. 1.0000     0. 
   1  30  -6   3358.58  296.70  0. 1.0000     0. 
  -1 -30   5   5144.59  413.17  0. 1.0000     0. 
   1  30  -5   4527.36  416.59  0. 1.0000     0. 
   1 -30  -5   3897.42  354.27  0. 1.0000     0. 
   1 -30  -5   4622.53  415.09  0. 1.0000     0. 
   1  30  -5   4716.84  404.20  0. 1.0000     0. 
   1  30  -4  18280.80  911.22  0. 1.0000     0. 
  -1 -30   4  17456.30  841.81  0. 1.0000     0. 
   1 -30  -4  18346.30  887.32  0. 1.0000     0. 
   1 -30  -4  17152.50  873.22  0. 1.0000     0. 
   1  30  -4  17069.60  846.85  0. 1.0000     0. 
  -1 -30   4  18593.90  895.96  0. 1.0000     0. 
   1 -30  -3   8395.64  622.09  0. 1.0000     0. 
   1 -30  -3   8092.21  605.56  0. 1.0000     0. 
   1 -30  -3   7369.94  584.25  0. 1.0000     0. 
  -1 -30   3   8780.79  621.44  0. 1.0000     0. 
   1 -30  -2   8341.24  625.65  0. 1.0000     0. 
   1 -30  -2   6927.94  563.80  0. 1.0000     0. 
   1 -30  -2   7694.83  585.44  0. 1.0000     0. 
  -1 -30   2   8755.84  631.20  0. 1.0000     0. 
   1 -30  -1    241.56  156.01  0. 1.0000     0. 
  -1 -30   1    552.38  193.35  0. 1.0000     0. 
  -1 -30   1    510.36  160.85  0. 1.0000     0. 
   1 -30  -1    298.00  155.65  0. 1.0000     0. 
   1 -30  -1    442.23  211.58  0. 1.0000     0. 
  -1 -30   0  11012.80  700.89  0. 1.0000     0. 
   1 -30   0  13092.20  778.59  0. 1.0000     0. 
   1 -30   0  12708.80  760.80  0. 1.0000     0. 
  -1 -30   0  10096.10  667.06  0. 1.0000     0. 
  -1  30   0  12066.00  733.18  0. 1.0000     0. 
  -1 -30  -1  24020.60 1096.55  0. 1.0000     0. 
  -1 -30  -1  23329.80 1065.66  0. 1.0000     0. 
  -1 -30  -1  23510.50 1089.72  0. 1.0000     0. 
  -1  30  -1  23104.30 1050.24  0. 1.0000     0. 
   1 -30   1  24904.20 1115.74  0. 1.0000     0. 
   1 -30   2    261.48  170.05  0. 1.0000     0. 
  -1 -30  -2    445.09  173.11  0. 1.0000     0. 
  -1 -30  -2    539.23  197.13  0. 1.0000     0. 
  -1 -30  -2    495.69  281.45  0. 1.0000     0. 
  -1  30  -2    398.68  170.75  0. 1.0000     0. 
   1 -30   3   7543.03  549.88  0. 1.0000     0. 
  -1  30  -3   7524.53  565.46  0. 1.0000     0. 
  -1 -30  -3   7856.68  596.48  0. 1.0000     0. 
  -1 -30  -3   8034.69  604.29  0. 1.0000     0. 
   1 -30   3   8105.28  582.95  0. 1.0000     0. 
  -1  30  -3   8456.66  599.47  0. 1.0000     0. 
  -1  30  -4   2735.60  303.98  0. 1.0000     0. 
   1 -30   4   3086.44  328.75  0. 1.0000     0. 
  -1 -30  -4   3135.83  334.76  0. 1.0000     0. 
  -1 -30  -4   3279.74  363.73  0. 1.0000     0. 
   1 -30   4   3121.84  342.28  0. 1.0000     0. 
  -1  30  -4   3211.86  347.48  0. 1.0000     0. 
   1 -30   5   1180.15  184.09  0. 1.0000     0. 
  -1  30  -5   1498.52  218.98  0. 1.0000     0. 
  -1 -30  -5   1718.33  242.50  0. 1.0000     0. 
  -1  30  -5   1306.28  195.90  0. 1.0000     0. 
   1  31  -6   1040.91  172.77  0. 1.0000     0. 
  -1 -31   6   1132.97  169.84  0. 1.0000     0. 
   1 -31  -6   1278.86  193.65  0. 1.0000     0. 
   1  31  -6   1002.42  159.22  0. 1.0000     0. 
   1  31  -5  13369.50  695.42  0. 1.0000     0. 
  -1 -31   5  13736.30  667.24  0. 1.0000     0. 
   1 -31  -5  12584.60  623.50  0. 1.0000     0. 
   1 -31  -5  14078.70  707.43  0. 1.0000     0. 
   1  31  -5  13018.50  663.35  0. 1.0000     0. 
  -1 -31   4   2717.83  316.34  0. 1.0000     0. 
   1  31  -4   2683.46  347.61  0. 1.0000     0. 
   1 -31  -4   2693.99  331.38  0. 1.0000     0. 
   1 -31  -4   2658.44  349.09  0. 1.0000     0. 
   1  31  -4   2584.29  313.43  0. 1.0000     0. 
  -1 -31   4   2915.16  348.74  0. 1.0000     0. 
   1 -31  -3   5895.26  504.50  0. 1.0000     0. 
   1 -31  -3   5874.63  506.06  0. 1.0000     0. 
   1 -31  -3   5676.93  503.26  0. 1.0000     0. 
  -1 -31   3   5334.83  484.88  0. 1.0000     0. 
  -1 -31   2   1432.76  262.18  0. 1.0000     0. 
   1 -31  -2    988.95  226.86  0. 1.0000     0. 
   1 -31  -2   1516.15  291.41  0. 1.0000     0. 
   1 -31  -2   2069.97  367.92  0. 1.0000     0. 
  -1 -31   1   5283.08  462.40  0. 1.0000     0. 
   1 -31  -1   6559.93  548.32  0. 1.0000     0. 
   1 -31  -1   6020.09  496.34  0. 1.0000     0. 
  -1 -31   1   6238.36  529.80  0. 1.0000     0. 
  -1 -31   0  18181.40  905.85  0. 1.0000     0. 
   1 -31   0  16533.00  889.38  0. 1.0000     0. 
  -1  31   0  14675.60  818.91  0. 1.0000     0. 
  -1 -31   0  16600.40  859.05  0. 1.0000     0. 
   1 -31   0  15511.70  852.92  0. 1.0000     0. 
   1 -31   1   2741.53  362.98  0. 1.0000     0. 
  -1 -31  -1   2113.98  340.69  0. 1.0000     0. 
  -1 -31  -1   2169.18  324.26  0. 1.0000     0. 
  -1 -31  -1   3052.20  434.66  0. 1.0000     0. 
  -1  31  -1   2405.67  337.64  0. 1.0000     0. 
  -1 -31  -2  15625.20  842.97  0. 1.0000     0. 
  -1 -31  -2  15498.80  843.62  0. 1.0000     0. 
  -1 -31  -2  15675.90  865.12  0. 1.0000     0. 
   1 -31   2  15066.70  825.51  0. 1.0000     0. 
  -1  31  -2  14743.60  812.28  0. 1.0000     0. 
   1 -31   3  10875.60  644.75  0. 1.0000     0. 
  -1  31  -3  11348.90  680.64  0. 1.0000     0. 
  -1 -31  -3  13109.80  744.95  0. 1.0000     0. 
  -1 -31  -3  12905.90  749.97  0. 1.0000     0. 
  -1  31  -3  12530.70  717.56  0. 1.0000     0. 
   1 -31   3  11569.80  692.97  0. 1.0000     0. 
   1 -31   4    691.41  169.92  0. 1.0000     0. 
   1 -31   4    831.43  178.12  0. 1.0000     0. 
  -1 -31  -4    660.99  182.78  0. 1.0000     0. 
  -1 -31  -4   1063.81  247.64  0. 1.0000     0. 
  -1  31  -4    694.78  178.32  0. 1.0000     0. 
   1 -31   5    247.62   96.55  0. 1.0000     0. 
  -1  31  -5     65.95   83.81  0. 1.0000     0. 
  -1  31  -5    324.48  114.48  0. 1.0000     0. 
   1  32  -6   1264.53  171.60  0. 1.0000     0. 
  -1 -32   6   1388.87  170.84  0. 1.0000     0. 
   1 -32  -6   1693.97  209.33  0. 1.0000     0. 
   1  32  -6   1168.42  152.68  0. 1.0000     0. 
  -1 -32   5   4397.92  356.61  0. 1.0000     0. 
   1  32  -5   4937.43  396.18  0. 1.0000     0. 
   1 -32  -5   4469.33  347.05  0. 1.0000     0. 
   1 -32  -5   4772.18  397.21  0. 1.0000     0. 
   1  32  -5   4377.32  357.17  0. 1.0000     0. 
   1  32  -4   2506.80  320.80  0. 1.0000     0. 
  -1 -32   4   2283.46  278.74  0. 1.0000     0. 
   1 -32  -4   2680.99  312.86  0. 1.0000     0. 
   1 -32  -4   2647.44  339.74  0. 1.0000     0. 
   1 -32  -3   6775.31  537.03  0. 1.0000     0. 
   1 -32  -3   7030.94  546.22  0. 1.0000     0. 
  -1 -32   3   6928.46  542.98  0. 1.0000     0. 
   1 -32  -2  14540.50  802.42  0. 1.0000     0. 
  -1 -32   2  14524.00  791.46  0. 1.0000     0. 
  -1 -32   2  15839.70  845.76  0. 1.0000     0. 
   1 -32  -1  20520.10  972.59  0. 1.0000     0. 
  -1 -32   1  17510.80  869.40  0. 1.0000     0. 
  -1 -32   1  18969.30  938.58  0. 1.0000     0. 
  -1 -32   0  38948.80 1412.54  0. 1.0000     0. 
  -1 -32   0  41357.60 1456.70  0. 1.0000     0. 
   1 -32   0  38056.50 1402.63  0. 1.0000     0. 
  -1 -32  -1   1838.78  292.12  0. 1.0000     0. 
  -1 -32  -1   1655.23  290.82  0. 1.0000     0. 
   1 -32   1   1773.40  297.18  0. 1.0000     0. 
  -1  32  -1   1661.42  284.47  0. 1.0000     0. 
  -1 -32  -2   4374.53  432.78  0. 1.0000     0. 
  -1 -32  -2   4145.58  426.95  0. 1.0000     0. 
  -1 -32  -2   5045.63  516.09  0. 1.0000     0. 
  -1  32  -2   4095.09  416.79  0. 1.0000     0. 
   1 -32   2   4111.71  428.81  0. 1.0000     0. 
  -1  32  -3   6606.57  498.34  0. 1.0000     0. 
   1 -32   3   6649.70  480.77  0. 1.0000     0. 
  -1 -32  -3   8275.69  576.65  0. 1.0000     0. 
  -1 -32  -3   8637.14  610.37  0. 1.0000     0. 
   1 -32   3   6634.12  507.10  0. 1.0000     0. 
  -1  32  -3   7610.66  545.17  0. 1.0000     0. 
   1 -32   4   3987.71  339.07  0. 1.0000     0. 
  -1 -32  -4   3665.07  334.70  0. 1.0000     0. 
  -1 -32  -4   4668.27  404.28  0. 1.0000     0. 
   1 -32   4   4091.98  350.40  0. 1.0000     0. 
  -1  32  -4   4092.62  365.13  0. 1.0000     0. 
   1 -32   5    567.80  113.40  0. 1.0000     0. 
  -1  32  -5    586.53  129.58  0. 1.0000     0. 
  -1  32  -5    542.90  125.45  0. 1.0000     0. 
  -1 -33   5   3310.99  291.50  0. 1.0000     0. 
   1  33  -5   3183.35  307.15  0. 1.0000     0. 
   1  33  -5   2805.16  272.85  0. 1.0000     0. 
   1 -33  -5   2663.61  252.62  0. 1.0000     0. 
   1 -33  -5   3586.45  339.73  0. 1.0000     0. 
   1  33  -5   3052.97  280.66  0. 1.0000     0. 
   1  33  -4  10165.40  616.39  0. 1.0000     0. 
  -1 -33   4   9265.33  537.85  0. 1.0000     0. 
   1 -33  -4   9967.18  596.13  0. 1.0000     0. 
   1 -33  -4  10874.50  627.62  0. 1.0000     0. 
   1 -33  -3   3364.98  356.21  0. 1.0000     0. 
   1 -33  -3   3853.51  400.83  0. 1.0000     0. 
   1 -33  -3   3881.95  405.82  0. 1.0000     0. 
  -1 -33   3   3615.88  387.30  0. 1.0000     0. 
   1 -33  -2   4389.67  429.62  0. 1.0000     0. 
  -1 -33   2   3698.95  387.45  0. 1.0000     0. 
  -1 -33   2   3071.10  371.40  0. 1.0000     0. 
   1 -33  -1   7192.28  555.66  0. 1.0000     0. 
  -1 -33   1   6108.46  493.60  0. 1.0000     0. 
  -1 -33   1   7162.26  566.78  0. 1.0000     0. 
  -1 -33   1   6767.66  547.07  0. 1.0000     0. 
   1 -33   0   9992.36  643.85  0. 1.0000     0. 
  -1 -33   0   9944.92  654.61  0. 1.0000     0. 
  -1 -33   0  10370.70  683.74  0. 1.0000     0. 
   1 -33   0  10324.10  669.70  0. 1.0000     0. 
  -1 -33  -1   8615.50  617.54  0. 1.0000     0. 
  -1 -33  -1   8128.90  607.36  0. 1.0000     0. 
   1 -33   1   8255.13  604.88  0. 1.0000     0. 
  -1  33  -1   8487.75  595.21  0. 1.0000     0. 
  -1 -33  -2  14934.80  787.66  0. 1.0000     0. 
  -1 -33  -2  14910.70  809.45  0. 1.0000     0. 
  -1 -33  -2  16092.10  856.34  0. 1.0000     0. 
  -1  33  -2  13854.50  759.94  0. 1.0000     0. 
   1 -33   2  14278.20  778.87  0. 1.0000     0. 
   1 -33   3   1733.36  263.77  0. 1.0000     0. 
   1 -33   3   1770.94  233.20  0. 1.0000     0. 
  -1  33  -3   1540.46  245.83  0. 1.0000     0. 
  -1 -33  -3   1775.96  271.07  0. 1.0000     0. 
  -1 -33  -3   2405.78  344.62  0. 1.0000     0. 
  -1  33  -3   1685.11  245.65  0. 1.0000     0. 
   1 -33   4  12201.20  572.38  0. 1.0000     0. 
  -1 -33  -4  12249.80  593.58  0. 1.0000     0. 
  -1 -33  -4  13956.60  653.44  0. 1.0000     0. 
   1 -33   4  12711.50  605.37  0. 1.0000     0. 
  -1  33  -4  12534.40  618.48  0. 1.0000     0. 
  -1 -34   5   4166.63  300.59  0. 1.0000     0. 
   1  34  -5   5220.65  373.70  0. 1.0000     0. 
   1 -34  -5   5413.23  378.63  0. 1.0000     0. 
   1  34  -5   3612.51  277.96  0. 1.0000     0. 
   1  34  -4   2971.97  327.14  0. 1.0000     0. 
   1 -34  -4   3161.30  318.18  0. 1.0000     0. 
   1 -34  -3   4350.49  404.40  0. 1.0000     0. 
   1 -34  -3   3979.70  378.63  0. 1.0000     0. 
  -1 -34   3   4600.07  416.36  0. 1.0000     0. 
   1 -34  -2   5330.30  468.60  0. 1.0000     0. 
  -1 -34   2   5818.81  469.76  0. 1.0000     0. 
  -1 -34   2   6076.75  495.75  0. 1.0000     0. 
  -1 -34   1   2463.51  328.02  0. 1.0000     0. 
   1 -34  -1   1911.66  297.05  0. 1.0000     0. 
  -1 -34   1   2063.59  285.27  0. 1.0000     0. 
  -1 -34   1   2506.70  325.15  0. 1.0000     0. 
   1 -34   0   2527.98  330.94  0. 1.0000     0. 
  -1 -34   0   3005.60  351.68  0. 1.0000     0. 
   1 -34   0   2084.43  292.08  0. 1.0000     0. 
  -1 -34   0   2820.02  364.76  0. 1.0000     0. 
  -1 -34  -1   2883.02  355.56  0. 1.0000     0. 
  -1 -34  -1   3379.06  383.60  0. 1.0000     0. 
   1 -34   1   2903.56  366.38  0. 1.0000     0. 
  -1  34  -1   2746.41  339.38  0. 1.0000     0. 
  -1 -34  -2    946.20  219.06  0. 1.0000     0. 
  -1 -34  -2   1021.40  210.26  0. 1.0000     0. 
   1 -34   2    695.82  175.86  0. 1.0000     0. 
  -1  34  -2    615.78  176.40  0. 1.0000     0. 
  -1  34  -3   1945.74  249.62  0. 1.0000     0. 
  -1 -34  -3   2890.39  329.65  0. 1.0000     0. 
  -1 -34  -3   3246.01  385.86  0. 1.0000     0. 
   1 -34   3   2223.69  281.15  0. 1.0000     0. 
  -1  34  -3   2457.15  293.50  0. 1.0000     0. 
   1 -34   4    227.62   91.96  0. 1.0000     0. 
   1 -34   4    177.93   97.31  0. 1.0000     0. 
  -1 -34  -4     85.99   74.56  0. 1.0000     0. 
  -1  34  -4    128.22  109.48  0. 1.0000     0. 
  -1  34  -4    166.49   96.23  0. 1.0000     0. 
   1  35  -5   1769.72  208.91  0. 1.0000     0. 
   1 -35  -4   1918.24  240.51  0. 1.0000     0. 
   1  35  -4   1598.39  232.72  0. 1.0000     0. 
   1 -35  -3   1433.88  225.99  0. 1.0000     0. 
   1 -35  -3   1664.05  260.08  0. 1.0000     0. 
   1  35  -3   1847.84  273.26  0. 1.0000     0. 
   1 -35  -2   5300.52  450.77  0. 1.0000     0. 
  -1 -35   2   5305.36  436.24  0. 1.0000     0. 
   1 -35  -1   6551.72  504.61  0. 1.0000     0. 
  -1 -35   1   5274.48  436.45  0. 1.0000     0. 
  -1 -35   1   6695.32  525.16  0. 1.0000     0. 
   1 -35   0   2922.80  327.74  0. 1.0000     0. 
  -1 -35   0   3274.94  361.52  0. 1.0000     0. 
  -1 -35   0   3666.64  389.51  0. 1.0000     0. 
   1 -35   0   3385.72  356.07  0. 1.0000     0. 
  -1 -35  -1   7118.55  531.96  0. 1.0000     0. 
  -1 -35  -1   7393.36  544.66  0. 1.0000     0. 
   1 -35   1   7359.76  534.20  0. 1.0000     0. 
  -1  35  -1   6764.03  502.20  0. 1.0000     0. 
  -1 -35  -2   1218.92  221.40  0. 1.0000     0. 
  -1 -35  -2    913.15  197.71  0. 1.0000     0. 
   1 -35   2    931.16  202.38  0. 1.0000     0. 
  -1  35  -2   1012.59  200.99  0. 1.0000     0. 
  -1 -35  -3    534.71  157.35  0. 1.0000     0. 
   1 -35   3    361.50  143.92  0. 1.0000     0. 
  -1  35  -3    527.60  150.09  0. 1.0000     0. 
  -1  35  -3    490.03  147.71  0. 1.0000     0. 
  -1  35  -4    376.79  110.53  0. 1.0000     0. 
  -1 -35  -4    285.11   92.73  0. 1.0000     0. 
  -1  35  -4    339.48  106.08  0. 1.0000     0. 
   1 -36  -4   3002.39  282.09  0. 1.0000     0. 
   1  36  -4   3498.16  316.90  0. 1.0000     0. 
   1 -36  -3    494.14  136.93  0. 1.0000     0. 
   1  36  -3    268.33  158.15  0. 1.0000     0. 
   1 -36  -2   6501.31  487.04  0. 1.0000     0. 
  -1 -36   2   6570.03  480.01  0. 1.0000     0. 
  -1 -36   1    954.09  192.32  0. 1.0000     0. 
   1 -36  -1    793.88  196.70  0. 1.0000     0. 
  -1 -36   1   1003.87  218.36  0. 1.0000     0. 
  -1 -36   0  14330.30  741.97  0. 1.0000     0. 
   1 -36   0  12710.90  683.08  0. 1.0000     0. 
  -1 -36   0  15038.70  768.97  0. 1.0000     0. 
   1 -36   0  13371.00  700.29  0. 1.0000     0. 
  -1 -36  -1  13670.60  722.14  0. 1.0000     0. 
  -1 -36  -1  13896.90  735.53  0. 1.0000     0. 
   1 -36   1  12037.00  673.95  0. 1.0000     0. 
  -1 -36  -2   2579.70  302.44  0. 1.0000     0. 
  -1 -36  -2   2194.85  274.51  0. 1.0000     0. 
   1 -36   2   2666.23  296.07  0. 1.0000     0. 
  -1  36  -2   2408.91  278.76  0. 1.0000     0. 
  -1 -36  -3   2206.26  256.85  0. 1.0000     0. 
  -1  36  -3   1993.54  220.87  0. 1.0000     0. 
  -1  36  -3   2069.17  243.14  0. 1.0000     0. 
   1 -36   3   2669.90  270.70  0. 1.0000     0. 
  -1  36  -4   2943.57  238.92  0. 1.0000     0. 
   1 -37  -4   1314.29  176.46  0. 1.0000     0. 
   1  37  -4   1378.67  201.16  0. 1.0000     0. 
   1 -37  -3    516.55  132.60  0. 1.0000     0. 
   1 -37  -3    492.14  139.99  0. 1.0000     0. 
   1  37  -3    521.70  155.24  0. 1.0000     0. 
   1 -37  -2   2989.00  316.12  0. 1.0000     0. 
   1 -37  -2   2764.47  297.77  0. 1.0000     0. 
  -1 -37   2   2916.51  309.57  0. 1.0000     0. 
  -1 -37   1   1668.05  256.00  0. 1.0000     0. 
   1 -37  -1   1244.87  209.84  0. 1.0000     0. 
   1 -37   0    758.09  163.86  0. 1.0000     0. 
  -1 -37   0    412.06  146.20  0. 1.0000     0. 
  -1 -37   0    517.58  171.83  0. 1.0000     0. 
   1 -37   0    548.17  154.83  0. 1.0000     0. 
  -1 -37  -1   3799.54  366.17  0. 1.0000     0. 
  -1 -37  -1   3728.59  355.65  0. 1.0000     0. 
   1 -37   1   3846.66  354.19  0. 1.0000     0. 
  -1 -37  -2   6869.89  458.40  0. 1.0000     0. 
  -1  37  -2   6065.96  423.84  0. 1.0000     0. 
  -1 -37  -2   5771.80  410.88  0. 1.0000     0. 
   1 -37   2   5554.76  374.08  0. 1.0000     0. 
   1 -37   2   6735.40  445.43  0. 1.0000     0. 
  -1  37  -2   5998.83  409.27  0. 1.0000     0. 
  -1 -37  -3     69.11   76.39  0. 1.0000     0. 
  -1  37  -3    137.96   84.89  0. 1.0000     0. 
   1 -37   3     -5.00   83.22  0. 1.0000     0. 
  -1  37  -3    106.06   74.07  0. 1.0000     0. 
   1 -38  -4    663.27  117.92  0. 1.0000     0. 
   1  38  -4    690.63  128.96  0. 1.0000     0. 
   1 -38  -3   4758.17  353.49  0. 1.0000     0. 
   1 -38  -3   3973.59  300.23  0. 1.0000     0. 
   1  38  -3   4900.89  367.78  0. 1.0000     0. 
   1 -38  -2    879.21  177.87  0. 1.0000     0. 
  -1 -38   2    864.54  174.66  0. 1.0000     0. 
   1 -38  -2    912.42  185.19  0. 1.0000     0. 
   1 -38  -1  12902.50  650.06  0. 1.0000     0. 
  -1 -38   1  13408.50  684.28  0. 1.0000     0. 
  -1 -38   0   1000.47  201.53  0. 1.0000     0. 
  -1 -38   0   1058.24  209.72  0. 1.0000     0. 
   1 -38   0    840.61  171.33  0. 1.0000     0. 
   1 -38   0    952.06  181.43  0. 1.0000     0. 
  -1 -38  -1   6248.26  447.97  0. 1.0000     0. 
  -1 -38  -1   6748.34  457.05  0. 1.0000     0. 
   1 -38   1   5872.79  418.62  0. 1.0000     0. 
  -1 -38  -2    574.25  146.78  0. 1.0000     0. 
   1 -38   2    410.43  109.82  0. 1.0000     0. 
   1 -38   2    646.28  154.07  0. 1.0000     0. 
  -1 -38  -2    620.99  141.84  0. 1.0000     0. 
  -1  38  -2    787.57  158.49  0. 1.0000     0. 
  -1 -38  -3   2462.61  227.42  0. 1.0000     0. 
   1 -39  -3   7464.51  421.46  0. 1.0000     0. 
   1  39  -3   7625.96  440.18  0. 1.0000     0. 
   1 -39  -2   1912.37  229.63  0. 1.0000     0. 
  -1 -39   2   2205.96  236.72  0. 1.0000     0. 
   1  39  -2   2766.59  296.28  0. 1.0000     0. 
   1 -39  -2   2193.53  244.45  0. 1.0000     0. 
   1 -39  -1   4593.01  363.07  0. 1.0000     0. 
   1 -39  -1   4806.48  386.02  0. 1.0000     0. 
  -1 -39   1   5874.52  415.88  0. 1.0000     0. 
   1 -39   0   1643.24  205.54  0. 1.0000     0. 
  -1 -39   0   1929.85  235.32  0. 1.0000     0. 
   1 -39   0   1889.08  240.61  0. 1.0000     0. 
  -1 -39   0   1993.92  250.39  0. 1.0000     0. 
   1 -39   0   1701.31  203.51  0. 1.0000     0. 
  -1 -39  -1  10014.30  533.55  0. 1.0000     0. 
   1 -39   1   9851.55  514.24  0. 1.0000     0. 
  -1 -39  -1   9642.98  525.16  0. 1.0000     0. 
   1 -39   1   9377.80  502.35  0. 1.0000     0. 
  -1 -39  -2   9593.42  478.98  0. 1.0000     0. 
  -1 -39  -2   7922.90  418.26  0. 1.0000     0. 
  -1  39  -2   7416.09  413.16  0. 1.0000     0. 
   1 -39   2   9063.40  465.42  0. 1.0000     0. 
   1  40  -3    909.10  143.20  0. 1.0000     0. 
   1 -40  -3   1145.13  153.68  0. 1.0000     0. 
   1  40  -2   2612.62  259.65  0. 1.0000     0. 
  -1 -40   2   2130.66  217.99  0. 1.0000     0. 
   1 -40  -2   2111.27  222.90  0. 1.0000     0. 
   1 -40  -2   2141.21  224.66  0. 1.0000     0. 
  -1 -40   1   6004.78  397.46  0. 1.0000     0. 
   1 -40  -1   5440.84  379.54  0. 1.0000     0. 
   1 -40  -1   5314.76  361.55  0. 1.0000     0. 
   1 -40   0    338.94   91.51  0. 1.0000     0. 
  -1 -40   0    398.64  116.03  0. 1.0000     0. 
  -1 -40   0    521.04  137.46  0. 1.0000     0. 
   1 -40   0    567.47  141.92  0. 1.0000     0. 
   1 -40   1   4203.78  301.91  0. 1.0000     0. 
  -1 -40  -1   4062.21  313.64  0. 1.0000     0. 
  -1 -40  -1   3961.19  306.53  0. 1.0000     0. 
  -1 -40  -2    188.82   83.84  0. 1.0000     0. 
   1  41  -2    752.95  139.20  0. 1.0000     0. 
   1 -41  -2    884.99  139.38  0. 1.0000     0. 
  -1 -41   1  14942.60  602.25  0. 1.0000     0. 
   1 -41  -1  15180.00  602.63  0. 1.0000     0. 
   1 -41  -1  14103.10  565.74  0. 1.0000     0. 
   1 -41   0   3051.58  261.16  0. 1.0000     0. 
  -1 -41   0   3173.76  268.14  0. 1.0000     0. 
  -1 -41  -1    446.17  103.31  0. 1.0000     0. 
  -1  41  -1    389.84  104.64  0. 1.0000     0. 
  -1 -41  -1    548.13  116.48  0. 1.0000     0. 
   2   0  -9   4403.03  365.60  0. 1.0000     0. 
  -2   0   9   4090.92  342.17  0. 1.0000     0. 
   2   0  -9   4860.88  419.57  0. 1.0000     0. 
   2   0  -8    -78.42  133.07  0. 1.0000     0. 
   2   0  -7   2080.49  297.14  0. 1.0000     0. 
   2   0  -6   2854.26  674.62  0. 1.0000     0. 
  -2   0   6   3233.45  693.91  0. 1.0000     0. 
   2   0  -5  37465.60 2019.67  0. 1.0000     0. 
  -2   0   5  39043.61 2091.01  0. 1.0000     0. 
   2   0  -4  28239.20 1504.02  0. 1.0000     0. 
   2   0  -4  28586.80 1365.71  0. 1.0000     0. 
  -2   0   4  29395.80 1570.90  0. 1.0000     0. 
   2   0  -3   5338.50  550.92  0. 1.0000     0. 
   2   0  -3   5522.61  515.25  0. 1.0000     0. 
  -2   0   3   5160.27  564.77  0. 1.0000     0. 
   2   0  -2   5688.24  485.79  0. 1.0000     0. 
   2   0  -2   5082.36  461.85  0. 1.0000     0. 
   2   0  -2   5512.61  460.00  0. 1.0000     0. 
  -2   0   2   5636.16  501.85  0. 1.0000     0. 
  -2   0   1 999999.0016890.10  0. 1.0000     0. 
   2   0  -1 978263.0016804.70  0. 1.0000     0. 
  -2   0   0  40225.61 1229.68  0. 1.0000     0. 
   2   0   0  38469.80 1290.78  0. 1.0000     0. 
  -2   0   0  37873.60 1273.79  0. 1.0000     0. 
   2   0   1    419.26  193.74  0. 1.0000     0. 
  -2   0  -1    308.58  105.01  0. 1.0000     0. 
  -2   0  -1     51.15  125.54  0. 1.0000     0. 
  -2   0  -1    467.53  181.76  0. 1.0000     0. 
   2   0   1    365.50   67.52  0. 1.0000     0. 
   2   0   2  54802.60 2088.21  0. 1.0000     0. 
  -2   0  -2  53993.10 2079.48  0. 1.0000     0. 
   2   0   3  43861.20 2114.48  0. 1.0000     0. 
  -2   0  -3  44176.90 2177.44  0. 1.0000     0. 
   2   0   4    754.09  320.23  0. 1.0000     0. 
  -2   0  -4    945.25  414.12  0. 1.0000     0. 
  -2   0  -5   3249.77  360.07  0. 1.0000     0. 
  -2   0  -5   2975.91  341.51  0. 1.0000     0. 
  -2   0  -6  10682.20  861.19  0. 1.0000     0. 
  -2   0  -7  10804.80  602.77  0. 1.0000     0. 
   2  -1  -9   5512.33  432.82  0. 1.0000     0. 
   2   1  -9   6177.90  445.73  0. 1.0000     0. 
  -2  -1   9   4077.23  342.20  0. 1.0000     0. 
   2   1  -9   4579.20  396.98  0. 1.0000     0. 
   2  -1  -9   5048.40  406.18  0. 1.0000     0. 
  -2   1   9   4353.71  347.85  0. 1.0000     0. 
   2  -1  -8    942.96  272.37  0. 1.0000     0. 
   2   1  -8    476.74  183.39  0. 1.0000     0. 
   2   1  -7   1041.43  239.89  0. 1.0000     0. 
   2  -1  -7   1497.56  267.74  0. 1.0000     0. 
   2  -1  -6   7895.42 1057.59  0. 1.0000     0. 
   2   1  -6   7102.98 1019.23  0. 1.0000     0. 
  -2   1   6   8258.98 1073.34  0. 1.0000     0. 
  -2  -1   6   7332.09 1009.22  0. 1.0000     0. 
   2  -1  -5  37748.00 2035.81  0. 1.0000     0. 
   2   1  -5  35622.30 1967.98  0. 1.0000     0. 
  -2   1   5  38269.20 2071.11  0. 1.0000     0. 
  -2  -1   5  37488.40 2065.55  0. 1.0000     0. 
   2  -1  -4  28409.70 1516.57  0. 1.0000     0. 
   2   1  -4  31220.80 1573.21  0. 1.0000     0. 
   2   1  -4  30974.20 1453.92  0. 1.0000     0. 
   2  -1  -4  27192.80 1309.14  0. 1.0000     0. 
  -2   1   4  30573.30 1608.14  0. 1.0000     0. 
  -2  -1   4  30463.30 1600.37  0. 1.0000     0. 
   2   1  -3   8407.96  682.31  0. 1.0000     0. 
   2  -1  -3   7967.74  682.47  0. 1.0000     0. 
   2  -1  -3   8161.35  612.77  0. 1.0000     0. 
   2   1  -3   7672.93  620.49  0. 1.0000     0. 
  -2  -1   3   7483.43  655.38  0. 1.0000     0. 
  -2   1   3   8184.92  705.08  0. 1.0000     0. 
   2   1  -2   3506.50  383.44  0. 1.0000     0. 
   2   1  -2   3467.69  373.03  0. 1.0000     0. 
   2  -1  -2   3536.50  385.09  0. 1.0000     0. 
   2   1  -2   3406.43  381.22  0. 1.0000     0. 
   2  -1  -2   3626.39  355.02  0. 1.0000     0. 
  -2  -1   2   3121.23  374.14  0. 1.0000     0. 
  -2   1   2   4073.02  435.04  0. 1.0000     0. 
  -2   1   1 140851.00 3116.00  0. 1.0000     0. 
  -2  -1   1 137986.00 2964.23  0. 1.0000     0. 
   2   1  -1 141062.00 3031.84  0. 1.0000     0. 
   2  -1  -1 135752.00 3039.85  0. 1.0000     0. 
  -2   1   0 141310.00 3087.88  0. 1.0000     0. 
  -2  -1   0 144062.00 2986.19  0. 1.0000     0. 
   2   1   0 143603.00 3117.67  0. 1.0000     0. 
   2  -1   0 139809.98 3157.27  0. 1.0000     0. 
  -2   1   0 141906.98 3063.75  0. 1.0000     0. 
  -2  -1   0 140405.00 3165.87  0. 1.0000     0. 
   2  -1   1  53996.70 1794.74  0. 1.0000     0. 
   2   1   1  49535.80 1673.94  0. 1.0000     0. 
  -2   1  -1  47165.40 1390.75  0. 1.0000     0. 
  -2  -1  -1  44738.40 1210.01  0. 1.0000     0. 
  -2  -1  -1  47920.30 1679.06  0. 1.0000     0. 
  -2   1  -1  49448.50 1732.23  0. 1.0000     0. 
   2  -1   1  41888.20 1054.05  0. 1.0000     0. 
  -2   1  -1  54001.00 1717.98  0. 1.0000     0. 
  -2  -1  -1  50793.90 1737.72  0. 1.0000     0. 
   2  -1   2  19873.10 1208.96  0. 1.0000     0. 
   2   1   2  20866.10 1206.38  0. 1.0000     0. 
  -2  -1  -2  21178.00 1241.61  0. 1.0000     0. 
  -2   1  -2  20643.80 1224.41  0. 1.0000     0. 
   2  -1   3   6103.94  779.28  0. 1.0000     0. 
   2   1   3   6172.77  763.59  0. 1.0000     0. 
  -2  -1  -3   7428.34  869.01  0. 1.0000     0. 
  -2   1  -3   6365.51  798.38  0. 1.0000     0. 
   2  -1   4  43033.80 2414.50  0. 1.0000     0. 
   2   1   4  38107.70 2241.66  0. 1.0000     0. 
  -2   1  -4  43789.70 2518.15  0. 1.0000     0. 
  -2  -1  -4  41723.70 2462.98  0. 1.0000     0. 
  -2   1  -5   1841.88  283.59  0. 1.0000     0. 
  -2  -1  -5   1320.32  237.15  0. 1.0000     0. 
  -2  -1  -5   1780.86  263.37  0. 1.0000     0. 
  -2  -1  -6  37564.20 1344.47  0. 1.0000     0. 
  -2   1  -6  39908.89 1359.88  0. 1.0000     0. 
  -2  -1  -7   7937.40  502.63  0. 1.0000     0. 
  -2   1  -7  11018.50  621.10  0. 1.0000     0. 
   2  -2  -9   3533.20  320.95  0. 1.0000     0. 
   2   2  -9   3422.23  320.23  0. 1.0000     0. 
   2   2  -9   3454.56  337.26  0. 1.0000     0. 
   2  -2  -9   3766.51  364.42  0. 1.0000     0. 
  -2  -2   9   3103.83  301.72  0. 1.0000     0. 
  -2   2   9   3559.81  308.88  0. 1.0000     0. 
   2  -2  -8  10846.90  673.86  0. 1.0000     0. 
   2   2  -8  11173.80  692.16  0. 1.0000     0. 
  -2   2   8  10722.50  642.63  0. 1.0000     0. 
   2   2  -7  14587.40  822.34  0. 1.0000     0. 
   2  -2  -7  13624.60  789.65  0. 1.0000     0. 
   2  -2  -6  31739.70 2156.37  0. 1.0000     0. 
   2   2  -6  30299.40 2092.22  0. 1.0000     0. 
  -2   2   6  30967.50 2102.34  0. 1.0000     0. 
  -2  -2   6  31874.40 2163.43  0. 1.0000     0. 
   2  -2  -5  24121.20 1620.68  0. 1.0000     0. 
   2   2  -5  22800.50 1549.83  0. 1.0000     0. 
   2   2  -5  21995.80 1432.10  0. 1.0000     0. 
  -2  -2   5  23312.60 1608.86  0. 1.0000     0. 
  -2   2   5  26417.90 1699.75  0. 1.0000     0. 
   2   2  -4  45470.61 1935.07  0. 1.0000     0. 
   2  -2  -4  45002.60 1957.00  0. 1.0000     0. 
   2  -2  -4  42219.80 1623.50  0. 1.0000     0. 
   2   2  -4  45584.50 1857.71  0. 1.0000     0. 
  -2   2   4  45616.30 2007.92  0. 1.0000     0. 
  -2  -2   4  46103.00 2013.44  0. 1.0000     0. 
   2   2  -3  26359.60 1239.13  0. 1.0000     0. 
   2  -2  -3  26466.30 1288.80  0. 1.0000     0. 
   2  -2  -3  26764.30 1112.37  0. 1.0000     0. 
   2   2  -3  27508.70 1255.22  0. 1.0000     0. 
  -2   2   3  27887.90 1335.65  0. 1.0000     0. 
  -2  -2   3  26841.60 1292.52  0. 1.0000     0. 
   2   2  -2   1781.48  266.19  0. 1.0000     0. 
   2  -2  -2   2232.80  304.66  0. 1.0000     0. 
   2  -2  -2   1825.05  251.95  0. 1.0000     0. 
   2   2  -2   2171.75  310.87  0. 1.0000     0. 
  -2   2   2   2172.87  326.45  0. 1.0000     0. 
  -2   2   2   1905.11  306.09  0. 1.0000     0. 
  -2  -2   2   1943.82  309.56  0. 1.0000     0. 
  -2   2   1 336836.97 6287.69  0. 1.0000     0. 
  -2  -2   1 330584.00 6036.55  0. 1.0000     0. 
   2   2  -1 324394.00 6118.53  0. 1.0000     0. 
   2  -2  -1 322980.00 6186.94  0. 1.0000     0. 
   2  -2   0  63576.70 1803.20  0. 1.0000     0. 
   2   2   0  65381.89 1728.09  0. 1.0000     0. 
  -2   2   0  65524.30 1761.68  0. 1.0000     0. 
  -2  -2   0  67604.60 1844.18  0. 1.0000     0. 
  -2  -2   0  65868.41 1846.09  0. 1.0000     0. 
  -2   2   0  63906.90 1667.43  0. 1.0000     0. 
   2  -2   1  28941.80 1281.41  0. 1.0000     0. 
   2   2   1  27949.60 1177.16  0. 1.0000     0. 
  -2   2  -1  25549.00 1013.56  0. 1.0000     0. 
  -2  -2  -1  25597.60 1187.15  0. 1.0000     0. 
  -2   2  -1  27568.60 1251.09  0. 1.0000     0. 
  -2   2  -1  26975.00 1156.91  0. 1.0000     0. 
  -2  -2  -1  25519.70 1211.11  0. 1.0000     0. 
   2  -2   1  23015.10  751.01  0. 1.0000     0. 
   2   2   2  18737.30 1130.52  0. 1.0000     0. 
   2  -2   2  19171.50 1195.75  0. 1.0000     0. 
  -2  -2  -2  18383.40 1159.97  0. 1.0000     0. 
  -2   2  -2  20137.50 1211.68  0. 1.0000     0. 
  -2  -2  -2  18281.10 1204.42  0. 1.0000     0. 
   2  -2   3  62773.20 2627.07  0. 1.0000     0. 
   2   2   3  59961.11 2480.73  0. 1.0000     0. 
  -2  -2  -3  63363.50 2670.01  0. 1.0000     0. 
  -2   2  -3  62191.90 2635.26  0. 1.0000     0. 
   2  -2   4   5043.42  806.85  0. 1.0000     0. 
   2   2   4   5587.30  819.64  0. 1.0000     0. 
  -2  -2  -4   6338.57  953.57  0. 1.0000     0. 
  -2   2  -4   6474.81  936.87  0. 1.0000     0. 
  -2  -2  -5   9231.85  609.61  0. 1.0000     0. 
  -2   2  -5   8825.39  605.86  0. 1.0000     0. 
  -2  -2  -5   8941.93  596.17  0. 1.0000     0. 
  -2   2  -6   4947.15  519.78  0. 1.0000     0. 
  -2  -2  -6  13120.50  705.24  0. 1.0000     0. 
  -2  -2  -7    -12.39  129.63  0. 1.0000     0. 
  -2   2  -7    673.10  198.72  0. 1.0000     0. 
  -2   3   9    906.58  160.80  0. 1.0000     0. 
  -2  -3   9   1225.36  192.78  0. 1.0000     0. 
   2  -3  -9    741.18  186.49  0. 1.0000     0. 
   2   3  -9   1168.67  212.89  0. 1.0000     0. 
   2   3  -8    549.68  205.79  0. 1.0000     0. 
   2  -3  -8    904.15  261.15  0. 1.0000     0. 
  -2   3   8    662.62  193.60  0. 1.0000     0. 
   2  -3  -7   5072.63  486.14  0. 1.0000     0. 
   2   3  -7   5413.64  493.09  0. 1.0000     0. 
   2  -3  -6   5713.55  909.79  0. 1.0000     0. 
   2   3  -6   6031.92  924.66  0. 1.0000     0. 
  -2   3   6   5217.02  842.89  0. 1.0000     0. 
  -2  -3   6   6047.52  934.10  0. 1.0000     0. 
   2  -3  -5  55515.40 2528.11  0. 1.0000     0. 
   2   3  -5  51114.70 2402.41  0. 1.0000     0. 
   2   3  -5  51552.61 2330.47  0. 1.0000     0. 
  -2   3   5  54674.60 2525.80  0. 1.0000     0. 
  -2  -3   5  53511.70 2518.56  0. 1.0000     0. 
   2  -3  -4  39768.00 1850.00  0. 1.0000     0. 
   2   3  -4  37077.20 1734.68  0. 1.0000     0. 
   2  -3  -4  34336.80 1402.19  0. 1.0000     0. 
   2   3  -4  36847.10 1708.68  0. 1.0000     0. 
  -2   3   4  39301.00 1850.63  0. 1.0000     0. 
  -2  -3   4  39993.10 1858.98  0. 1.0000     0. 
   2  -3  -3  12355.90  877.61  0. 1.0000     0. 
   2   3  -3  13670.20  856.94  0. 1.0000     0. 
   2  -3  -3  11453.90  680.31  0. 1.0000     0. 
   2   3  -3  14990.20  921.30  0. 1.0000     0. 
  -2  -3   3  14450.60  932.11  0. 1.0000     0. 
  -2   3   3  12012.70  880.00  0. 1.0000     0. 
   2   3  -2   4486.16  418.31  0. 1.0000     0. 
   2  -3  -2   5415.15  477.63  0. 1.0000     0. 
   2  -3  -2   4844.09  398.03  0. 1.0000     0. 
   2   3  -2   4941.06  473.19  0. 1.0000     0. 
  -2  -3   2   4472.84  450.79  0. 1.0000     0. 
  -2   3   2   5005.68  495.55  0. 1.0000     0. 
  -2   3   2   5008.59  485.06  0. 1.0000     0. 
  -2   3   1 170352.98 3670.48  0. 1.0000     0. 
  -2  -3   1 167668.00 3407.17  0. 1.0000     0. 
   2  -3  -1 160106.00 3549.01  0. 1.0000     0. 
   2   3  -1 173505.00 3501.79  0. 1.0000     0. 
   2  -3   0 337614.97 6434.32  0. 1.0000     0. 
   2   3   0 357366.00 6250.42  0. 1.0000     0. 
  -2  -3   0 321479.03 5741.44  0. 1.0000     0. 
  -2   3   0 347513.00 6394.17  0. 1.0000     0. 
  -2  -3   0 348921.03 6414.42  0. 1.0000     0. 
   2  -3   0 327171.00 5781.74  0. 1.0000     0. 
  -2  -3   0 354243.00 6529.32  0. 1.0000     0. 
  -2   3   0 323705.03 6067.39  0. 1.0000     0. 
   2  -3   1   8801.39  696.19  0. 1.0000     0. 
   2   3   1   7744.64  585.24  0. 1.0000     0. 
  -2   3  -1   6892.69  526.42  0. 1.0000     0. 
  -2  -3  -1   7602.70  627.67  0. 1.0000     0. 
  -2   3  -1   7196.08  622.98  0. 1.0000     0. 
  -2  -3  -1   8551.63  695.29  0. 1.0000     0. 
   2  -3   1   6617.69  398.93  0. 1.0000     0. 
   2   3   2    403.87  173.59  0. 1.0000     0. 
   2  -3   2    240.29  203.65  0. 1.0000     0. 
  -2  -3  -2    269.93  219.94  0. 1.0000     0. 
  -2   3  -2    570.30  254.10  0. 1.0000     0. 
  -2  -3  -2    463.03  191.72  0. 1.0000     0. 
   2  -3   3  18561.00 1388.15  0. 1.0000     0. 
   2   3   3  17993.20 1271.37  0. 1.0000     0. 
  -2   3  -3  18933.90 1381.38  0. 1.0000     0. 
  -2  -3  -3  18104.70 1370.78  0. 1.0000     0. 
   2  -3   4    283.02  243.60  0. 1.0000     0. 
  -2  -3  -4     92.84  226.20  0. 1.0000     0. 
  -2   3  -4    115.26  173.79  0. 1.0000     0. 
  -2  -3  -5   3748.78  407.56  0. 1.0000     0. 
  -2   3  -5   3420.54  425.67  0. 1.0000     0. 
  -2  -3  -5   3054.46  363.41  0. 1.0000     0. 
  -2   3  -6  12727.90  720.31  0. 1.0000     0. 
  -2  -3  -6  12019.70  696.16  0. 1.0000     0. 
  -2  -3  -7   3365.49  345.77  0. 1.0000     0. 
  -2   3  -7   4277.98  369.49  0. 1.0000     0. 
  -2  -4   9    468.64  136.14  0. 1.0000     0. 
   2  -4  -9    444.86  173.99  0. 1.0000     0. 
   2   4  -8   4014.64  445.77  0. 1.0000     0. 
   2  -4  -8   3693.02  430.42  0. 1.0000     0. 
  -2   4   8   3567.50  359.79  0. 1.0000     0. 
   2   4  -7  31058.50 1258.45  0. 1.0000     0. 
   2  -4  -7  29139.00 1212.46  0. 1.0000     0. 
  -2   4   6    140.70  174.38  0. 1.0000     0. 
  -2  -4   6    193.03  298.46  0. 1.0000     0. 
   2  -4  -6    228.64  284.85  0. 1.0000     0. 
   2  -4  -6    287.33  160.02  0. 1.0000     0. 
   2   4  -6    102.03  138.51  0. 1.0000     0. 
   2   4  -6    362.93  268.49  0. 1.0000     0. 
   2   4  -6    144.22  130.64  0. 1.0000     0. 
   2  -4  -5  48195.80 2372.27  0. 1.0000     0. 
   2   4  -5  51179.50 2403.03  0. 1.0000     0. 
   2   4  -5  50953.80 2347.72  0. 1.0000     0. 
  -2   4   5  47809.30 2376.63  0. 1.0000     0. 
  -2  -4   5  54028.30 2535.73  0. 1.0000     0. 
   2  -4  -4  57711.89 2288.76  0. 1.0000     0. 
   2   4  -4  54518.00 2166.48  0. 1.0000     0. 
   2   4  -4  56610.20 2203.99  0. 1.0000     0. 
  -2  -4   4  54852.20 2251.62  0. 1.0000     0. 
  -2   4   4  58073.70 2323.27  0. 1.0000     0. 
   2   4  -3  12085.50  817.44  0. 1.0000     0. 
   2  -4  -3  12541.50  909.17  0. 1.0000     0. 
   2   4  -3  13377.50  902.03  0. 1.0000     0. 
   2  -4  -3  12401.60  670.96  0. 1.0000     0. 
  -2  -4   3  12976.00  894.14  0. 1.0000     0. 
  -2   4   3  14330.10  961.72  0. 1.0000     0. 
   2   4  -2   2902.24  343.04  0. 1.0000     0. 
   2  -4  -2   3747.04  407.95  0. 1.0000     0. 
  -2  -4   2   2695.28  344.86  0. 1.0000     0. 
  -2   4   2   3725.09  438.83  0. 1.0000     0. 
  -2   4   2   3436.80  417.91  0. 1.0000     0. 
   2   4  -2   3232.89  401.09  0. 1.0000     0. 
   2  -4  -2   3084.15  306.40  0. 1.0000     0. 
   2  -4  -1  47451.40 1514.90  0. 1.0000     0. 
   2   4  -1  53255.70 1464.81  0. 1.0000     0. 
  -2   4   1  47928.90 1577.75  0. 1.0000     0. 
  -2  -4   1  52925.80 1420.45  0. 1.0000     0. 
   2   4  -1  49953.60 1573.95  0. 1.0000     0. 
   2  -4  -1  50326.90 1432.65  0. 1.0000     0. 
   2  -4   0 130209.99 3014.68  0. 1.0000     0. 
   2   4   0 126469.01 2757.42  0. 1.0000     0. 
  -2  -4   0 122772.99 2231.88  0. 1.0000     0. 
  -2   4   0 131192.02 3000.99  0. 1.0000     0. 
  -2  -4   0 140972.00 2982.50  0. 1.0000     0. 
  -2  -4   0 134377.00 3111.67  0. 1.0000     0. 
   2  -4   0 125181.99 2546.47  0. 1.0000     0. 
  -2  -4   0 122024.00 2275.03  0. 1.0000     0. 
  -2   4   0 121341.01 2572.93  0. 1.0000     0. 
   2   4   1   7029.15  545.92  0. 1.0000     0. 
   2  -4   1   7368.30  655.45  0. 1.0000     0. 
  -2   4  -1   7125.69  558.57  0. 1.0000     0. 
  -2  -4  -1   6577.72  592.43  0. 1.0000     0. 
  -2   4  -1   6812.17  639.49  0. 1.0000     0. 
  -2  -4  -1   6622.65  625.46  0. 1.0000     0. 
   2  -4   1   5857.56  408.32  0. 1.0000     0. 
   2  -4   2  10027.80  879.18  0. 1.0000     0. 
   2   4   2  11213.20  843.51  0. 1.0000     0. 
  -2  -4  -2  11280.70  910.21  0. 1.0000     0. 
  -2   4  -2  10392.80  871.59  0. 1.0000     0. 
  -2  -4  -2  10457.50  926.64  0. 1.0000     0. 
   2   4   3  43284.90 2043.95  0. 1.0000     0. 
   2  -4   3  50851.90 2368.29  0. 1.0000     0. 
  -2  -4  -3  48453.70 2327.18  0. 1.0000     0. 
  -2   4  -3  50118.10 2317.59  0. 1.0000     0. 
   2  -4   4   6039.80  910.63  0. 1.0000     0. 
  -2  -4  -4   6457.56  485.07  0. 1.0000     0. 
  -2   4  -4   6347.71  492.58  0. 1.0000     0. 
  -2   4  -4   6148.44  897.73  0. 1.0000     0. 
  -2  -4  -4   7131.50 1017.44  0. 1.0000     0. 
  -2   4  -5  45043.89 1508.28  0. 1.0000     0. 
  -2  -4  -5  43566.30 1473.55  0. 1.0000     0. 
  -2  -4  -5  42651.50 1461.24  0. 1.0000     0. 
  -2   4  -6   3390.76  382.52  0. 1.0000     0. 
  -2  -4  -6   2710.90  332.17  0. 1.0000     0. 
  -2  -4  -6   2900.28  327.64  0. 1.0000     0. 
  -2  -4  -7   8420.88  519.01  0. 1.0000     0. 
  -2   4  -7   8750.58  516.11  0. 1.0000     0. 
   2   5  -9   3534.09  320.76  0. 1.0000     0. 
  -2  -5   9   3819.92  325.34  0. 1.0000     0. 
   2  -5  -9   3997.21  343.34  0. 1.0000     0. 
   2  -5  -8   7224.08  551.64  0. 1.0000     0. 
   2   5  -8   6889.89  547.79  0. 1.0000     0. 
   2  -5  -8   6439.30  528.74  0. 1.0000     0. 
  -2   5   8   6631.74  483.82  0. 1.0000     0. 
   2   5  -7  34802.00 1394.54  0. 1.0000     0. 
   2  -5  -7  33465.00 1314.36  0. 1.0000     0. 
  -2   5   6   8571.11 1082.57  0. 1.0000     0. 
  -2  -5   6   9716.39 1198.57  0. 1.0000     0. 
   2   5  -6  10684.70  671.52  0. 1.0000     0. 
   2  -5  -6   9348.22 1180.93  0. 1.0000     0. 
   2   5  -6   9578.28 1171.77  0. 1.0000     0. 
   2  -5  -6  10630.00  667.88  0. 1.0000     0. 
   2   5  -6  10773.30  659.62  0. 1.0000     0. 
   2  -5  -5  17714.40 1406.23  0. 1.0000     0. 
   2   5  -5  19369.40 1434.72  0. 1.0000     0. 
   2   5  -5  17516.70 1351.87  0. 1.0000     0. 
  -2   5   5  20556.60 1518.19  0. 1.0000     0. 
  -2  -5   5  18262.10 1435.58  0. 1.0000     0. 
   2   5  -4   6521.31  705.90  0. 1.0000     0. 
   2  -5  -4   6351.89  733.99  0. 1.0000     0. 
   2   5  -4   6234.96  701.92  0. 1.0000     0. 
  -2  -5   4   6460.82  723.94  0. 1.0000     0. 
  -2   5   4   5374.15  689.26  0. 1.0000     0. 
   2  -5  -3 125787.01 3358.53  0. 1.0000     0. 
   2   5  -3 122760.01 3173.60  0. 1.0000     0. 
   2   5  -3 125963.99 3369.90  0. 1.0000     0. 
   2  -5  -3 117926.01 2694.48  0. 1.0000     0. 
  -2   5   3 126510.99 3437.24  0. 1.0000     0. 
  -2  -5   3 126824.99 3367.95  0. 1.0000     0. 
   2  -5  -2   2632.08  352.32  0. 1.0000     0. 
   2   5  -2   2686.71  315.40  0. 1.0000     0. 
  -2  -5   2   2386.18  337.07  0. 1.0000     0. 
  -2   5   2   2885.59  381.93  0. 1.0000     0. 
   2   5  -2   2563.77  384.28  0. 1.0000     0. 
   2  -5  -2   2435.94  259.55  0. 1.0000     0. 
   2  -5  -1  18864.80  893.17  0. 1.0000     0. 
   2   5  -1  21200.00  831.79  0. 1.0000     0. 
  -2  -5   1  21378.70  810.31  0. 1.0000     0. 
  -2   5   1  19505.30  953.31  0. 1.0000     0. 
   2   5  -1  21124.50  960.42  0. 1.0000     0. 
  -2  -5   1  20949.40  768.31  0. 1.0000     0. 
   2  -5  -1  19524.20  844.86  0. 1.0000     0. 
   2  -5   0 372109.00 6967.10  0. 1.0000     0. 
   2   5   0 370143.97 6573.94  0. 1.0000     0. 
  -2   5   0 382741.97 7011.64  0. 1.0000     0. 
  -2  -5   0 371384.97 6825.67  0. 1.0000     0. 
   2  -5   0 353364.00 6496.72  0. 1.0000     0. 
  -2  -5   0 386755.00 7127.65  0. 1.0000     0. 
  -2  -5   0 353835.03 6245.38  0. 1.0000     0. 
  -2   5   0 339130.00 6314.32  0. 1.0000     0. 
   2  -5   1  77142.50 2372.52  0. 1.0000     0. 
   2   5   1  70440.61 1980.22  0. 1.0000     0. 
  -2   5  -1  72261.90 2137.89  0. 1.0000     0. 
  -2  -5  -1  71400.49 2200.30  0. 1.0000     0. 
  -2  -5  -1  68469.10 2291.07  0. 1.0000     0. 
   2  -5   1  65063.61 1809.40  0. 1.0000     0. 
   2   5   2  18175.90 1070.57  0. 1.0000     0. 
   2  -5   2  20700.80 1280.16  0. 1.0000     0. 
  -2   5  -2  16608.00  990.69  0. 1.0000     0. 
  -2   5  -2  20329.50 1245.74  0. 1.0000     0. 
  -2  -5  -2  19082.40 1216.55  0. 1.0000     0. 
  -2  -5  -2  17703.20 1226.94  0. 1.0000     0. 
   2   5   3   5654.87  686.85  0. 1.0000     0. 
   2  -5   3   6500.79  828.53  0. 1.0000     0. 
  -2  -5  -3   6204.51  817.58  0. 1.0000     0. 
  -2   5  -3   7429.01  859.97  0. 1.0000     0. 
   2  -5   4  11726.30 1279.62  0. 1.0000     0. 
  -2  -5  -4  11714.10  663.68  0. 1.0000     0. 
  -2   5  -4  11247.10  671.21  0. 1.0000     0. 
  -2   5  -4  10591.30 1186.38  0. 1.0000     0. 
  -2  -5  -4  11903.20 1304.39  0. 1.0000     0. 
  -2  -5  -5  15961.80  842.45  0. 1.0000     0. 
  -2   5  -5  16963.80  871.36  0. 1.0000     0. 
  -2  -5  -5  17895.30  877.85  0. 1.0000     0. 
  -2   5  -6   5109.46  476.10  0. 1.0000     0. 
  -2  -5  -6   5187.33  457.22  0. 1.0000     0. 
  -2  -5  -6   4133.41  394.95  0. 1.0000     0. 
  -2   5  -7   8475.46  540.35  0. 1.0000     0. 
  -2  -5  -7   3819.14  402.14  0. 1.0000     0. 
   2   6  -9   1828.03  246.29  0. 1.0000     0. 
  -2  -6   9   1329.11  208.45  0. 1.0000     0. 
   2  -6  -9   1399.09  216.49  0. 1.0000     0. 
   2   6  -8   1581.26  383.48  0. 1.0000     0. 
   2  -6  -8   1156.80  251.92  0. 1.0000     0. 
   2  -6  -8   1177.20  251.30  0. 1.0000     0. 
   2  -6  -7  34980.80 1353.00  0. 1.0000     0. 
   2   6  -7  36952.20 1406.11  0. 1.0000     0. 
  -2  -6   6   4159.96  811.23  0. 1.0000     0. 
  -2   6   6   3393.20  696.75  0. 1.0000     0. 
   2   6  -6   3723.08  398.57  0. 1.0000     0. 
   2  -6  -6   3823.81  760.58  0. 1.0000     0. 
   2   6  -6   3732.43  738.21  0. 1.0000     0. 
   2  -6  -6   4504.25  432.77  0. 1.0000     0. 
   2   6  -6   4155.84  412.83  0. 1.0000     0. 
   2   6  -5   4618.29  710.74  0. 1.0000     0. 
   2  -6  -5   4917.66  739.48  0. 1.0000     0. 
   2   6  -5   4081.47  666.77  0. 1.0000     0. 
  -2   6   5   4503.53  706.94  0. 1.0000     0. 
  -2  -6   5   4289.32  710.93  0. 1.0000     0. 
   2  -6  -4    644.04  288.01  0. 1.0000     0. 
   2   6  -4    226.73  204.20  0. 1.0000     0. 
   2   6  -4    461.70  258.58  0. 1.0000     0. 
  -2  -6   4    510.66  271.14  0. 1.0000     0. 
  -2   6   4    642.28  275.02  0. 1.0000     0. 
   2   6  -3  25961.50 1223.39  0. 1.0000     0. 
   2  -6  -3  26058.30 1334.34  0. 1.0000     0. 
   2  -6  -3  21766.40  823.36  0. 1.0000     0. 
   2   6  -3  26345.90 1349.60  0. 1.0000     0. 
  -2  -6   3  28419.90 1369.17  0. 1.0000     0. 
  -2   6   3  24545.30 1268.38  0. 1.0000     0. 
  -2   6   3  25379.40 1341.84  0. 1.0000     0. 
   2  -6  -2  19324.60  955.18  0. 1.0000     0. 
   2   6  -2  21318.40  903.00  0. 1.0000     0. 
  -2   6   2  21071.20 1053.22  0. 1.0000     0. 
  -2  -6   2  20038.80  977.45  0. 1.0000     0. 
  -2  -6   2  16767.80  480.03  0. 1.0000     0. 
   2   6  -2  20113.10 1038.12  0. 1.0000     0. 
   2  -6  -2  17559.40  708.66  0. 1.0000     0. 
   2  -6  -1  71069.20 1991.28  0. 1.0000     0. 
   2   6  -1  74054.91 1819.41  0. 1.0000     0. 
   2   6  -1  68188.00 1637.14  0. 1.0000     0. 
  -2   6   1  72215.70 2104.94  0. 1.0000     0. 
  -2  -6   1  73642.80 1782.05  0. 1.0000     0. 
   2   6  -1  77787.20 2101.28  0. 1.0000     0. 
  -2  -6   1  69648.10 1680.97  0. 1.0000     0. 
   2  -6  -1  71493.90 1935.59  0. 1.0000     0. 
   2  -6   0 144286.00 3379.56  0. 1.0000     0. 
   2   6   0 143769.00 2983.66  0. 1.0000     0. 
  -2   6   0 142871.02 3411.06  0. 1.0000     0. 
  -2  -6   0 151030.00 3261.41  0. 1.0000     0. 
  -2  -6   0 144739.00 3499.29  0. 1.0000     0. 
   2  -6   0 139849.00 3076.44  0. 1.0000     0. 
  -2  -6   0 139065.98 2869.26  0. 1.0000     0. 
   2   6   1  45960.20 1478.89  0. 1.0000     0. 
   2  -6   1  50080.40 1869.45  0. 1.0000     0. 
  -2   6  -1  47520.40 1718.30  0. 1.0000     0. 
  -2  -6  -1  48053.10 1756.24  0. 1.0000     0. 
  -2  -6  -1  46300.30 1856.13  0. 1.0000     0. 
   2  -6   1  44129.60 1461.70  0. 1.0000     0. 
   2  -6   2 105174.01 3275.05  0. 1.0000     0. 
   2   6   2  98678.79 2844.02  0. 1.0000     0. 
  -2   6  -2  95185.70 2842.00  0. 1.0000     0. 
  -2  -6  -2 103436.01 3228.38  0. 1.0000     0. 
  -2   6  -2 105889.01 3210.00  0. 1.0000     0. 
  -2  -6  -2 105293.00 3352.86  0. 1.0000     0. 
   2  -6   3  20502.70 1508.24  0. 1.0000     0. 
  -2  -6  -3  18458.00 1425.35  0. 1.0000     0. 
  -2   6  -3  20898.70 1458.97  0. 1.0000     0. 
   2  -6   4   4965.19  845.91  0. 1.0000     0. 
  -2  -6  -4   5065.42  435.46  0. 1.0000     0. 
  -2   6  -4   5323.31  458.51  0. 1.0000     0. 
  -2   6  -4   4528.38  774.41  0. 1.0000     0. 
  -2  -6  -4   4795.39  841.47  0. 1.0000     0. 
  -2  -6  -4   4956.82  435.97  0. 1.0000     0. 
  -2   6  -5   1760.93  430.48  0. 1.0000     0. 
  -2  -6  -5   2115.02  325.91  0. 1.0000     0. 
  -2  -6  -5   2160.23  312.40  0. 1.0000     0. 
  -2  -6  -6   3644.25  409.19  0. 1.0000     0. 
  -2  -6  -6   2901.81  336.22  0. 1.0000     0. 
  -2  -6  -7   9963.08  561.26  0. 1.0000     0. 
  -2   6  -7  10696.70  559.32  0. 1.0000     0. 
   2   7  -9   4194.80  342.79  0. 1.0000     0. 
   2  -7  -9   4290.88  358.84  0. 1.0000     0. 
  -2  -7   9   4339.02  346.16  0. 1.0000     0. 
   2   7  -8   4032.78  444.77  0. 1.0000     0. 
   2  -7  -8   3100.07  382.73  0. 1.0000     0. 
   2  -7  -8   3366.89  392.73  0. 1.0000     0. 
   2   7  -7   6221.61  590.00  0. 1.0000     0. 
   2  -7  -7   6432.83  547.66  0. 1.0000     0. 
   2  -7  -6   2075.01  291.70  0. 1.0000     0. 
  -2   7   6   1955.59  532.20  0. 1.0000     0. 
   2   7  -6   2167.75  317.58  0. 1.0000     0. 
   2  -7  -6   1925.18  553.76  0. 1.0000     0. 
   2  -7  -6   2420.29  322.05  0. 1.0000     0. 
   2   7  -6   2288.93  317.76  0. 1.0000     0. 
   2   7  -5  36084.70 2031.44  0. 1.0000     0. 
   2  -7  -5  35552.30 2051.84  0. 1.0000     0. 
   2   7  -5  35246.30 2045.50  0. 1.0000     0. 
  -2   7   5  37248.20 2085.52  0. 1.0000     0. 
  -2  -7   5  36291.10 2118.18  0. 1.0000     0. 
   2   7  -4  84396.10 2855.44  0. 1.0000     0. 
   2  -7  -4  84082.71 2968.79  0. 1.0000     0. 
   2   7  -4  83827.91 2941.19  0. 1.0000     0. 
  -2   7   4  83079.80 2976.05  0. 1.0000     0. 
  -2  -7   4  85164.30 3001.89  0. 1.0000     0. 
   2   7  -3   5073.61  528.14  0. 1.0000     0. 
   2  -7  -3   6413.55  665.19  0. 1.0000     0. 
  -2  -7   3   5812.31  622.18  0. 1.0000     0. 
  -2   7   3   6771.36  690.16  0. 1.0000     0. 
  -2   7   3   6864.12  668.14  0. 1.0000     0. 
   2   7  -3   5809.28  648.57  0. 1.0000     0. 
   2  -7  -2   5960.95  527.54  0. 1.0000     0. 
   2   7  -2   5895.64  459.43  0. 1.0000     0. 
  -2   7   2   6379.97  593.45  0. 1.0000     0. 
  -2  -7   2   6568.35  558.10  0. 1.0000     0. 
   2  -7  -2   5259.01  364.26  0. 1.0000     0. 
   2   7  -2   6007.62  569.08  0. 1.0000     0. 
   2  -7  -2   6151.46  564.90  0. 1.0000     0. 
   2   7  -1  85320.01 2000.03  0. 1.0000     0. 
   2   7  -1  79453.79 1793.56  0. 1.0000     0. 
   2  -7  -1  82496.50 2237.24  0. 1.0000     0. 
  -2  -7   1  82901.09 1976.37  0. 1.0000     0. 
  -2   7   1  84437.10 2377.28  0. 1.0000     0. 
  -2  -7   1  80077.89 1853.88  0. 1.0000     0. 
   2   7  -1  86145.91 2342.74  0. 1.0000     0. 
   2  -7  -1  84446.61 2211.74  0. 1.0000     0. 
  -2  -7   1  81846.11 2138.38  0. 1.0000     0. 
   2  -7   0  33564.30 1361.23  0. 1.0000     0. 
   2   7   0  36269.90 1090.36  0. 1.0000     0. 
  -2   7   0  34010.40 1407.01  0. 1.0000     0. 
  -2  -7   0  38512.80 1329.27  0. 1.0000     0. 
  -2  -7   0  37712.90 1504.31  0. 1.0000     0. 
  -2  -7   0  35376.00 1127.55  0. 1.0000     0. 
   2  -7   0  34662.20 1237.80  0. 1.0000     0. 
   2   7   1  18964.00  856.72  0. 1.0000     0. 
   2  -7   1  20763.00 1164.47  0. 1.0000     0. 
  -2   7  -1  20540.20 1109.52  0. 1.0000     0. 
  -2  -7  -1  21676.20 1141.63  0. 1.0000     0. 
   2  -7   1  18931.10  929.20  0. 1.0000     0. 
  -2  -7  -1  20808.50 1218.03  0. 1.0000     0. 
   2   7   2   2447.64  367.48  0. 1.0000     0. 
   2  -7   2   2654.14  488.74  0. 1.0000     0. 
  -2   7  -2   2464.52  412.81  0. 1.0000     0. 
  -2   7  -2   2715.79  464.41  0. 1.0000     0. 
  -2  -7  -2   2767.59  491.27  0. 1.0000     0. 
  -2  -7  -2   2855.43  515.07  0. 1.0000     0. 
   2  -7   3  51823.40 2475.12  0. 1.0000     0. 
  -2  -7  -3  48640.60 2417.06  0. 1.0000     0. 
  -2   7  -3  50371.40 2357.95  0. 1.0000     0. 
  -2  -7  -4   2003.50  284.15  0. 1.0000     0. 
  -2   7  -4   2363.42  331.88  0. 1.0000     0. 
  -2   7  -4   1659.05  479.75  0. 1.0000     0. 
  -2  -7  -4   1914.46  566.86  0. 1.0000     0. 
  -2  -7  -4   2460.87  315.07  0. 1.0000     0. 
  -2  -7  -5   7057.71  547.20  0. 1.0000     0. 
  -2   7  -5   7656.45  578.92  0. 1.0000     0. 
  -2  -7  -5   7449.11  569.99  0. 1.0000     0. 
  -2  -7  -6   8523.84  578.74  0. 1.0000     0. 
  -2   7  -6   8302.51  577.07  0. 1.0000     0. 
  -2  -7  -6   7915.37  552.86  0. 1.0000     0. 
  -2   7  -7   2887.70  307.41  0. 1.0000     0. 
  -2  -7  -7   1544.30  254.52  0. 1.0000     0. 
   2   8  -9   2627.52  271.15  0. 1.0000     0. 
   2  -8  -9   2405.23  268.74  0. 1.0000     0. 
  -2  -8   9   2367.52  254.91  0. 1.0000     0. 
   2  -8  -8   5587.95  489.77  0. 1.0000     0. 
   2   8  -8   5695.78  505.87  0. 1.0000     0. 
   2  -8  -8   5214.18  474.47  0. 1.0000     0. 
   2  -8  -7   1167.67  229.56  0. 1.0000     0. 
   2  -8  -7   1068.70  244.15  0. 1.0000     0. 
   2   8  -7    827.28  245.31  0. 1.0000     0. 
   2   8  -7    919.13  244.70  0. 1.0000     0. 
   2  -8  -6  28251.50 1147.45  0. 1.0000     0. 
   2   8  -6  31202.40 1230.64  0. 1.0000     0. 
  -2  -8   6  27036.50 1069.00  0. 1.0000     0. 
   2  -8  -6  31777.40 1227.78  0. 1.0000     0. 
   2  -8  -6  26820.30 2037.86  0. 1.0000     0. 
   2   8  -6  31966.10 1209.61  0. 1.0000     0. 
   2  -8  -5   1773.72  471.28  0. 1.0000     0. 
   2   8  -5   1535.77  412.59  0. 1.0000     0. 
   2   8  -5   1301.09  395.86  0. 1.0000     0. 
  -2  -8   5   2156.75  551.33  0. 1.0000     0. 
  -2   8   5   1415.35  408.48  0. 1.0000     0. 
   2   8  -4  49480.80 2106.65  0. 1.0000     0. 
   2  -8  -4  50451.90 2214.84  0. 1.0000     0. 
   2   8  -4  50099.20 2215.63  0. 1.0000     0. 
  -2   8   4  49379.50 2222.12  0. 1.0000     0. 
  -2  -8   4  48181.90 2203.06  0. 1.0000     0. 
   2   8  -3   7306.46  634.07  0. 1.0000     0. 
   2  -8  -3   8273.84  756.31  0. 1.0000     0. 
  -2   8   3   8931.98  772.90  0. 1.0000     0. 
  -2  -8   3   7642.64  725.12  0. 1.0000     0. 
  -2   8   3   8566.88  795.48  0. 1.0000     0. 
   2   8  -3   7165.49  719.77  0. 1.0000     0. 
   2   8  -2  39623.20 1313.17  0. 1.0000     0. 
   2  -8  -2  43461.50 1545.17  0. 1.0000     0. 
  -2  -8   2  41231.70 1526.34  0. 1.0000     0. 
  -2   8   2  44179.40 1664.99  0. 1.0000     0. 
   2   8  -2  41856.90 1643.58  0. 1.0000     0. 
   2  -8  -2  43489.50 1623.78  0. 1.0000     0. 
   2   8  -1   5658.14  309.88  0. 1.0000     0. 
   2  -8  -1   5496.10  498.42  0. 1.0000     0. 
  -2   8   1   5401.78  540.66  0. 1.0000     0. 
  -2  -8   1   5538.68  407.47  0. 1.0000     0. 
  -2  -8   1   5331.09  346.84  0. 1.0000     0. 
   2   8  -1   6602.04  560.55  0. 1.0000     0. 
   2  -8  -1   5358.28  486.28  0. 1.0000     0. 
  -2  -8   1   5780.41  482.49  0. 1.0000     0. 
   2  -8   0  17987.80  962.16  0. 1.0000     0. 
   2   8   0  14113.70  604.46  0. 1.0000     0. 
  -2   8   0  17023.50  983.01  0. 1.0000     0. 
  -2  -8   0  16476.10  838.84  0. 1.0000     0. 
   2   8   0  16066.20  897.69  0. 1.0000     0. 
   2  -8   0  16823.80  853.80  0. 1.0000     0. 
  -2  -8   0  15572.50  739.60  0. 1.0000     0. 
  -2  -8   0  16406.70  981.66  0. 1.0000     0. 
   2  -8   1   8757.66  762.64  0. 1.0000     0. 
   2   8   1   8877.61  544.17  0. 1.0000     0. 
  -2   8  -1   9067.69  754.58  0. 1.0000     0. 
  -2  -8  -1   9316.03  748.66  0. 1.0000     0. 
  -2  -8  -1   9533.85  827.84  0. 1.0000     0. 
   2  -8   1   8272.33  630.25  0. 1.0000     0. 
   2  -8   2  12829.30 1043.95  0. 1.0000     0. 
  -2   8  -2  11213.20  902.49  0. 1.0000     0. 
  -2  -8  -2  15706.20 1150.64  0. 1.0000     0. 
  -2   8  -2  13311.90 1040.41  0. 1.0000     0. 
  -2  -8  -2  13308.50 1104.02  0. 1.0000     0. 
   2  -8   3   5961.78  832.61  0. 1.0000     0. 
  -2   8  -3   6017.50  781.45  0. 1.0000     0. 
  -2  -8  -3   5872.88  812.56  0. 1.0000     0. 
   2  -8   4   8460.96  574.27  0. 1.0000     0. 
  -2  -8  -4   9956.88  621.49  0. 1.0000     0. 
  -2   8  -4  10351.60  651.35  0. 1.0000     0. 
  -2  -8  -4   9559.63 1202.08  0. 1.0000     0. 
  -2  -8  -4  10252.30  636.63  0. 1.0000     0. 
  -2  -8  -5   3409.70  388.38  0. 1.0000     0. 
  -2   8  -5   3827.41  425.07  0. 1.0000     0. 
  -2  -8  -5   3028.75  377.36  0. 1.0000     0. 
  -2  -8  -6    606.14  207.70  0. 1.0000     0. 
  -2   8  -6    702.86  255.13  0. 1.0000     0. 
  -2  -8  -6    626.16  175.55  0. 1.0000     0. 
  -2  -8  -7   3786.13  335.37  0. 1.0000     0. 
  -2   8  -7   3945.61  325.07  0. 1.0000     0. 
   2   9  -9    814.22  184.12  0. 1.0000     0. 
  -2  -9   9    757.89  154.51  0. 1.0000     0. 
   2  -9  -9    686.48  164.37  0. 1.0000     0. 
   2   9  -8   8311.12  596.84  0. 1.0000     0. 
   2  -9  -8   8701.60  595.45  0. 1.0000     0. 
  -2  -9   7   3854.46  386.57  0. 1.0000     0. 
   2   9  -7   3855.14  444.00  0. 1.0000     0. 
   2  -9  -7   4064.88  433.04  0. 1.0000     0. 
   2  -9  -7   3817.12  414.81  0. 1.0000     0. 
   2  -9  -7   4156.61  440.44  0. 1.0000     0. 
   2   9  -7   3973.69  440.91  0. 1.0000     0. 
   2  -9  -6  22808.70 1013.01  0. 1.0000     0. 
   2  -9  -6  22881.60 1032.93  0. 1.0000     0. 
   2   9  -6  23616.70 1050.22  0. 1.0000     0. 
  -2  -9   6  20569.50  928.60  0. 1.0000     0. 
   2   9  -6  23467.10 1037.68  0. 1.0000     0. 
   2  -9  -5   6291.84  860.72  0. 1.0000     0. 
   2   9  -5   6964.57  888.37  0. 1.0000     0. 
   2   9  -5   7123.61  916.83  0. 1.0000     0. 
  -2  -9   5   6425.44  901.20  0. 1.0000     0. 
  -2   9   5   6562.57  871.71  0. 1.0000     0. 
   2   9  -4  19602.60 1273.51  0. 1.0000     0. 
   2  -9  -4  18578.60 1331.34  0. 1.0000     0. 
   2   9  -4  18302.20 1326.63  0. 1.0000     0. 
  -2  -9   4  17691.50 1309.20  0. 1.0000     0. 
  -2   9   4  18632.90 1332.21  0. 1.0000     0. 
   2   9  -3   9137.63  721.98  0. 1.0000     0. 
   2  -9  -3   9950.14  849.97  0. 1.0000     0. 
  -2   9   3  10455.50  853.65  0. 1.0000     0. 
  -2   9   3  10536.60  901.52  0. 1.0000     0. 
  -2  -9   3   9809.25  846.30  0. 1.0000     0. 
   2   9  -3   9181.22  843.29  0. 1.0000     0. 
   2  -9  -2  32609.00 1326.51  0. 1.0000     0. 
   2   9  -2  29842.70 1104.48  0. 1.0000     0. 
  -2   9   2  32516.30 1426.04  0. 1.0000     0. 
  -2  -9   2  32856.11 1350.79  0. 1.0000     0. 
   2   9  -2  31169.40 1427.94  0. 1.0000     0. 
   2  -9  -2  30646.20 1369.98  0. 1.0000     0. 
   2   9  -1  37303.20  916.18  0. 1.0000     0. 
   2  -9  -1  43415.50 1501.15  0. 1.0000     0. 
  -2  -9   1  36546.10 1216.04  0. 1.0000     0. 
  -2   9   1  40699.30 1602.13  0. 1.0000     0. 
   2   9  -1  40938.20 1543.20  0. 1.0000     0. 
  -2  -9   1  36392.70 1087.75  0. 1.0000     0. 
  -2  -9   1  40956.00 1449.98  0. 1.0000     0. 
   2  -9  -1  43482.50 1541.89  0. 1.0000     0. 
   2   9   0  54817.60 1359.72  0. 1.0000     0. 
   2  -9   0  58634.70 1945.34  0. 1.0000     0. 
  -2   9   0  56669.80 2015.25  0. 1.0000     0. 
   2   9   0  63029.30 1940.63  0. 1.0000     0. 
  -2  -9   0  60069.50 1823.47  0. 1.0000     0. 
  -2  -9   0  57586.61 1719.34  0. 1.0000     0. 
  -2  -9   0  59019.90 2065.67  0. 1.0000     0. 
   2  -9   0  59352.70 1864.45  0. 1.0000     0. 
   2  -9   1   1276.17  327.30  0. 1.0000     0. 
  -2   9  -1    921.62  282.80  0. 1.0000     0. 
  -2  -9  -1   1137.99  280.81  0. 1.0000     0. 
  -2  -9  -1   1132.13  223.61  0. 1.0000     0. 
  -2  -9  -1   1025.55  306.14  0. 1.0000     0. 
   2  -9   1   1139.43  255.72  0. 1.0000     0. 
   2  -9   2    587.69  289.59  0. 1.0000     0. 
  -2   9  -2    961.70  303.28  0. 1.0000     0. 
  -2   9  -2    779.76  289.33  0. 1.0000     0. 
  -2  -9  -2    552.56  280.57  0. 1.0000     0. 
  -2  -9  -2    660.31  300.60  0. 1.0000     0. 
   2  -9   3  12700.30 1217.47  0. 1.0000     0. 
  -2   9  -3  11851.80 1101.64  0. 1.0000     0. 
  -2  -9  -3  14827.20 1311.09  0. 1.0000     0. 
   2  -9   4   1560.04  264.71  0. 1.0000     0. 
  -2   9  -4   1983.42  307.25  0. 1.0000     0. 
  -2  -9  -4   1812.77  272.49  0. 1.0000     0. 
  -2  -9  -4   2012.37  593.90  0. 1.0000     0. 
  -2  -9  -4   1752.46  282.82  0. 1.0000     0. 
  -2   9  -4   1587.96  256.36  0. 1.0000     0. 
  -2  -9  -4   1560.72  266.55  0. 1.0000     0. 
  -2   9  -5    422.81  228.75  0. 1.0000     0. 
  -2  -9  -5    365.57  187.21  0. 1.0000     0. 
  -2  -9  -5    273.61  154.82  0. 1.0000     0. 
  -2  -9  -6   6264.59  494.91  0. 1.0000     0. 
  -2   9  -6   6019.81  496.39  0. 1.0000     0. 
  -2  -9  -6   6225.24  494.80  0. 1.0000     0. 
  -2   9  -7   1504.50  208.37  0. 1.0000     0. 
   2  10  -9   2269.33  249.08  0. 1.0000     0. 
  -2 -10   9   2934.62  272.84  0. 1.0000     0. 
   2 -10  -9   2890.59  285.97  0. 1.0000     0. 
   2  10  -8   2070.23  323.34  0. 1.0000     0. 
  -2 -10   8   2065.33  300.72  0. 1.0000     0. 
   2 -10  -8   2001.83  301.16  0. 1.0000     0. 
   2 -10  -7   1548.73  277.90  0. 1.0000     0. 
   2 -10  -7   1564.61  287.03  0. 1.0000     0. 
   2  10  -7   1411.25  312.28  0. 1.0000     0. 
  -2 -10   7   1328.92  240.10  0. 1.0000     0. 
   2  10  -7   1446.38  282.58  0. 1.0000     0. 
   2 -10  -7   1695.95  295.24  0. 1.0000     0. 
   2 -10  -6   3208.84  370.95  0. 1.0000     0. 
   2  10  -6   3283.25  388.30  0. 1.0000     0. 
   2 -10  -6   3423.01  390.68  0. 1.0000     0. 
  -2 -10   6   3027.19  341.86  0. 1.0000     0. 
   2  10  -6   3269.58  399.21  0. 1.0000     0. 
   2 -10  -5  27377.80 1834.36  0. 1.0000     0. 
   2  10  -5  30231.40 1884.12  0. 1.0000     0. 
   2  10  -5  31484.70 2016.06  0. 1.0000     0. 
  -2  10   5  27640.40 1827.72  0. 1.0000     0. 
  -2 -10   5  32427.40 2062.46  0. 1.0000     0. 
   2  10  -4  31566.10 1675.99  0. 1.0000     0. 
   2 -10  -4  32355.60 1780.94  0. 1.0000     0. 
   2  10  -4  31918.90 1798.80  0. 1.0000     0. 
  -2  10   4  31916.60 1788.48  0. 1.0000     0. 
  -2 -10   4  31793.10 1811.46  0. 1.0000     0. 
   2 -10  -3  47649.20 1970.46  0. 1.0000     0. 
   2  10  -3  42866.80 1702.39  0. 1.0000     0. 
  -2  10   3  46391.80 1921.83  0. 1.0000     0. 
  -2  10   3  43808.70 1949.47  0. 1.0000     0. 
  -2 -10   3  44612.60 1937.18  0. 1.0000     0. 
   2  10  -3  44788.30 1962.33  0. 1.0000     0. 
   2 -10  -2  52969.90 1807.13  0. 1.0000     0. 
   2  10  -2  50367.60 1547.78  0. 1.0000     0. 
  -2  10   2  52601.70 1957.73  0. 1.0000     0. 
  -2 -10   2  51629.40 1832.14  0. 1.0000     0. 
   2  10  -2  53043.80 1993.23  0. 1.0000     0. 
   2 -10  -2  51937.50 1920.34  0. 1.0000     0. 
   2 -10  -1  17161.70  923.90  0. 1.0000     0. 
  -2  10   1  17333.40 1034.26  0. 1.0000     0. 
  -2 -10   1  15757.70  753.95  0. 1.0000     0. 
  -2 -10   1  14120.00  618.04  0. 1.0000     0. 
   2  10  -1  16980.70  968.66  0. 1.0000     0. 
   2 -10  -1  17962.70  988.53  0. 1.0000     0. 
  -2 -10   1  16773.00  920.69  0. 1.0000     0. 
   2 -10   0 103781.99 2880.37  0. 1.0000     0. 
  -2  10   0 104860.01 3035.97  0. 1.0000     0. 
  -2 -10   0 105142.99 2699.75  0. 1.0000     0. 
   2  10   0 106124.99 2849.90  0. 1.0000     0. 
  -2 -10   0 103650.00 3042.33  0. 1.0000     0. 
   2 -10   0 105417.00 2833.14  0. 1.0000     0. 
  -2 -10   0 103739.00 2664.82  0. 1.0000     0. 
   2 -10   1 105367.01 3111.18  0. 1.0000     0. 
  -2  10  -1  99995.20 3058.50  0. 1.0000     0. 
  -2 -10  -1 102618.01 2996.33  0. 1.0000     0. 
  -2 -10  -1 100415.01 3185.28  0. 1.0000     0. 
   2 -10   1  95608.50 2785.74  0. 1.0000     0. 
  -2 -10  -1  95336.61 2600.21  0. 1.0000     0. 
   2 -10   2   7834.67  846.85  0. 1.0000     0. 
  -2  10  -2   6913.20  744.68  0. 1.0000     0. 
  -2  10  -2   7466.25  800.45  0. 1.0000     0. 
  -2 -10  -2   7832.72  844.38  0. 1.0000     0. 
  -2 -10  -2   7638.34  863.95  0. 1.0000     0. 
   2 -10   3  12244.90 1197.59  0. 1.0000     0. 
  -2  10  -3  10878.50 1051.94  0. 1.0000     0. 
  -2 -10  -3  11202.20 1166.05  0. 1.0000     0. 
  -2  10  -4    772.30  210.92  0. 1.0000     0. 
  -2 -10  -4    942.29  221.15  0. 1.0000     0. 
   2 -10   4    690.34  188.69  0. 1.0000     0. 
  -2 -10  -4    720.55  188.12  0. 1.0000     0. 
  -2 -10  -4    783.51  191.39  0. 1.0000     0. 
  -2  10  -4    689.57  177.17  0. 1.0000     0. 
   2 -10   5   3776.57  405.46  0. 1.0000     0. 
  -2 -10  -5   5383.86  485.27  0. 1.0000     0. 
  -2  10  -5   4175.39  436.74  0. 1.0000     0. 
  -2 -10  -5   4554.31  450.21  0. 1.0000     0. 
  -2 -10  -5   4173.94  426.94  0. 1.0000     0. 
  -2 -10  -6   4326.05  417.33  0. 1.0000     0. 
  -2  10  -6   4035.81  409.65  0. 1.0000     0. 
  -2 -10  -6   3443.06  368.62  0. 1.0000     0. 
  -2  10  -7   2380.73  266.50  0. 1.0000     0. 
   2  11  -9   5941.17  378.10  0. 1.0000     0. 
   2 -11  -9   6323.92  411.55  0. 1.0000     0. 
  -2 -11   9   6818.89  409.78  0. 1.0000     0. 
   2  11  -8   2131.49  314.90  0. 1.0000     0. 
  -2 -11   8   2056.60  294.53  0. 1.0000     0. 
   2 -11  -8   1913.77  290.26  0. 1.0000     0. 
  -2 -11   7   4423.96  422.33  0. 1.0000     0. 
   2 -11  -7   5010.94  475.13  0. 1.0000     0. 
   2  11  -7   5511.95  515.72  0. 1.0000     0. 
   2 -11  -7   4568.25  452.15  0. 1.0000     0. 
   2 -11  -7   5412.29  497.15  0. 1.0000     0. 
   2  11  -7   5350.00  499.12  0. 1.0000     0. 
   2  11  -6  17493.20  913.27  0. 1.0000     0. 
   2 -11  -6  18005.80  909.85  0. 1.0000     0. 
  -2 -11   6  16661.50  832.96  0. 1.0000     0. 
   2 -11  -6  16616.50  871.18  0. 1.0000     0. 
   2 -11  -6  17829.10  895.21  0. 1.0000     0. 
   2  11  -6  17662.00  900.39  0. 1.0000     0. 
   2 -11  -5   3334.51  653.10  0. 1.0000     0. 
   2  11  -5   2968.10  594.94  0. 1.0000     0. 
   2  11  -5   2833.19  624.04  0. 1.0000     0. 
  -2 -11   5   2793.95  619.01  0. 1.0000     0. 
  -2  11   5   2036.88  494.25  0. 1.0000     0. 
   2  11  -4  33336.20 1759.48  0. 1.0000     0. 
   2 -11  -4  36408.00 1915.26  0. 1.0000     0. 
   2  11  -4  33962.80 1902.39  0. 1.0000     0. 
  -2 -11   4  35374.20 1967.95  0. 1.0000     0. 
  -2  11   4  36566.39 1939.80  0. 1.0000     0. 
   2 -11  -3  76580.01 2635.31  0. 1.0000     0. 
   2  11  -3  72839.20 2357.20  0. 1.0000     0. 
  -2  11   3  73571.20 2587.47  0. 1.0000     0. 
  -2 -11   3  74351.90 2657.70  0. 1.0000     0. 
  -2  11   3  74192.99 2683.40  0. 1.0000     0. 
   2  11  -3  72111.51 2655.21  0. 1.0000     0. 
   2 -11  -2  76262.29 2291.19  0. 1.0000     0. 
   2  11  -2  68366.80 1934.01  0. 1.0000     0. 
  -2  11   2  75063.79 2475.15  0. 1.0000     0. 
  -2 -11   2  75690.99 2342.32  0. 1.0000     0. 
   2  11  -2  77188.20 2544.33  0. 1.0000     0. 
   2 -11  -2  75841.61 2477.56  0. 1.0000     0. 
   2 -11  -1  28015.20 1234.72  0. 1.0000     0. 
  -2 -11   1  24427.20  999.34  0. 1.0000     0. 
  -2  11   1  27887.50 1371.08  0. 1.0000     0. 
   2  11  -1  28491.70 1316.20  0. 1.0000     0. 
  -2 -11   1  22766.80  829.16  0. 1.0000     0. 
   2 -11  -1  28574.80 1324.47  0. 1.0000     0. 
  -2 -11   1  26562.20 1235.52  0. 1.0000     0. 
   2 -11   0  84642.30 2539.21  0. 1.0000     0. 
  -2  11   0  85406.30 2736.20  0. 1.0000     0. 
   2  11   0  88868.71 2518.84  0. 1.0000     0. 
  -2 -11   0  78917.39 2317.57  0. 1.0000     0. 
  -2 -11   0  82559.80 2376.48  0. 1.0000     0. 
  -2 -11   0  86132.90 2741.78  0. 1.0000     0. 
   2 -11   0  82448.79 2524.83  0. 1.0000     0. 
   2 -11   1  34282.10 1652.03  0. 1.0000     0. 
  -2  11  -1  31488.40 1630.86  0. 1.0000     0. 
  -2 -11  -1  35066.20 1617.29  0. 1.0000     0. 
   2  11   1  36692.80 1533.91  0. 1.0000     0. 
  -2 -11  -1  34454.30 1414.28  0. 1.0000     0. 
  -2 -11  -1  34776.00 1764.90  0. 1.0000     0. 
   2 -11   1  31231.00 1473.87  0. 1.0000     0. 
   2 -11   2  28407.60 1670.23  0. 1.0000     0. 
  -2  11  -2  25025.10 1529.49  0. 1.0000     0. 
  -2 -11  -2  29759.60 1706.91  0. 1.0000     0. 
  -2  11  -2  28069.40 1595.15  0. 1.0000     0. 
  -2 -11  -2  27495.60 1707.01  0. 1.0000     0. 
   2 -11   3   5822.30  860.66  0. 1.0000     0. 
  -2 -11  -3   5176.39  820.34  0. 1.0000     0. 
  -2  11  -3   4840.72  714.48  0. 1.0000     0. 
   2 -11   4   3682.38  397.05  0. 1.0000     0. 
  -2 -11  -4   3402.07  374.11  0. 1.0000     0. 
  -2  11  -4   4060.55  415.76  0. 1.0000     0. 
  -2 -11  -4   2837.34  343.71  0. 1.0000     0. 
  -2 -11  -4   3912.62  392.39  0. 1.0000     0. 
  -2  11  -4   3474.40  382.20  0. 1.0000     0. 
  -2 -11  -5   1241.86  278.88  0. 1.0000     0. 
  -2  11  -5   1145.97  257.07  0. 1.0000     0. 
   2 -11   5    885.22  210.12  0. 1.0000     0. 
  -2 -11  -5    891.72  230.04  0. 1.0000     0. 
  -2  11  -5    901.90  213.33  0. 1.0000     0. 
  -2 -11  -5   1101.74  249.52  0. 1.0000     0. 
  -2 -11  -6    231.95  189.83  0. 1.0000     0. 
  -2  11  -6    544.48  309.37  0. 1.0000     0. 
  -2 -11  -6    197.34  143.57  0. 1.0000     0. 
  -2  11  -7   2792.02  272.00  0. 1.0000     0. 
   2  12  -9    722.36  145.80  0. 1.0000     0. 
  -2 -12   9    733.69  141.35  0. 1.0000     0. 
   2 -12  -9    335.41  119.79  0. 1.0000     0. 
   2  12  -8   4135.29  419.73  0. 1.0000     0. 
   2 -12  -8   3271.87  364.07  0. 1.0000     0. 
  -2 -12   8   3836.03  379.35  0. 1.0000     0. 
   2 -12  -7    188.69  129.19  0. 1.0000     0. 
  -2 -12   7    212.12  134.86  0. 1.0000     0. 
   2  12  -7    324.18  176.76  0. 1.0000     0. 
   2  12  -7    213.41  154.84  0. 1.0000     0. 
   2 -12  -7    441.43  206.71  0. 1.0000     0. 
  -2 -12   6   3144.64  357.71  0. 1.0000     0. 
   2  12  -6   2838.15  379.21  0. 1.0000     0. 
   2 -12  -6   3280.99  383.46  0. 1.0000     0. 
   2 -12  -6   2739.16  350.35  0. 1.0000     0. 
   2 -12  -6   3200.25  381.52  0. 1.0000     0. 
   2  12  -6   2966.69  383.33  0. 1.0000     0. 
   2 -12  -5   9743.27 1080.70  0. 1.0000     0. 
   2  12  -5   7561.55  949.24  0. 1.0000     0. 
   2  12  -5   8994.05 1096.22  0. 1.0000     0. 
  -2 -12   5   9739.65 1162.43  0. 1.0000     0. 
  -2  12   5   8572.40 1012.46  0. 1.0000     0. 
   2  12  -4  37809.90 1902.90  0. 1.0000     0. 
   2 -12  -4  42623.10 2122.56  0. 1.0000     0. 
   2  12  -4  39301.10 2091.58  0. 1.0000     0. 
  -2  12   4  43393.10 2157.70  0. 1.0000     0. 
  -2 -12   4  41244.61 2170.98  0. 1.0000     0. 
   2 -12  -3  17167.90 1166.38  0. 1.0000     0. 
   2  12  -3  15918.70 1006.34  0. 1.0000     0. 
  -2  12   3  16050.10 1143.56  0. 1.0000     0. 
  -2 -12   3  18192.10 1237.43  0. 1.0000     0. 
  -2  12   3  16846.90 1210.80  0. 1.0000     0. 
   2  12  -3  16421.80 1193.50  0. 1.0000     0. 
   2 -12  -2  26238.60 1259.52  0. 1.0000     0. 
  -2  12   2  28056.70 1449.29  0. 1.0000     0. 
  -2 -12   2  30056.50 1389.84  0. 1.0000     0. 
   2  12  -2  30555.90 1537.95  0. 1.0000     0. 
  -2 -12   2  29947.00 1498.53  0. 1.0000     0. 
   2 -12  -2  26925.90 1422.19  0. 1.0000     0. 
   2 -12  -1  42686.70 1601.07  0. 1.0000     0. 
  -2  12   1  41204.20 1766.90  0. 1.0000     0. 
   2  12  -1  41956.50 1692.93  0. 1.0000     0. 
  -2 -12   1  38166.60 1590.86  0. 1.0000     0. 
   2 -12  -1  44072.39 1748.64  0. 1.0000     0. 
   2 -12   0  73370.60 2357.18  0. 1.0000     0. 
  -2  12   0  76577.89 2604.39  0. 1.0000     0. 
   2  12   0  68724.80 2129.44  0. 1.0000     0. 
   2  12   0  74924.99 2317.83  0. 1.0000     0. 
  -2 -12   0  67410.80 2115.02  0. 1.0000     0. 
  -2 -12   0  69017.01 2485.31  0. 1.0000     0. 
  -2 -12   0  70371.70 2239.15  0. 1.0000     0. 
   2 -12   0  75329.80 2431.35  0. 1.0000     0. 
   2 -12   1 108064.00 3285.21  0. 1.0000     0. 
  -2  12  -1 107506.00 3358.57  0. 1.0000     0. 
  -2 -12  -1 102175.01 3121.57  0. 1.0000     0. 
   2  12   1 104794.01 2975.70  0. 1.0000     0. 
   2 -12   1 101155.00 3075.71  0. 1.0000     0. 
  -2 -12  -1 108533.01 3466.07  0. 1.0000     0. 
  -2 -12  -1 101161.00 2891.28  0. 1.0000     0. 
   2 -12   2  25599.80 1611.83  0. 1.0000     0. 
  -2  12  -2  22856.60 1498.36  0. 1.0000     0. 
  -2  12  -2  24303.50 1485.92  0. 1.0000     0. 
  -2 -12  -2  25147.00 1591.21  0. 1.0000     0. 
  -2 -12  -2  25495.80 1671.20  0. 1.0000     0. 
   2 -12   3   1730.11  490.21  0. 1.0000     0. 
  -2 -12  -3    859.27  348.04  0. 1.0000     0. 
   2 -12   4  14076.50  784.66  0. 1.0000     0. 
  -2 -12  -4  14889.00  807.57  0. 1.0000     0. 
  -2  12  -4  15582.80  827.71  0. 1.0000     0. 
  -2 -12  -4  13580.80  770.79  0. 1.0000     0. 
  -2  12  -4  13469.60  779.79  0. 1.0000     0. 
  -2 -12  -4  14231.60  776.71  0. 1.0000     0. 
  -2  12  -5   1035.39  242.05  0. 1.0000     0. 
  -2 -12  -5   1390.12  277.79  0. 1.0000     0. 
   2 -12   5    936.52  223.89  0. 1.0000     0. 
  -2 -12  -5    904.20  234.90  0. 1.0000     0. 
  -2  12  -5   1029.14  230.36  0. 1.0000     0. 
  -2 -12  -5   1009.73  235.66  0. 1.0000     0. 
  -2 -12  -6   9917.19  620.89  0. 1.0000     0. 
  -2  12  -6   9544.04  609.33  0. 1.0000     0. 
  -2 -12  -6   9611.40  603.60  0. 1.0000     0. 
  -2  12  -7   6883.08  406.20  0. 1.0000     0. 
   2  13  -9   1784.66  201.85  0. 1.0000     0. 
  -2 -13   9   2540.39  239.85  0. 1.0000     0. 
   2 -13  -9   2132.66  224.97  0. 1.0000     0. 
  -2 -13   8   4021.43  355.67  0. 1.0000     0. 
   2  13  -8   4888.05  442.15  0. 1.0000     0. 
   2 -13  -8   5116.20  445.62  0. 1.0000     0. 
  -2 -13   8   5058.91  418.45  0. 1.0000     0. 
   2  13  -7   5007.15  495.37  0. 1.0000     0. 
  -2 -13   7   4671.56  432.43  0. 1.0000     0. 
   2 -13  -7   4473.61  438.52  0. 1.0000     0. 
   2 -13  -7   4784.13  464.99  0. 1.0000     0. 
   2  13  -7   4902.35  478.07  0. 1.0000     0. 
   2  13  -6   3249.28  405.11  0. 1.0000     0. 
  -2 -13   6   3047.15  362.38  0. 1.0000     0. 
   2 -13  -6   2635.69  375.33  0. 1.0000     0. 
   2 -13  -6   2474.41  343.50  0. 1.0000     0. 
   2 -13  -6   3059.58  374.66  0. 1.0000     0. 
   2  13  -6   2839.55  368.37  0. 1.0000     0. 
   2 -13  -5   1332.47  431.12  0. 1.0000     0. 
   2  13  -5    958.55  360.07  0. 1.0000     0. 
   2  13  -5    738.81  355.50  0. 1.0000     0. 
  -2  13   5    831.63  349.63  0. 1.0000     0. 
  -2 -13   5   1371.34  490.03  0. 1.0000     0. 
   2  13  -4  10687.30  989.37  0. 1.0000     0. 
   2 -13  -4  11038.90 1056.13  0. 1.0000     0. 
   2  13  -4  11915.60 1137.40  0. 1.0000     0. 
  -2 -13   4  12092.30 1170.88  0. 1.0000     0. 
  -2  13   4  12358.40 1136.46  0. 1.0000     0. 
   2 -13  -3  17345.40 1208.27  0. 1.0000     0. 
   2  13  -3  14862.60  982.21  0. 1.0000     0. 
  -2  13   3  16223.60 1164.37  0. 1.0000     0. 
  -2 -13   3  18301.30 1267.76  0. 1.0000     0. 
  -2  13   3  17276.70 1249.82  0. 1.0000     0. 
   2  13  -3  17727.60 1271.17  0. 1.0000     0. 
   2 -13  -2  84108.80 2550.16  0. 1.0000     0. 
  -2  13   2  88965.90 2884.29  0. 1.0000     0. 
  -2 -13   2  86107.11 2673.55  0. 1.0000     0. 
   2  13  -2  90276.99 2930.30  0. 1.0000     0. 
  -2 -13   2  86243.30 2866.95  0. 1.0000     0. 
   2 -13  -2  87627.80 2872.08  0. 1.0000     0. 
   2 -13  -1  10487.30  772.72  0. 1.0000     0. 
  -2  13   1  10701.40  896.35  0. 1.0000     0. 
   2  13  -1  10585.40  843.54  0. 1.0000     0. 
   2 -13  -1  11087.40  879.14  0. 1.0000     0. 
  -2 -13   1  10621.90  826.86  0. 1.0000     0. 
  -2 -13   1  11345.00  913.32  0. 1.0000     0. 
   2 -13   0  36077.60 1590.67  0. 1.0000     0. 
   2  13   0  34193.80 1440.26  0. 1.0000     0. 
  -2  13   0  40686.50 1852.74  0. 1.0000     0. 
  -2 -13   0  31702.90 1365.77  0. 1.0000     0. 
   2  13   0  35987.40 1550.42  0. 1.0000     0. 
   2 -13   0  38272.40 1706.68  0. 1.0000     0. 
  -2 -13   0  34907.00 1544.66  0. 1.0000     0. 
  -2 -13   0  34308.50 1709.02  0. 1.0000     0. 
   2 -13   1  42024.40 1915.31  0. 1.0000     0. 
  -2  13  -1  40152.20 1957.02  0. 1.0000     0. 
  -2 -13  -1  41896.80 1846.82  0. 1.0000     0. 
   2  13   1  42352.10 1722.46  0. 1.0000     0. 
  -2 -13  -1  43669.30 2094.39  0. 1.0000     0. 
   2 -13   1  40166.80 1821.14  0. 1.0000     0. 
  -2 -13  -1  39114.80 1692.89  0. 1.0000     0. 
   2 -13   2  10153.90 1015.52  0. 1.0000     0. 
  -2  13  -2  10875.90 1050.11  0. 1.0000     0. 
  -2  13  -2  10479.00  982.49  0. 1.0000     0. 
  -2 -13  -2  10554.60 1035.03  0. 1.0000     0. 
  -2 -13  -2  11267.00 1125.83  0. 1.0000     0. 
   2 -13   3  24539.60 1803.99  0. 1.0000     0. 
  -2 -13  -3  26360.40 1876.12  0. 1.0000     0. 
   2 -13   4   9995.21  666.59  0. 1.0000     0. 
  -2 -13  -4  11483.10  713.51  0. 1.0000     0. 
  -2  13  -4  11728.70  722.33  0. 1.0000     0. 
  -2 -13  -4  10697.20  684.36  0. 1.0000     0. 
  -2  13  -4  10341.70  679.24  0. 1.0000     0. 
  -2 -13  -4  11717.00  698.46  0. 1.0000     0. 
   2 -13   5  10579.50  685.23  0. 1.0000     0. 
  -2 -13  -5  10581.70  687.52  0. 1.0000     0. 
  -2  13  -5  11511.20  734.20  0. 1.0000     0. 
  -2 -13  -5   9700.31  653.90  0. 1.0000     0. 
  -2  13  -5  10774.00  691.98  0. 1.0000     0. 
  -2 -13  -5  10167.80  657.94  0. 1.0000     0. 
  -2  13  -6   3524.99  380.25  0. 1.0000     0. 
  -2 -13  -6   2856.11  318.32  0. 1.0000     0. 
  -2 -13  -6   3777.52  377.52  0. 1.0000     0. 
  -2  13  -7   2758.46  256.97  0. 1.0000     0. 
   2  14  -9     65.89   64.47  0. 1.0000     0. 
  -2 -14   9     88.59   68.16  0. 1.0000     0. 
   2 -14  -9     76.95   73.73  0. 1.0000     0. 
  -2 -14   8    249.08  107.62  0. 1.0000     0. 
   2  14  -8    122.28  135.77  0. 1.0000     0. 
  -2 -14   8    188.49  134.13  0. 1.0000     0. 
   2 -14  -8     89.51  143.80  0. 1.0000     0. 
   2  14  -7   4137.40  464.42  0. 1.0000     0. 
  -2 -14   7   3921.08  399.01  0. 1.0000     0. 
   2 -14  -7   3928.53  418.21  0. 1.0000     0. 
   2 -14  -7   4063.37  439.22  0. 1.0000     0. 
   2  14  -7   4608.14  458.79  0. 1.0000     0. 
  -2 -14   6   3425.88  379.56  0. 1.0000     0. 
   2  14  -6   3267.99  406.96  0. 1.0000     0. 
   2 -14  -6   3442.64  402.38  0. 1.0000     0. 
   2 -14  -6   3295.71  390.73  0. 1.0000     0. 
   2  14  -6   3418.59  399.94  0. 1.0000     0. 
   2 -14  -5   7314.26  956.18  0. 1.0000     0. 
   2  14  -5   7072.09  933.08  0. 1.0000     0. 
   2  14  -5   7717.15 1048.16  0. 1.0000     0. 
  -2 -14   5   7914.59 1079.79  0. 1.0000     0. 
   2  14  -4   2133.13  449.36  0. 1.0000     0. 
   2 -14  -4   1864.77  455.55  0. 1.0000     0. 
  -2  14   4   1665.04  443.67  0. 1.0000     0. 
  -2 -14   4   2535.38  561.86  0. 1.0000     0. 
   2  14  -4   2249.30  527.75  0. 1.0000     0. 
   2 -14  -3  22691.10 1404.81  0. 1.0000     0. 
  -2  14   3  23306.70 1434.12  0. 1.0000     0. 
  -2  14   3  22702.70 1474.93  0. 1.0000     0. 
  -2 -14   3  24996.80 1529.98  0. 1.0000     0. 
   2  14  -3  25317.90 1567.35  0. 1.0000     0. 
   2 -14  -3  21394.00 1446.41  0. 1.0000     0. 
   2 -14  -2 130117.00 3428.94  0. 1.0000     0. 
  -2  14   2 137050.00 3853.86  0. 1.0000     0. 
  -2 -14   2 123485.00 3499.64  0. 1.0000     0. 
   2  14  -2 137435.98 3887.09  0. 1.0000     0. 
  -2 -14   2 129471.01 3798.15  0. 1.0000     0. 
   2 -14  -2 135561.00 3859.97  0. 1.0000     0. 
   2 -14  -1   2282.95  384.69  0. 1.0000     0. 
  -2  14   1   2476.82  463.71  0. 1.0000     0. 
   2  14  -1   2047.23  397.70  0. 1.0000     0. 
   2 -14  -1   2275.85  432.26  0. 1.0000     0. 
  -2 -14   1   2481.01  451.39  0. 1.0000     0. 
  -2 -14   1   1652.39  349.89  0. 1.0000     0. 
   2 -14   0 103720.99 3064.71  0. 1.0000     0. 
  -2  14   0 106168.01 3375.38  0. 1.0000     0. 
   2  14   0  98148.89 2886.60  0. 1.0000     0. 
   2  14   0 105931.99 3047.88  0. 1.0000     0. 
  -2 -14   0 107607.00 3379.20  0. 1.0000     0. 
   2 -14   0 109826.00 3296.28  0. 1.0000     0. 
  -2 -14   0 100405.99 3050.83  0. 1.0000     0. 
   2 -14   1  11224.40  976.13  0. 1.0000     0. 
  -2  14  -1  11165.30 1033.42  0. 1.0000     0. 
  -2 -14  -1   9937.74  883.16  0. 1.0000     0. 
  -2 -14  -1  12252.60 1103.02  0. 1.0000     0. 
  -2 -14  -1  10324.60  863.79  0. 1.0000     0. 
   2 -14   1  10861.20  938.05  0. 1.0000     0. 
   2 -14   2  18470.30 1403.21  0. 1.0000     0. 
  -2  14  -2  17719.90 1402.18  0. 1.0000     0. 
  -2 -14  -2  19816.00 1453.35  0. 1.0000     0. 
  -2  14  -2  18238.80 1313.88  0. 1.0000     0. 
  -2 -14  -2  18994.40 1510.55  0. 1.0000     0. 
   2 -14   3  11829.80 1260.41  0. 1.0000     0. 
  -2 -14  -3  11814.40 1265.29  0. 1.0000     0. 
   2 -14   4   9262.76  649.30  0. 1.0000     0. 
  -2 -14  -4   9215.83  641.12  0. 1.0000     0. 
  -2  14  -4   9996.02  672.44  0. 1.0000     0. 
  -2 -14  -4   8650.75  618.21  0. 1.0000     0. 
  -2 -14  -4   8958.90  605.33  0. 1.0000     0. 
  -2  14  -4   8654.22  630.47  0. 1.0000     0. 
   2 -14   5  16969.50  879.06  0. 1.0000     0. 
  -2 -14  -5  16915.10  878.90  0. 1.0000     0. 
  -2  14  -5  17012.30  875.87  0. 1.0000     0. 
  -2 -14  -5  15969.30  853.00  0. 1.0000     0. 
  -2 -14  -5  16679.30  860.52  0. 1.0000     0. 
  -2  14  -5  15659.10  846.77  0. 1.0000     0. 
   2 -14   6   3314.56  323.26  0. 1.0000     0. 
  -2  14  -6   4094.68  383.09  0. 1.0000     0. 
  -2 -14  -6   3654.24  355.73  0. 1.0000     0. 
  -2 -14  -6   3658.44  377.14  0. 1.0000     0. 
  -2  14  -6   3369.26  334.71  0. 1.0000     0. 
  -2  14  -7   1276.27  177.23  0. 1.0000     0. 
  -2 -15   9    116.93   71.84  0. 1.0000     0. 
   2 -15  -9    125.78   69.52  0. 1.0000     0. 
   2  15  -8   1396.26  245.82  0. 1.0000     0. 
  -2 -15   8   1470.80  219.38  0. 1.0000     0. 
  -2 -15   8   1392.56  234.69  0. 1.0000     0. 
   2 -15  -8   1569.28  250.19  0. 1.0000     0. 
   2  15  -7   5425.29  523.54  0. 1.0000     0. 
  -2 -15   7   5626.54  479.78  0. 1.0000     0. 
   2 -15  -7   5379.09  484.89  0. 1.0000     0. 
   2 -15  -7   5163.49  486.88  0. 1.0000     0. 
   2  15  -7   5267.35  491.68  0. 1.0000     0. 
  -2 -15   6   3965.98  417.29  0. 1.0000     0. 
   2  15  -6   4456.07  463.73  0. 1.0000     0. 
   2 -15  -6   3855.09  417.77  0. 1.0000     0. 
   2 -15  -6   3827.76  417.65  0. 1.0000     0. 
   2  15  -6   3612.58  417.33  0. 1.0000     0. 
   2  15  -5  10407.90  668.23  0. 1.0000     0. 
  -2 -15   5  10897.60  648.89  0. 1.0000     0. 
   2 -15  -5  10878.20  674.70  0. 1.0000     0. 
  -2 -15   5   9272.51 1190.65  0. 1.0000     0. 
   2  15  -5  10106.80 1245.07  0. 1.0000     0. 
   2  15  -5  10057.10  653.57  0. 1.0000     0. 
   2 -15  -4  11652.50 1132.19  0. 1.0000     0. 
  -2 -15   4  11695.90 1198.92  0. 1.0000     0. 
  -2  15   4  10440.40 1089.77  0. 1.0000     0. 
   2  15  -4  12494.80 1225.66  0. 1.0000     0. 
   2 -15  -3  76132.80 2771.72  0. 1.0000     0. 
  -2 -15   3  71376.60 2806.94  0. 1.0000     0. 
  -2  15   3  70696.49 2724.18  0. 1.0000     0. 
   2  15  -3  73757.20 2895.66  0. 1.0000     0. 
  -2 -15   3  72113.30 2963.70  0. 1.0000     0. 
   2 -15  -3  69584.70 2809.88  0. 1.0000     0. 
   2 -15  -2 115471.99 3182.98  0. 1.0000     0. 
  -2  15   2 117189.01 3600.94  0. 1.0000     0. 
  -2 -15   2 110865.00 3284.98  0. 1.0000     0. 
   2  15  -2 120815.01 3657.82  0. 1.0000     0. 
  -2 -15   2 117043.00 3618.02  0. 1.0000     0. 
   2 -15  -2 116802.99 3629.92  0. 1.0000     0. 
   2 -15  -1  71137.70 2374.33  0. 1.0000     0. 
  -2  15   1  75467.61 2732.65  0. 1.0000     0. 
   2  15  -1  74616.30 2595.98  0. 1.0000     0. 
  -2 -15   1  75554.79 2737.05  0. 1.0000     0. 
  -2 -15   1  70848.10 2557.45  0. 1.0000     0. 
   2 -15  -1  77927.39 2735.53  0. 1.0000     0. 
   2 -15   0   8465.12  769.02  0. 1.0000     0. 
  -2  15   0   8566.52  898.22  0. 1.0000     0. 
   2  15   0   7744.42  730.23  0. 1.0000     0. 
  -2 -15   0   9127.08  913.41  0. 1.0000     0. 
   2 -15   0   8418.73  855.07  0. 1.0000     0. 
  -2 -15   0   7216.36  741.78  0. 1.0000     0. 
   2 -15   1   4122.17  601.57  0. 1.0000     0. 
  -2  15  -1   4340.17  665.09  0. 1.0000     0. 
  -2 -15  -1   3568.26  548.11  0. 1.0000     0. 
   2 -15   1   3551.03  571.87  0. 1.0000     0. 
  -2 -15  -1   4112.81  576.46  0. 1.0000     0. 
  -2 -15  -1   3756.72  638.72  0. 1.0000     0. 
   2 -15   2   3469.22  603.14  0. 1.0000     0. 
  -2  15  -2   4182.35  682.83  0. 1.0000     0. 
  -2 -15  -2   3373.25  606.80  0. 1.0000     0. 
  -2  15  -2   3705.06  581.51  0. 1.0000     0. 
  -2 -15  -2   2873.72  629.27  0. 1.0000     0. 
  -2 -15  -3   1858.85  295.01  0. 1.0000     0. 
   2 -15   3   1948.22  558.89  0. 1.0000     0. 
  -2 -15  -3   2043.79  278.75  0. 1.0000     0. 
   2 -15   4   6533.10  544.51  0. 1.0000     0. 
  -2 -15  -4   6743.95  556.49  0. 1.0000     0. 
  -2  15  -4   7227.71  560.82  0. 1.0000     0. 
  -2 -15  -4   6120.55  520.95  0. 1.0000     0. 
  -2  15  -4   6801.74  557.68  0. 1.0000     0. 
  -2 -15  -4   7010.90  530.50  0. 1.0000     0. 
  -2 -15  -5    247.78  194.12  0. 1.0000     0. 
  -2  15  -5    530.18  243.25  0. 1.0000     0. 
   2 -15   5    271.05  174.72  0. 1.0000     0. 
  -2 -15  -5    339.89  143.61  0. 1.0000     0. 
  -2  15  -5    295.56  153.33  0. 1.0000     0. 
  -2 -15  -5    307.97  175.51  0. 1.0000     0. 
  -2  15  -6    302.62  156.52  0. 1.0000     0. 
   2 -15   6    284.74  122.19  0. 1.0000     0. 
  -2 -15  -6    356.51  139.29  0. 1.0000     0. 
  -2  15  -6    345.75  130.57  0. 1.0000     0. 
  -2  15  -7    614.66  123.71  0. 1.0000     0. 
   2 -16  -9   2283.32  212.07  0. 1.0000     0. 
  -2 -16   9   1914.54  185.36  0. 1.0000     0. 
  -2 -16   8   1523.40  214.61  0. 1.0000     0. 
   2  16  -8   1790.58  246.82  0. 1.0000     0. 
  -2 -16   8   1824.49  244.80  0. 1.0000     0. 
   2 -16  -8   1624.20  235.76  0. 1.0000     0. 
   2  16  -7   3407.69  414.36  0. 1.0000     0. 
  -2 -16   7   3086.15  357.54  0. 1.0000     0. 
   2 -16  -7   2528.03  335.23  0. 1.0000     0. 
  -2 -16   7   3443.13  370.20  0. 1.0000     0. 
   2 -16  -7   2537.45  351.31  0. 1.0000     0. 
   2  16  -7   3242.41  382.43  0. 1.0000     0. 
  -2 -16   6   8318.50  599.78  0. 1.0000     0. 
   2  16  -6   8728.76  648.12  0. 1.0000     0. 
   2 -16  -6   9274.25  649.14  0. 1.0000     0. 
   2 -16  -6   9328.60  647.39  0. 1.0000     0. 
   2  16  -6   7994.54  615.49  0. 1.0000     0. 
  -2 -16   5   8692.30  584.57  0. 1.0000     0. 
   2  16  -5   8123.98  596.39  0. 1.0000     0. 
   2 -16  -5   7279.12  560.29  0. 1.0000     0. 
   2 -16  -5   8458.07  600.15  0. 1.0000     0. 
   2 -16  -5   7520.63  552.57  0. 1.0000     0. 
   2  16  -5   8516.02  603.63  0. 1.0000     0. 
   2 -16  -4  11350.10 1124.64  0. 1.0000     0. 
  -2 -16   4  10358.50 1161.11  0. 1.0000     0. 
  -2  16   4  10486.40 1113.77  0. 1.0000     0. 
   2  16  -4  10994.60 1181.41  0. 1.0000     0. 
  -2 -16   4  12217.80 1318.87  0. 1.0000     0. 
   2 -16  -3  28928.60 1650.83  0. 1.0000     0. 
  -2  16   3  28217.60 1676.79  0. 1.0000     0. 
  -2 -16   3  29484.70 1756.25  0. 1.0000     0. 
   2  16  -3  31954.30 1856.73  0. 1.0000     0. 
  -2 -16   3  30651.10 1880.46  0. 1.0000     0. 
   2 -16  -3  28840.40 1768.72  0. 1.0000     0. 
  -2  16   2   5551.09  701.25  0. 1.0000     0. 
  -2 -16   2   4628.07  583.10  0. 1.0000     0. 
   2  16  -2   5607.38  709.56  0. 1.0000     0. 
  -2 -16   2   5244.45  689.77  0. 1.0000     0. 
   2 -16  -2   5381.63  719.10  0. 1.0000     0. 
   2 -16  -1  25508.90 1326.68  0. 1.0000     0. 
   2  16  -1  27867.90 1563.85  0. 1.0000     0. 
  -2  16   1  28570.00 1629.09  0. 1.0000     0. 
   2  16  -1  27514.50 1516.85  0. 1.0000     0. 
  -2 -16   1  25419.60 1533.07  0. 1.0000     0. 
  -2 -16   1  25494.30 1482.29  0. 1.0000     0. 
   2 -16  -1  28474.60 1612.34  0. 1.0000     0. 
   2 -16   0  61172.90 2291.38  0. 1.0000     0. 
  -2  16   0  62809.70 2611.58  0. 1.0000     0. 
   2  16   0  63189.80 2321.65  0. 1.0000     0. 
   2 -16   0  64656.50 2586.81  0. 1.0000     0. 
  -2 -16   0  64751.60 2476.66  0. 1.0000     0. 
  -2 -16   0  65402.80 2671.31  0. 1.0000     0. 
  -2  16  -1  59739.60 2662.05  0. 1.0000     0. 
   2 -16   1  57303.10 2416.96  0. 1.0000     0. 
  -2 -16  -1  61554.00 2744.66  0. 1.0000     0. 
   2 -16   1  59680.10 2532.49  0. 1.0000     0. 
  -2  16  -2   7530.62  969.52  0. 1.0000     0. 
   2 -16   2   7847.90  938.01  0. 1.0000     0. 
  -2 -16  -2   8569.31 1061.40  0. 1.0000     0. 
   2 -16   3   6158.20  932.15  0. 1.0000     0. 
  -2 -16  -3   7962.05  574.98  0. 1.0000     0. 
  -2 -16  -3   6512.96  505.19  0. 1.0000     0. 
  -2 -16  -3   7773.68  565.70  0. 1.0000     0. 
  -2 -16  -3   7362.62  539.93  0. 1.0000     0. 
  -2  16  -3   8138.94  586.32  0. 1.0000     0. 
  -2  16  -4   1698.40  298.85  0. 1.0000     0. 
  -2 -16  -4   2102.99  343.78  0. 1.0000     0. 
   2 -16   4   1428.80  266.92  0. 1.0000     0. 
  -2  16  -4   1583.04  288.19  0. 1.0000     0. 
  -2 -16  -4   1877.43  311.82  0. 1.0000     0. 
  -2 -16  -4   1538.07  243.62  0. 1.0000     0. 
  -2  16  -5   2625.06  377.54  0. 1.0000     0. 
   2 -16   5   2790.51  345.10  0. 1.0000     0. 
  -2 -16  -5   2806.60  345.46  0. 1.0000     0. 
  -2 -16  -5   2815.83  360.47  0. 1.0000     0. 
  -2  16  -5   2892.00  362.08  0. 1.0000     0. 
   2 -16   6    852.59  163.27  0. 1.0000     0. 
  -2  16  -6    945.99  204.50  0. 1.0000     0. 
  -2 -16  -6    926.01  180.52  0. 1.0000     0. 
  -2 -16  -6   1110.41  250.37  0. 1.0000     0. 
  -2  16  -6    699.56  149.12  0. 1.0000     0. 
  -2  16  -7   1026.37  146.26  0. 1.0000     0. 
   2  17  -8    715.11  168.56  0. 1.0000     0. 
  -2 -17   8    509.82  134.50  0. 1.0000     0. 
  -2 -17   8    577.19  157.52  0. 1.0000     0. 
   2 -17  -8    314.51  120.71  0. 1.0000     0. 
  -2 -17   7   6886.36  528.51  0. 1.0000     0. 
   2  17  -7   7651.73  592.94  0. 1.0000     0. 
   2 -17  -7   6824.29  530.61  0. 1.0000     0. 
  -2 -17   7   6502.59  506.16  0. 1.0000     0. 
   2 -17  -7   6828.32  549.91  0. 1.0000     0. 
   2  17  -7   6474.07  537.47  0. 1.0000     0. 
   2 -17  -6   1972.63  311.22  0. 1.0000     0. 
  -2 -17   6   2635.59  342.80  0. 1.0000     0. 
   2  17  -6   1901.65  324.46  0. 1.0000     0. 
   2  17  -6   2408.12  346.28  0. 1.0000     0. 
   2 -17  -6   2401.22  347.77  0. 1.0000     0. 
  -2 -17   5  24902.40 1040.11  0. 1.0000     0. 
   2  17  -5  21498.70 1016.90  0. 1.0000     0. 
   2 -17  -5  24046.20 1054.23  0. 1.0000     0. 
   2 -17  -5  22459.40 1027.17  0. 1.0000     0. 
   2 -17  -5  23799.40 1031.15  0. 1.0000     0. 
   2  17  -5  23481.40 1046.75  0. 1.0000     0. 
  -2 -17   4   8899.75 1077.67  0. 1.0000     0. 
  -2  17   4   8662.19 1025.24  0. 1.0000     0. 
   2  17  -4   8546.84 1068.27  0. 1.0000     0. 
  -2 -17   4   9284.68 1174.55  0. 1.0000     0. 
   2 -17  -3  19093.10 1348.59  0. 1.0000     0. 
  -2  17   3  16687.90 1308.42  0. 1.0000     0. 
  -2 -17   3  16224.40 1310.30  0. 1.0000     0. 
   2  17  -3  17192.80 1365.57  0. 1.0000     0. 
  -2 -17   3  18636.30 1490.03  0. 1.0000     0. 
   2 -17  -3  16116.30 1353.65  0. 1.0000     0. 
  -2  17   2  20874.00 1432.45  0. 1.0000     0. 
   2  17  -2  23936.20 1512.53  0. 1.0000     0. 
  -2 -17   2  23856.50 1541.65  0. 1.0000     0. 
   2 -17  -2  21129.80 1473.29  0. 1.0000     0. 
   2 -17  -1   3871.09  510.99  0. 1.0000     0. 
  -2  17   1   4160.21  629.94  0. 1.0000     0. 
   2  17  -1   3994.77  606.12  0. 1.0000     0. 
   2  17  -1   4035.18  588.55  0. 1.0000     0. 
  -2 -17   1   4008.31  619.06  0. 1.0000     0. 
  -2 -17   1   4573.55  631.84  0. 1.0000     0. 
   2 -17  -1   4362.61  656.05  0. 1.0000     0. 
   2 -17   0  27408.30 1485.41  0. 1.0000     0. 
  -2  17   0  29759.70 1766.83  0. 1.0000     0. 
   2  17   0  29286.10 1541.71  0. 1.0000     0. 
  -2 -17   0  33234.20 1870.78  0. 1.0000     0. 
  -2 -17   0  29232.50 1653.05  0. 1.0000     0. 
   2 -17   0  31227.00 1791.20  0. 1.0000     0. 
  -2  17  -1  12557.30 1206.45  0. 1.0000     0. 
   2 -17   1  11073.30 1015.16  0. 1.0000     0. 
   2 -17   1  11834.10 1111.34  0. 1.0000     0. 
  -2 -17  -1  13724.50 1270.64  0. 1.0000     0. 
  -2  17  -2   3641.83  680.90  0. 1.0000     0. 
   2 -17   2   3280.31  605.09  0. 1.0000     0. 
  -2 -17  -2   4119.65  724.79  0. 1.0000     0. 
   2 -17   3  11863.90  711.27  0. 1.0000     0. 
  -2 -17  -3  10904.20  668.19  0. 1.0000     0. 
  -2 -17  -3  11995.30  716.89  0. 1.0000     0. 
  -2  17  -3  12668.20  737.26  0. 1.0000     0. 
  -2 -17  -3  12086.90  698.60  0. 1.0000     0. 
   2 -17   3  10693.50  656.33  0. 1.0000     0. 
   2 -17   4   6677.00  551.67  0. 1.0000     0. 
  -2  17  -4   6967.29  566.47  0. 1.0000     0. 
  -2 -17  -4   6255.50  541.13  0. 1.0000     0. 
  -2  17  -4   6048.72  538.84  0. 1.0000     0. 
  -2 -17  -4   6032.79  504.15  0. 1.0000     0. 
  -2  17  -5   2990.49  373.40  0. 1.0000     0. 
   2 -17   5   2684.40  348.10  0. 1.0000     0. 
  -2 -17  -5   2530.96  339.39  0. 1.0000     0. 
  -2  17  -5   2552.77  338.92  0. 1.0000     0. 
  -2 -17  -5   2524.91  338.01  0. 1.0000     0. 
   2 -17   6    160.14  111.36  0. 1.0000     0. 
  -2 -17  -6    103.48  113.13  0. 1.0000     0. 
  -2 -17  -6    346.97  173.70  0. 1.0000     0. 
  -2  17  -6     57.96   82.52  0. 1.0000     0. 
   2  18  -8   1733.72  235.59  0. 1.0000     0. 
  -2 -18   8   1802.70  228.01  0. 1.0000     0. 
  -2 -18   8   1728.87  221.68  0. 1.0000     0. 
   2 -18  -8   1483.37  225.66  0. 1.0000     0. 
  -2 -18   7   5129.11  449.16  0. 1.0000     0. 
   2  18  -7   6509.91  542.48  0. 1.0000     0. 
   2 -18  -7   5691.61  492.63  0. 1.0000     0. 
  -2 -18   7   5295.22  442.09  0. 1.0000     0. 
   2 -18  -7   5788.70  490.65  0. 1.0000     0. 
   2  18  -7   5714.23  489.51  0. 1.0000     0. 
  -2 -18   6   5903.42  504.82  0. 1.0000     0. 
   2  18  -6   5682.06  526.52  0. 1.0000     0. 
   2 -18  -6   5256.68  492.55  0. 1.0000     0. 
   2 -18  -6   5119.92  490.60  0. 1.0000     0. 
  -2 -18   6   5009.81  452.59  0. 1.0000     0. 
   2  18  -6   5939.80  524.11  0. 1.0000     0. 
   2 -18  -5    724.06  199.69  0. 1.0000     0. 
   2 -18  -5    795.79  226.27  0. 1.0000     0. 
  -2 -18   5    676.68  195.32  0. 1.0000     0. 
   2  18  -5    897.82  224.44  0. 1.0000     0. 
   2 -18  -5    766.50  201.76  0. 1.0000     0. 
   2  18  -5    901.51  219.16  0. 1.0000     0. 
   2  18  -4   2631.05  647.26  0. 1.0000     0. 
  -2  18   4   2791.66  590.33  0. 1.0000     0. 
  -2 -18   4   2576.41  581.70  0. 1.0000     0. 
   2  18  -4   2953.19  671.25  0. 1.0000     0. 
  -2 -18   4   3450.48  728.04  0. 1.0000     0. 
   2  18  -3    628.99  364.55  0. 1.0000     0. 
  -2 -18   3    700.78  290.15  0. 1.0000     0. 
  -2  18   3    897.25  332.34  0. 1.0000     0. 
   2  18  -3    772.09  354.70  0. 1.0000     0. 
   2 -18  -3    872.64  358.19  0. 1.0000     0. 
  -2 -18   3    756.69  348.79  0. 1.0000     0. 
   2  18  -2   2776.34  575.60  0. 1.0000     0. 
  -2  18   2   3051.45  552.78  0. 1.0000     0. 
   2  18  -2   2391.13  509.96  0. 1.0000     0. 
   2 -18  -2   2610.25  561.19  0. 1.0000     0. 
  -2 -18   2   2369.74  523.68  0. 1.0000     0. 
  -2  18   1  11784.00 1096.67  0. 1.0000     0. 
   2  18  -1  10552.30 1025.70  0. 1.0000     0. 
   2  18  -1  11994.30 1031.15  0. 1.0000     0. 
   2 -18  -1  12985.10 1148.95  0. 1.0000     0. 
  -2 -18   1  10547.00 1016.79  0. 1.0000     0. 
  -2 -18   1  11415.70 1046.11  0. 1.0000     0. 
  -2  18   0   4681.07  719.11  0. 1.0000     0. 
   2 -18   0   4252.75  572.60  0. 1.0000     0. 
   2 -18   0   4915.88  732.97  0. 1.0000     0. 
  -2 -18   0   4880.51  688.30  0. 1.0000     0. 
  -2 -18   0   4649.43  712.73  0. 1.0000     0. 
  -2  18  -1   5486.86  815.94  0. 1.0000     0. 
   2 -18   1   5767.62  751.51  0. 1.0000     0. 
  -2 -18  -1   6289.49  877.66  0. 1.0000     0. 
   2 -18   1   6038.75  815.65  0. 1.0000     0. 
  -2  18  -2   3857.93  743.43  0. 1.0000     0. 
   2 -18   2   3640.66  648.03  0. 1.0000     0. 
  -2 -18  -2   3188.83  695.45  0. 1.0000     0. 
   2 -18   3  12691.90  741.30  0. 1.0000     0. 
  -2 -18  -3  11509.40  693.80  0. 1.0000     0. 
  -2 -18  -3  11799.90  722.85  0. 1.0000     0. 
  -2  18  -3  12441.70  736.01  0. 1.0000     0. 
  -2 -18  -3  12912.10  722.12  0. 1.0000     0. 
   2 -18   3  10907.50  669.88  0. 1.0000     0. 
  -2  18  -4   1756.59  306.54  0. 1.0000     0. 
   2 -18   4   1667.69  300.15  0. 1.0000     0. 
  -2 -18  -4   1850.77  271.75  0. 1.0000     0. 
  -2  18  -4   1806.98  302.08  0. 1.0000     0. 
  -2 -18  -4   1976.23  320.12  0. 1.0000     0. 
   2 -18   5   3725.57  408.38  0. 1.0000     0. 
  -2  18  -5   3055.65  386.71  0. 1.0000     0. 
  -2 -18  -5   3269.27  374.63  0. 1.0000     0. 
  -2 -18  -5   3157.71  363.63  0. 1.0000     0. 
  -2  18  -5   2994.31  353.69  0. 1.0000     0. 
   2 -18   6    192.93  119.50  0. 1.0000     0. 
  -2  18  -6    121.84  117.45  0. 1.0000     0. 
  -2 -18  -6    430.54  149.63  0. 1.0000     0. 
  -2 -18  -6    632.01  213.75  0. 1.0000     0. 
  -2  18  -6    258.46  114.71  0. 1.0000     0. 
  -2 -19   8    325.58  123.53  0. 1.0000     0. 
   2  19  -8    438.52  146.31  0. 1.0000     0. 
  -2 -19   8    208.17   99.29  0. 1.0000     0. 
   2 -19  -8    211.94   94.16  0. 1.0000     0. 
   2  19  -7   7408.29  575.22  0. 1.0000     0. 
  -2 -19   7   6792.65  515.31  0. 1.0000     0. 
   2 -19  -7   6509.82  513.23  0. 1.0000     0. 
   2 -19  -7   7088.20  539.40  0. 1.0000     0. 
  -2 -19   7   6332.96  473.00  0. 1.0000     0. 
   2  19  -7   7182.66  543.34  0. 1.0000     0. 
   2  19  -6    486.18  186.12  0. 1.0000     0. 
  -2 -19   6    299.35  166.83  0. 1.0000     0. 
   2 -19  -6    467.99  205.79  0. 1.0000     0. 
  -2 -19   6    138.19  120.11  0. 1.0000     0. 
   2 -19  -6    549.81  188.15  0. 1.0000     0. 
   2  19  -6    126.98  127.94  0. 1.0000     0. 
   2  19  -5   9942.73  672.49  0. 1.0000     0. 
  -2 -19   5  10403.60  660.48  0. 1.0000     0. 
   2 -19  -5   9903.74  674.16  0. 1.0000     0. 
   2 -19  -5   9970.91  673.13  0. 1.0000     0. 
   2 -19  -5   9495.99  645.39  0. 1.0000     0. 
   2  19  -5   9933.14  660.30  0. 1.0000     0. 
   2  19  -4   3633.67  749.26  0. 1.0000     0. 
  -2 -19   4   4829.14  845.43  0. 1.0000     0. 
   2  19  -4   4322.03  804.44  0. 1.0000     0. 
  -2 -19   4   3925.50  804.19  0. 1.0000     0. 
   2  19  -3   9041.69 1108.17  0. 1.0000     0. 
  -2  19   3   7282.06  897.16  0. 1.0000     0. 
   2  19  -3   8019.82  994.73  0. 1.0000     0. 
   2 -19  -3   8251.07 1018.20  0. 1.0000     0. 
  -2 -19   3   7896.07 1013.65  0. 1.0000     0. 
  -2  19   2  27213.20 1742.55  0. 1.0000     0. 
   2  19  -2  27497.90 1835.27  0. 1.0000     0. 
   2  19  -2  24005.10 1621.98  0. 1.0000     0. 
  -2 -19   2  25221.50 1703.94  0. 1.0000     0. 
   2 -19  -2  26229.00 1755.65  0. 1.0000     0. 
  -2  19   1  13238.20 1213.88  0. 1.0000     0. 
   2  19  -1  13913.70 1221.41  0. 1.0000     0. 
   2  19  -1  13662.50 1132.89  0. 1.0000     0. 
  -2 -19   1  14595.10 1228.78  0. 1.0000     0. 
  -2 -19   1  14316.90 1219.84  0. 1.0000     0. 
   2 -19  -1  15939.60 1341.23  0. 1.0000     0. 
  -2  19   0   1131.19  393.38  0. 1.0000     0. 
  -2 -19   0   1046.42  379.96  0. 1.0000     0. 
  -2 -19   0   1264.56  380.81  0. 1.0000     0. 
   2 -19   0   1077.09  385.08  0. 1.0000     0. 
  -2  19  -1  12753.90 1291.11  0. 1.0000     0. 
   2 -19   1  13178.00 1147.43  0. 1.0000     0. 
  -2 -19  -1  15993.20 1443.80  0. 1.0000     0. 
   2 -19   1  14964.20 1333.38  0. 1.0000     0. 
  -2  19  -2   2095.48  573.00  0. 1.0000     0. 
   2 -19   2   1666.84  454.32  0. 1.0000     0. 
  -2 -19  -2   2398.94  604.46  0. 1.0000     0. 
   2 -19   3  42275.10 1468.87  0. 1.0000     0. 
  -2 -19  -3  40244.60 1419.56  0. 1.0000     0. 
  -2 -19  -3  43349.40 1498.99  0. 1.0000     0. 
  -2 -19  -3  41681.60 1440.03  0. 1.0000     0. 
   2 -19   3  38563.70 1394.03  0. 1.0000     0. 
  -2  19  -3  41105.60 1454.10  0. 1.0000     0. 
   2 -19   4  12225.00  756.21  0. 1.0000     0. 
  -2  19  -4  11773.80  737.29  0. 1.0000     0. 
  -2 -19  -4  10871.90  717.20  0. 1.0000     0. 
  -2 -19  -4  10954.80  687.80  0. 1.0000     0. 
  -2  19  -4  10081.80  686.66  0. 1.0000     0. 
   2 -19   5   2058.12  302.53  0. 1.0000     0. 
  -2  19  -5   2289.91  321.34  0. 1.0000     0. 
  -2 -19  -5   2264.23  311.59  0. 1.0000     0. 
  -2 -19  -5   2639.89  353.25  0. 1.0000     0. 
  -2  19  -5   2817.41  341.11  0. 1.0000     0. 
   2 -19   6    710.60  154.21  0. 1.0000     0. 
  -2  19  -6    766.57  166.91  0. 1.0000     0. 
  -2 -19  -6    838.32  183.20  0. 1.0000     0. 
  -2  19  -6    397.57  116.79  0. 1.0000     0. 
  -2 -20   8   1465.54  200.85  0. 1.0000     0. 
   2  20  -8   1325.75  202.99  0. 1.0000     0. 
  -2 -20   8   1480.71  183.34  0. 1.0000     0. 
   2 -20  -8   2027.29  250.63  0. 1.0000     0. 
  -2 -20   7   2006.47  276.56  0. 1.0000     0. 
   2  20  -7   1855.95  295.09  0. 1.0000     0. 
   2 -20  -7   2020.43  295.21  0. 1.0000     0. 
  -2 -20   7   1843.51  250.22  0. 1.0000     0. 
   2 -20  -7   1630.09  260.56  0. 1.0000     0. 
   2  20  -7   2120.32  301.64  0. 1.0000     0. 
  -2 -20   6   4441.58  442.22  0. 1.0000     0. 
   2  20  -6   4321.57  452.23  0. 1.0000     0. 
   2 -20  -6   4832.56  472.11  0. 1.0000     0. 
   2 -20  -6   4730.13  461.20  0. 1.0000     0. 
   2  20  -6   4397.75  455.23  0. 1.0000     0. 
  -2 -20   5  24944.40 1070.84  0. 1.0000     0. 
   2  20  -5  23839.30 1080.98  0. 1.0000     0. 
   2 -20  -5  24173.90 1079.06  0. 1.0000     0. 
   2 -20  -5  24483.70 1098.82  0. 1.0000     0. 
   2 -20  -5  22954.40 1037.79  0. 1.0000     0. 
   2  20  -5  23788.50 1070.40  0. 1.0000     0. 
  -2 -20   4   8744.80  586.40  0. 1.0000     0. 
   2  20  -4   8727.77  599.85  0. 1.0000     0. 
   2 -20  -4   8062.01  577.76  0. 1.0000     0. 
   2 -20  -4   8541.16  614.62  0. 1.0000     0. 
   2  20  -4   6301.31  984.88  0. 1.0000     0. 
  -2 -20   4   8750.99  587.99  0. 1.0000     0. 
  -2  20   3  10190.80 1087.60  0. 1.0000     0. 
   2  20  -3  10755.20 1246.26  0. 1.0000     0. 
   2  20  -3  10729.60 1170.90  0. 1.0000     0. 
  -2 -20   3  10550.70 1201.71  0. 1.0000     0. 
   2 -20  -3  10337.60 1176.29  0. 1.0000     0. 
  -2  20   2   7393.93  919.58  0. 1.0000     0. 
   2  20  -2   8889.22 1056.87  0. 1.0000     0. 
   2  20  -2   8188.50  934.85  0. 1.0000     0. 
  -2 -20   2   8407.91  974.92  0. 1.0000     0. 
  -2 -20   2   7733.09  963.36  0. 1.0000     0. 
   2 -20  -2   8589.16 1037.52  0. 1.0000     0. 
   2  20  -1  11158.10 1122.59  0. 1.0000     0. 
  -2  20   1   9306.42 1046.37  0. 1.0000     0. 
   2  20  -1  10099.50  999.48  0. 1.0000     0. 
  -2 -20   1   9489.49 1015.34  0. 1.0000     0. 
  -2 -20   1  10723.00 1100.16  0. 1.0000     0. 
   2 -20  -1  10527.00 1127.10  0. 1.0000     0. 
  -2  20   0  12234.00 1230.34  0. 1.0000     0. 
   2 -20   0  12402.90 1225.41  0. 1.0000     0. 
  -2 -20   0  11507.00 1135.60  0. 1.0000     0. 
  -2 -20   0  10817.40 1154.33  0. 1.0000     0. 
  -2  20  -1   2982.27  652.54  0. 1.0000     0. 
   2 -20   1   3178.75  562.64  0. 1.0000     0. 
  -2 -20  -1   2949.26  652.05  0. 1.0000     0. 
   2 -20   1   2618.25  594.68  0. 1.0000     0. 
   2 -20   2   5735.74  864.83  0. 1.0000     0. 
  -2  20  -2   6762.39 1067.08  0. 1.0000     0. 
  -2 -20  -2   6451.92  519.33  0. 1.0000     0. 
  -2 -20  -2   6617.08  527.07  0. 1.0000     0. 
  -2 -20  -2   5665.34  950.43  0. 1.0000     0. 
   2 -20   2   7075.61  525.59  0. 1.0000     0. 
  -2  20  -2   6284.84  478.60  0. 1.0000     0. 
  -2 -20  -2   5586.05  466.56  0. 1.0000     0. 
  -2  20  -2   6638.31  517.60  0. 1.0000     0. 
   2 -20   3   9556.17  659.65  0. 1.0000     0. 
  -2 -20  -3   9509.32  642.17  0. 1.0000     0. 
  -2 -20  -3  10180.10  688.13  0. 1.0000     0. 
  -2 -20  -3   9725.49  647.96  0. 1.0000     0. 
   2 -20   3   8134.46  591.37  0. 1.0000     0. 
  -2  20  -3   8836.13  639.52  0. 1.0000     0. 
   2 -20   4   2571.56  360.10  0. 1.0000     0. 
  -2  20  -4   2439.72  351.70  0. 1.0000     0. 
  -2 -20  -4   2281.22  346.58  0. 1.0000     0. 
  -2  20  -4   2230.90  336.49  0. 1.0000     0. 
  -2 -20  -4   2421.30  327.96  0. 1.0000     0. 
   2 -20   5   6262.53  501.53  0. 1.0000     0. 
  -2  20  -5   6498.70  509.13  0. 1.0000     0. 
  -2 -20  -5   5623.65  475.17  0. 1.0000     0. 
  -2 -20  -5   5666.51  484.83  0. 1.0000     0. 
  -2  20  -5   5577.96  473.24  0. 1.0000     0. 
   2 -20   6   1298.93  193.23  0. 1.0000     0. 
  -2  20  -6   1383.87  203.21  0. 1.0000     0. 
  -2 -20  -6   1203.68  188.78  0. 1.0000     0. 
  -2  20  -6   1335.01  199.49  0. 1.0000     0. 
   2  21  -8    927.27  168.83  0. 1.0000     0. 
  -2 -21   8   1007.00  159.18  0. 1.0000     0. 
   2 -21  -8   1033.18  178.51  0. 1.0000     0. 
  -2 -21   7    642.99  169.94  0. 1.0000     0. 
   2  21  -7    690.56  217.65  0. 1.0000     0. 
  -2 -21   7    666.14  164.88  0. 1.0000     0. 
   2  21  -7    481.90  164.43  0. 1.0000     0. 
   2 -21  -7    489.58  177.89  0. 1.0000     0. 
  -2 -21   6   5420.11  475.64  0. 1.0000     0. 
   2  21  -6   5867.36  517.08  0. 1.0000     0. 
   2 -21  -6   5628.93  502.51  0. 1.0000     0. 
   2 -21  -6   5209.52  481.69  0. 1.0000     0. 
   2  21  -6   6132.02  524.62  0. 1.0000     0. 
   2  21  -5   8380.96  617.54  0. 1.0000     0. 
  -2 -21   5   8278.58  597.08  0. 1.0000     0. 
   2 -21  -5   6655.51  561.19  0. 1.0000     0. 
   2 -21  -5   7281.56  576.27  0. 1.0000     0. 
   2 -21  -5   6900.88  550.68  0. 1.0000     0. 
   2  21  -5   8440.72  614.44  0. 1.0000     0. 
   2 -21  -4   2568.22  328.44  0. 1.0000     0. 
   2 -21  -4   3068.36  371.27  0. 1.0000     0. 
   2  21  -4   3023.29  381.39  0. 1.0000     0. 
  -2 -21   4   3247.50  360.83  0. 1.0000     0. 
  -2 -21   4   3113.12  353.90  0. 1.0000     0. 
   2 -21  -4   2048.34  290.27  0. 1.0000     0. 
   2  21  -4   2815.71  340.16  0. 1.0000     0. 
   2  21  -3    830.92  393.92  0. 1.0000     0. 
   2  21  -3   1240.74  429.61  0. 1.0000     0. 
  -2 -21   3    970.98  395.38  0. 1.0000     0. 
   2 -21  -3   1616.46  511.44  0. 1.0000     0. 
  -2  21   2  11807.30 1210.98  0. 1.0000     0. 
   2  21  -2  11014.00 1223.28  0. 1.0000     0. 
   2  21  -2   9933.99 1076.06  0. 1.0000     0. 
  -2 -21   2   9788.55 1077.56  0. 1.0000     0. 
  -2 -21   2  11343.40 1196.24  0. 1.0000     0. 
   2 -21  -2  11091.60 1196.55  0. 1.0000     0. 
  -2  21   1  28707.80 1924.59  0. 1.0000     0. 
   2  21  -1  28355.70 1860.33  0. 1.0000     0. 
  -2 -21   1  29567.90 1921.58  0. 1.0000     0. 
   2 -21  -1  27686.90 1910.10  0. 1.0000     0. 
  -2 -21   1  27463.50 1808.84  0. 1.0000     0. 
  -2  21   0   4602.83  779.41  0. 1.0000     0. 
  -2 -21   0   4895.29  775.20  0. 1.0000     0. 
   2 -21   0   4219.42  748.63  0. 1.0000     0. 
  -2 -21   0   4923.19  806.08  0. 1.0000     0. 
  -2  21  -1   6689.47  978.95  0. 1.0000     0. 
   2 -21   1   7256.38  980.21  0. 1.0000     0. 
  -2 -21  -1   7448.74 1015.65  0. 1.0000     0. 
   2 -21   2   1392.42  262.57  0. 1.0000     0. 
   2 -21   2   1349.13  260.97  0. 1.0000     0. 
  -2 -21  -2   1408.72  240.93  0. 1.0000     0. 
  -2 -21  -2   1248.73  233.15  0. 1.0000     0. 
  -2 -21  -2   1257.51  260.54  0. 1.0000     0. 
  -2  21  -2   1414.20  236.77  0. 1.0000     0. 
  -2 -21  -2    812.46  372.89  0. 1.0000     0. 
  -2 -21  -2    885.28  176.61  0. 1.0000     0. 
  -2  21  -2   1475.52  250.99  0. 1.0000     0. 
   2 -21   3    510.10  190.91  0. 1.0000     0. 
   2 -21   3    350.35  175.65  0. 1.0000     0. 
  -2 -21  -3    253.27  148.02  0. 1.0000     0. 
  -2 -21  -3    559.15  231.15  0. 1.0000     0. 
  -2  21  -3    419.29  174.90  0. 1.0000     0. 
  -2 -21  -3     72.92  118.04  0. 1.0000     0. 
   2 -21   4   4564.49  453.76  0. 1.0000     0. 
  -2  21  -4   4760.67  461.71  0. 1.0000     0. 
  -2 -21  -4   4721.78  465.77  0. 1.0000     0. 
  -2 -21  -4   4201.72  440.07  0. 1.0000     0. 
  -2  21  -4   4891.22  474.92  0. 1.0000     0. 
   2 -21   5   4574.38  432.12  0. 1.0000     0. 
  -2  21  -5   5060.57  456.11  0. 1.0000     0. 
  -2 -21  -5   5024.43  445.90  0. 1.0000     0. 
  -2 -21  -5   5200.74  458.17  0. 1.0000     0. 
  -2  21  -5   4559.32  426.87  0. 1.0000     0. 
   2 -21   6    303.07  113.88  0. 1.0000     0. 
  -2  21  -6    273.32  124.01  0. 1.0000     0. 
  -2 -21  -6    -31.83  102.51  0. 1.0000     0. 
  -2  21  -6    334.81  120.42  0. 1.0000     0. 
   2  22  -8   2217.56  232.44  0. 1.0000     0. 
  -2 -22   8   2340.73  234.49  0. 1.0000     0. 
   2 -22  -8   2497.20  247.10  0. 1.0000     0. 
  -2 -22   7   3391.01  342.06  0. 1.0000     0. 
   2  22  -7   3718.93  388.32  0. 1.0000     0. 
   2 -22  -7   3378.22  361.87  0. 1.0000     0. 
   2  22  -7   3509.07  358.82  0. 1.0000     0. 
   2 -22  -6   2254.35  325.11  0. 1.0000     0. 
   2  22  -6   2440.62  339.95  0. 1.0000     0. 
  -2 -22   6   2486.46  338.24  0. 1.0000     0. 
   2  22  -6   2601.16  346.31  0. 1.0000     0. 
   2 -22  -6   2536.22  331.60  0. 1.0000     0. 
   2 -22  -5   1052.78  237.87  0. 1.0000     0. 
   2 -22  -5    831.77  238.91  0. 1.0000     0. 
   2  22  -5    922.14  240.49  0. 1.0000     0. 
  -2 -22   5    747.99  204.03  0. 1.0000     0. 
   2  22  -5    655.79  192.06  0. 1.0000     0. 
   2 -22  -5    689.96  194.79  0. 1.0000     0. 
  -2 -22   4  12154.30  709.42  0. 1.0000     0. 
   2  22  -4  11581.70  715.88  0. 1.0000     0. 
   2 -22  -4  12160.40  731.07  0. 1.0000     0. 
   2 -22  -4  13261.60  795.27  0. 1.0000     0. 
   2 -22  -4  10742.40  669.50  0. 1.0000     0. 
  -2 -22   4  11417.30  699.79  0. 1.0000     0. 
   2  22  -4  10589.40  671.38  0. 1.0000     0. 
  -2 -22   3   1551.08  245.33  0. 1.0000     0. 
   2  22  -3   1439.49  519.84  0. 1.0000     0. 
   2 -22  -3   1393.91  253.88  0. 1.0000     0. 
   2  22  -3   1088.65  404.45  0. 1.0000     0. 
  -2 -22   3   1108.14  415.62  0. 1.0000     0. 
   2 -22  -3   1151.92  474.67  0. 1.0000     0. 
  -2  22   2   5801.79  880.20  0. 1.0000     0. 
   2  22  -2   6546.69  965.73  0. 1.0000     0. 
   2  22  -2   6388.96  872.37  0. 1.0000     0. 
  -2 -22   2   5386.20  859.01  0. 1.0000     0. 
   2 -22  -2   7552.69 1035.27  0. 1.0000     0. 
  -2 -22   2   5359.56  804.40  0. 1.0000     0. 
  -2  22   1  15859.30 1450.69  0. 1.0000     0. 
   2  22  -1  15290.80 1386.78  0. 1.0000     0. 
  -2 -22   1  14477.10 1331.16  0. 1.0000     0. 
  -2 -22   1  13558.40 1339.91  0. 1.0000     0. 
   2 -22  -1  17186.30 1523.99  0. 1.0000     0. 
  -2  22   0   2952.82  657.15  0. 1.0000     0. 
   2 -22   0   3438.71  696.37  0. 1.0000     0. 
  -2 -22   0   3030.15  618.21  0. 1.0000     0. 
  -2 -22   0   3841.20  717.70  0. 1.0000     0. 
  -2 -22  -1   2856.59  328.39  0. 1.0000     0. 
  -2  22  -1   2328.78  613.45  0. 1.0000     0. 
  -2 -22  -1   3018.79  343.06  0. 1.0000     0. 
  -2  22  -1   2586.13  330.11  0. 1.0000     0. 
   2 -22   1   2575.67  328.42  0. 1.0000     0. 
  -2 -22  -1   2341.57  614.94  0. 1.0000     0. 
   2 -22   1   2640.19  607.48  0. 1.0000     0. 
   2 -22   2   1454.98  257.51  0. 1.0000     0. 
   2 -22   2   1438.19  263.55  0. 1.0000     0. 
  -2 -22  -2   1790.25  290.49  0. 1.0000     0. 
  -2 -22  -2   1382.04  247.44  0. 1.0000     0. 
  -2 -22  -2   1964.19  316.94  0. 1.0000     0. 
   2 -22   2   1324.78  248.16  0. 1.0000     0. 
  -2 -22  -2   1088.42  219.60  0. 1.0000     0. 
  -2  22  -2   1839.19  291.68  0. 1.0000     0. 
   2 -22   3   5098.48  477.24  0. 1.0000     0. 
  -2 -22  -3   5043.48  473.70  0. 1.0000     0. 
  -2 -22  -3   5397.94  509.63  0. 1.0000     0. 
  -2  22  -3   5560.51  503.42  0. 1.0000     0. 
  -2 -22  -3   4712.41  460.18  0. 1.0000     0. 
   2 -22   3   4967.52  469.74  0. 1.0000     0. 
   2 -22   4   9604.34  655.51  0. 1.0000     0. 
  -2  22  -4   9264.88  643.39  0. 1.0000     0. 
  -2 -22  -4   9420.23  659.60  0. 1.0000     0. 
  -2  22  -4   8785.21  632.41  0. 1.0000     0. 
  -2 -22  -4   8412.83  612.30  0. 1.0000     0. 
   2 -22   5   4417.31  415.86  0. 1.0000     0. 
  -2  22  -5   3929.45  394.80  0. 1.0000     0. 
  -2 -22  -5   3652.59  378.48  0. 1.0000     0. 
  -2  22  -5   3456.29  366.65  0. 1.0000     0. 
  -2 -22  -5   3698.74  388.43  0. 1.0000     0. 
   2 -22   6   3813.70  303.08  0. 1.0000     0. 
  -2  22  -6   3718.30  298.12  0. 1.0000     0. 
  -2 -22  -6   3171.55  270.23  0. 1.0000     0. 
  -2  22  -6   3079.01  268.33  0. 1.0000     0. 
   2  23  -8   1533.07  185.55  0. 1.0000     0. 
  -2 -23   8   1571.50  184.48  0. 1.0000     0. 
   2 -23  -8   1341.75  188.62  0. 1.0000     0. 
   2  23  -7   8491.31  552.95  0. 1.0000     0. 
  -2 -23   7   8297.75  529.96  0. 1.0000     0. 
   2 -23  -7   7990.55  532.68  0. 1.0000     0. 
   2  23  -7   8203.63  533.60  0. 1.0000     0. 
  -2 -23   6   6167.01  501.89  0. 1.0000     0. 
   2  23  -6   5616.98  497.59  0. 1.0000     0. 
   2 -23  -6   6200.05  518.29  0. 1.0000     0. 
   2 -23  -6   5797.93  505.77  0. 1.0000     0. 
   2  23  -6   5728.83  500.68  0. 1.0000     0. 
  -2 -23   5   8792.96  617.50  0. 1.0000     0. 
   2  23  -5   8505.04  630.62  0. 1.0000     0. 
   2 -23  -5   9647.54  668.81  0. 1.0000     0. 
   2 -23  -5   9379.17  653.76  0. 1.0000     0. 
   2 -23  -5   9330.16  651.99  0. 1.0000     0. 
   2  23  -5   7993.03  603.65  0. 1.0000     0. 
  -2 -23   4  33625.50 1267.03  0. 1.0000     0. 
   2  23  -4  32378.40 1278.45  0. 1.0000     0. 
   2 -23  -4  35803.60 1362.62  0. 1.0000     0. 
   2 -23  -4  35850.70 1341.07  0. 1.0000     0. 
   2 -23  -4  30172.70 1203.47  0. 1.0000     0. 
  -2 -23   4  34075.30 1289.58  0. 1.0000     0. 
  -2 -23   3   3811.39  376.24  0. 1.0000     0. 
   2 -23  -3   3565.08  387.24  0. 1.0000     0. 
   2 -23  -3   3853.19  410.84  0. 1.0000     0. 
   2 -23  -3   3551.11  381.95  0. 1.0000     0. 
   2  23  -3   4211.52  782.15  0. 1.0000     0. 
  -2 -23   3   4067.01  407.19  0. 1.0000     0. 
   2  23  -2   3534.81  711.10  0. 1.0000     0. 
  -2  23   2   3803.88  735.33  0. 1.0000     0. 
   2  23  -2   3196.98  638.30  0. 1.0000     0. 
  -2 -23   2   3978.95  749.16  0. 1.0000     0. 
   2 -23  -2   4524.69  824.22  0. 1.0000     0. 
  -2  23   1   3722.72  750.55  0. 1.0000     0. 
  -2 -23   1   3724.26  687.05  0. 1.0000     0. 
  -2 -23   1   3937.25  763.97  0. 1.0000     0. 
   2 -23  -1   3846.45  755.61  0. 1.0000     0. 
  -2  23   0   5110.22  868.32  0. 1.0000     0. 
  -2 -23   0   4983.15  842.84  0. 1.0000     0. 
   2 -23   0   4730.48  841.98  0. 1.0000     0. 
  -2 -23   0   4567.16  785.84  0. 1.0000     0. 
   2 -23   1  16389.60  844.76  0. 1.0000     0. 
  -2 -23  -1  19443.90  908.61  0. 1.0000     0. 
  -2 -23  -1  19616.00  900.49  0. 1.0000     0. 
  -2 -23  -1  19867.30  930.71  0. 1.0000     0. 
   2 -23   1  19248.20  909.08  0. 1.0000     0. 
  -2  23  -1  18894.00  897.08  0. 1.0000     0. 
  -2 -23  -1  18124.70 1652.46  0. 1.0000     0. 
   2 -23   1  18892.60  913.40  0. 1.0000     0. 
   2 -23   1  16421.50 1584.25  0. 1.0000     0. 
  -2  23  -1  15461.60  766.03  0. 1.0000     0. 
   2 -23   2  14810.80  821.44  0. 1.0000     0. 
  -2 -23  -2  13208.20  766.45  0. 1.0000     0. 
  -2 -23  -2  15239.30  824.02  0. 1.0000     0. 
  -2 -23  -2  14559.80  815.50  0. 1.0000     0. 
   2 -23   2  13961.10  771.07  0. 1.0000     0. 
  -2  23  -2  14779.20  801.40  0. 1.0000     0. 
  -2 -23  -2  12840.80  740.14  0. 1.0000     0. 
   2 -23   2  15108.30  830.96  0. 1.0000     0. 
   2 -23   3    355.32  177.34  0. 1.0000     0. 
   2 -23   3    213.02  119.68  0. 1.0000     0. 
  -2 -23  -3     72.22  120.60  0. 1.0000     0. 
  -2 -23  -3    545.29  229.47  0. 1.0000     0. 
  -2 -23  -3    218.78  134.70  0. 1.0000     0. 
  -2  23  -3    239.18  179.63  0. 1.0000     0. 
   2 -23   4   4051.54  431.85  0. 1.0000     0. 
  -2  23  -4   4051.04  420.63  0. 1.0000     0. 
  -2 -23  -4   4040.15  434.30  0. 1.0000     0. 
  -2  23  -4   4420.41  443.69  0. 1.0000     0. 
  -2 -23  -4   4094.80  429.68  0. 1.0000     0. 
   2 -23   5    403.12  185.83  0. 1.0000     0. 
  -2  23  -5    396.71  184.64  0. 1.0000     0. 
  -2 -23  -5    139.31  138.80  0. 1.0000     0. 
  -2  23  -5    297.96  162.28  0. 1.0000     0. 
   2 -23   6    470.39  115.31  0. 1.0000     0. 
  -2  23  -6    378.98  112.61  0. 1.0000     0. 
  -2 -23  -6    217.98   94.55  0. 1.0000     0. 
  -2  23  -6    528.68  117.46  0. 1.0000     0. 
  -2 -24   8   7496.79  385.59  0. 1.0000     0. 
   2  24  -8   6790.77  367.23  0. 1.0000     0. 
   2 -24  -8   7775.25  392.11  0. 1.0000     0. 
   2  24  -7   7654.99  509.99  0. 1.0000     0. 
  -2 -24   7   7542.79  486.83  0. 1.0000     0. 
   2 -24  -7   7621.78  507.81  0. 1.0000     0. 
   2  24  -7   7238.24  487.91  0. 1.0000     0. 
   2 -24  -6    139.14  110.71  0. 1.0000     0. 
  -2 -24   6     39.84  110.53  0. 1.0000     0. 
   2  24  -6    310.81  153.69  0. 1.0000     0. 
   2  24  -6    403.98  171.28  0. 1.0000     0. 
   2 -24  -6    426.13  173.14  0. 1.0000     0. 
   2  24  -5  12683.60  770.61  0. 1.0000     0. 
  -2 -24   5  14306.00  798.38  0. 1.0000     0. 
   2 -24  -5  11714.40  745.28  0. 1.0000     0. 
   2 -24  -5  12379.00  764.50  0. 1.0000     0. 
   2 -24  -5  11614.00  728.46  0. 1.0000     0. 
   2  24  -5  12712.10  754.15  0. 1.0000     0. 
  -2 -24   4   5883.35  500.29  0. 1.0000     0. 
   2  24  -4   5133.00  480.84  0. 1.0000     0. 
   2 -24  -4   4317.42  446.49  0. 1.0000     0. 
   2 -24  -4   5087.48  505.47  0. 1.0000     0. 
   2 -24  -4   4734.14  453.43  0. 1.0000     0. 
  -2 -24   4   5399.92  486.17  0. 1.0000     0. 
  -2 -24   3  12226.50  695.89  0. 1.0000     0. 
   2 -24  -3  12808.70  747.82  0. 1.0000     0. 
   2 -24  -3  13876.10  786.85  0. 1.0000     0. 
   2 -24  -3  12316.00  726.31  0. 1.0000     0. 
  -2 -24   3  13493.00  757.00  0. 1.0000     0. 
  -2 -24   2   9429.26  611.62  0. 1.0000     0. 
   2 -24  -2  10949.10  682.58  0. 1.0000     0. 
   2  24  -2   8895.78 1187.53  0. 1.0000     0. 
  -2  24   2   9524.04 1187.80  0. 1.0000     0. 
   2 -24  -2  10053.10  657.59  0. 1.0000     0. 
  -2 -24   2   9463.74  619.66  0. 1.0000     0. 
  -2 -24   2   9186.05 1189.43  0. 1.0000     0. 
  -2 -24   1  38619.40 1327.75  0. 1.0000     0. 
  -2  24   1  38411.10 2455.64  0. 1.0000     0. 
   2 -24  -1  40853.80 1413.69  0. 1.0000     0. 
  -2 -24   1  37043.11 2399.04  0. 1.0000     0. 
   2 -24  -1  38096.40 2462.21  0. 1.0000     0. 
  -2 -24   0  16651.90  838.39  0. 1.0000     0. 
  -2 -24   0  17225.90  830.11  0. 1.0000     0. 
  -2 -24   0  17488.60  873.45  0. 1.0000     0. 
   2 -24   0  17333.10  867.43  0. 1.0000     0. 
  -2  24   0  17349.30  854.25  0. 1.0000     0. 
   2 -24   0  17137.00  870.90  0. 1.0000     0. 
   2 -24   0  15950.00 1565.81  0. 1.0000     0. 
  -2 -24   0  13432.60 1410.17  0. 1.0000     0. 
   2 -24   1   1489.61  270.73  0. 1.0000     0. 
   2 -24   1   1039.47  222.07  0. 1.0000     0. 
  -2 -24  -1   1212.74  233.50  0. 1.0000     0. 
  -2 -24  -1   1646.54  268.45  0. 1.0000     0. 
  -2 -24  -1    924.75  218.09  0. 1.0000     0. 
   2 -24   1   1329.68  265.67  0. 1.0000     0. 
  -2  24  -1   1370.86  247.06  0. 1.0000     0. 
  -2 -24  -1    785.23  426.05  0. 1.0000     0. 
   2 -24   2    197.41  134.02  0. 1.0000     0. 
   2 -24   2    115.88  141.90  0. 1.0000     0. 
  -2 -24  -2    595.80  190.08  0. 1.0000     0. 
  -2 -24  -2    786.39  214.95  0. 1.0000     0. 
   2 -24   2    247.26  157.79  0. 1.0000     0. 
  -2 -24  -2    185.79  194.78  0. 1.0000     0. 
  -2  24  -2    372.91  179.31  0. 1.0000     0. 
   2 -24   3  13643.60  802.06  0. 1.0000     0. 
  -2 -24  -3  13910.50  802.52  0. 1.0000     0. 
  -2 -24  -3  15283.10  862.05  0. 1.0000     0. 
  -2 -24  -3  13708.00  788.98  0. 1.0000     0. 
   2 -24   3  13611.80  787.08  0. 1.0000     0. 
  -2  24  -3  13885.40  798.47  0. 1.0000     0. 
   2 -24   4   3566.77  392.12  0. 1.0000     0. 
  -2  24  -4   2765.62  361.78  0. 1.0000     0. 
  -2 -24  -4   2077.15  291.52  0. 1.0000     0. 
  -2 -24  -4   2121.62  333.21  0. 1.0000     0. 
  -2 -24  -4   3175.46  386.93  0. 1.0000     0. 
  -2  24  -4   2980.75  370.80  0. 1.0000     0. 
   2 -24   5  21883.70  894.46  0. 1.0000     0. 
  -2  24  -5  20742.90  884.89  0. 1.0000     0. 
  -2 -24  -5  20131.70  858.44  0. 1.0000     0. 
  -2  24  -5  19554.60  850.30  0. 1.0000     0. 
  -2  24  -6    367.99  106.51  0. 1.0000     0. 
   2 -24   6    437.08  108.52  0. 1.0000     0. 
  -2  24  -6    278.49   82.84  0. 1.0000     0. 
   2  25  -7   3869.01  351.30  0. 1.0000     0. 
  -2 -25   7   3746.18  330.69  0. 1.0000     0. 
   2 -25  -7   4239.53  367.59  0. 1.0000     0. 
   2  25  -7   3340.19  316.48  0. 1.0000     0. 
   2 -25  -6    863.77  193.09  0. 1.0000     0. 
  -2 -25   6    937.22  211.06  0. 1.0000     0. 
   2  25  -6   1206.21  246.54  0. 1.0000     0. 
   2 -25  -6   1250.16  251.37  0. 1.0000     0. 
   2  25  -6   1041.12  217.47  0. 1.0000     0. 
  -2 -25   5  40736.10 1425.25  0. 1.0000     0. 
   2  25  -5  41261.50 1458.88  0. 1.0000     0. 
   2 -25  -5  41674.40 1474.99  0. 1.0000     0. 
   2 -25  -5  36749.50 1334.92  0. 1.0000     0. 
   2 -25  -5  42721.00 1488.33  0. 1.0000     0. 
   2 -25  -5  40206.60 1432.86  0. 1.0000     0. 
   2  25  -5  40177.10 1426.10  0. 1.0000     0. 
  -2 -25   4   3567.22  390.58  0. 1.0000     0. 
   2  25  -4   3098.91  376.72  0. 1.0000     0. 
   2 -25  -4   3759.99  425.26  0. 1.0000     0. 
   2 -25  -4   3841.12  426.06  0. 1.0000     0. 
   2 -25  -4   3651.61  405.64  0. 1.0000     0. 
  -2 -25   4   3811.86  411.24  0. 1.0000     0. 
  -2 -25   3  10432.50  643.18  0. 1.0000     0. 
  -2 -25   3   9611.71  617.24  0. 1.0000     0. 
   2 -25  -3  12318.40  749.31  0. 1.0000     0. 
   2 -25  -3  11042.40  686.57  0. 1.0000     0. 
  -2 -25   3  12497.60  732.09  0. 1.0000     0. 
  -2 -25   2   9273.81  611.34  0. 1.0000     0. 
   2 -25  -2   9998.12  669.32  0. 1.0000     0. 
   2 -25  -2  10287.00  675.99  0. 1.0000     0. 
  -2 -25   2   9397.87  628.39  0. 1.0000     0. 
  -2 -25   1   6195.34  496.03  0. 1.0000     0. 
   2 -25  -1   6412.21  507.66  0. 1.0000     0. 
  -2 -25   1   5590.16  464.01  0. 1.0000     0. 
   2 -25  -1   7438.72  569.96  0. 1.0000     0. 
   2 -25  -1   6851.97  533.32  0. 1.0000     0. 
  -2 -25   1   5120.98  911.59  0. 1.0000     0. 
  -2  25   1   7061.48  537.48  0. 1.0000     0. 
  -2 -25   1   5999.22  498.77  0. 1.0000     0. 
  -2 -25   0  26503.90 1090.32  0. 1.0000     0. 
  -2 -25   0  25198.70 1060.82  0. 1.0000     0. 
   2 -25   0  27764.40 1143.86  0. 1.0000     0. 
  -2 -25   0  25291.20 1106.53  0. 1.0000     0. 
   2 -25   0  26686.80 1132.61  0. 1.0000     0. 
  -2  25   0  26919.60 1118.62  0. 1.0000     0. 
   2 -25   1  14147.00  785.07  0. 1.0000     0. 
  -2 -25  -1  16619.90  865.45  0. 1.0000     0. 
  -2 -25  -1  16308.80  841.39  0. 1.0000     0. 
  -2 -25  -1  15489.30  847.80  0. 1.0000     0. 
   2 -25   1  15460.60  833.91  0. 1.0000     0. 
  -2  25  -1  16016.60  844.52  0. 1.0000     0. 
   2 -25   1  16891.40  881.62  0. 1.0000     0. 
   2 -25   2  12979.10  775.43  0. 1.0000     0. 
  -2 -25  -2  12765.10  760.38  0. 1.0000     0. 
  -2 -25  -2  14008.20  804.53  0. 1.0000     0. 
   2 -25   2  12180.10  734.25  0. 1.0000     0. 
  -2 -25  -2  12859.50  776.23  0. 1.0000     0. 
  -2  25  -2  13729.80  788.50  0. 1.0000     0. 
   2 -25   2  13882.00  803.50  0. 1.0000     0. 
   2 -25   3  25194.30 1104.67  0. 1.0000     0. 
  -2 -25  -3  23961.20 1079.20  0. 1.0000     0. 
  -2 -25  -3  23180.10 1076.18  0. 1.0000     0. 
  -2  25  -3  24539.90 1086.43  0. 1.0000     0. 
  -2 -25  -3  22531.30 1037.55  0. 1.0000     0. 
   2 -25   3  23811.50 1061.03  0. 1.0000     0. 
   2 -25   4   5361.22  473.15  0. 1.0000     0. 
  -2  25  -4   5715.53  499.25  0. 1.0000     0. 
  -2 -25  -4   4982.44  431.48  0. 1.0000     0. 
  -2 -25  -4   4864.52  443.15  0. 1.0000     0. 
   2 -25   4   4874.50  427.47  0. 1.0000     0. 
  -2 -25  -4   5992.84  508.57  0. 1.0000     0. 
  -2  25  -4   5205.31  466.16  0. 1.0000     0. 
   2 -25   5    388.90  134.40  0. 1.0000     0. 
  -2  25  -5    658.36  191.89  0. 1.0000     0. 
  -2 -25  -5    318.35  127.34  0. 1.0000     0. 
  -2  25  -5    587.79  168.22  0. 1.0000     0. 
  -2 -26   7    975.42  171.73  0. 1.0000     0. 
   2  26  -7    977.22  194.83  0. 1.0000     0. 
   2  26  -7    871.75  171.53  0. 1.0000     0. 
   2  26  -6     93.82  145.41  0. 1.0000     0. 
  -2 -26   6    180.19  137.26  0. 1.0000     0. 
   2 -26  -6     66.53   88.16  0. 1.0000     0. 
   2 -26  -6    439.50  211.85  0. 1.0000     0. 
   2  26  -6    -30.06  108.45  0. 1.0000     0. 
   2  26  -5   8874.83  639.76  0. 1.0000     0. 
  -2 -26   5   9351.94  627.74  0. 1.0000     0. 
   2 -26  -5   8679.19  587.43  0. 1.0000     0. 
   2 -26  -5   9908.30  659.75  0. 1.0000     0. 
   2 -26  -5   9598.39  644.00  0. 1.0000     0. 
   2  26  -5   8691.10  607.12  0. 1.0000     0. 
  -2 -26   4   5698.07  495.43  0. 1.0000     0. 
   2  26  -4   5918.13  525.12  0. 1.0000     0. 
   2 -26  -4   5682.69  514.57  0. 1.0000     0. 
   2 -26  -4   4714.55  452.01  0. 1.0000     0. 
  -2 -26   4   5975.37  516.02  0. 1.0000     0. 
  -2 -26   3   8133.35  570.63  0. 1.0000     0. 
   2 -26  -3   8827.86  637.57  0. 1.0000     0. 
   2 -26  -3   7892.62  581.21  0. 1.0000     0. 
  -2 -26   3   9337.76  639.35  0. 1.0000     0. 
  -2 -26   2   2538.64  325.02  0. 1.0000     0. 
   2 -26  -2   2571.36  338.32  0. 1.0000     0. 
   2 -26  -2   2409.54  338.76  0. 1.0000     0. 
  -2 -26   2   2927.16  357.70  0. 1.0000     0. 
  -2 -26   1   7350.87  552.61  0. 1.0000     0. 
  -2 -26   1   7373.43  537.50  0. 1.0000     0. 
   2 -26  -1   6028.52  504.74  0. 1.0000     0. 
   2 -26  -1   6144.91  521.30  0. 1.0000     0. 
  -2  26   1   6063.79  507.33  0. 1.0000     0. 
   2 -26  -1   5779.25  501.45  0. 1.0000     0. 
  -2 -26   1   7070.35  545.04  0. 1.0000     0. 
   2 -26   0    618.29  211.35  0. 1.0000     0. 
  -2 -26   0    401.66  160.07  0. 1.0000     0. 
  -2 -26   0    446.08  186.04  0. 1.0000     0. 
  -2 -26   0    964.10  288.52  0. 1.0000     0. 
   2 -26   0   1066.36  248.42  0. 1.0000     0. 
  -2  26   0    795.09  200.35  0. 1.0000     0. 
   2 -26   1  41759.30 1480.31  0. 1.0000     0. 
  -2 -26  -1  46525.80 1574.68  0. 1.0000     0. 
  -2 -26  -1  45947.20 1550.73  0. 1.0000     0. 
   2 -26   1  47268.90 1585.04  0. 1.0000     0. 
  -2 -26  -1  44765.70 1557.99  0. 1.0000     0. 
   2 -26   1  48465.80 1611.88  0. 1.0000     0. 
  -2  26  -1  46393.30 1569.65  0. 1.0000     0. 
   2 -26   2   2862.86  372.42  0. 1.0000     0. 
   2 -26   2   2505.55  353.51  0. 1.0000     0. 
  -2 -26  -2   2794.31  365.09  0. 1.0000     0. 
  -2 -26  -2   3232.20  385.65  0. 1.0000     0. 
  -2 -26  -2   2631.12  361.00  0. 1.0000     0. 
   2 -26   2   2391.36  331.22  0. 1.0000     0. 
  -2  26  -2   2648.19  357.05  0. 1.0000     0. 
   2 -26   3  10683.10  694.44  0. 1.0000     0. 
  -2 -26  -3  11953.80  736.57  0. 1.0000     0. 
  -2 -26  -3  11112.40  715.56  0. 1.0000     0. 
  -2 -26  -3  10605.40  681.70  0. 1.0000     0. 
   2 -26   3  10554.60  681.52  0. 1.0000     0. 
  -2  26  -3  11009.10  711.43  0. 1.0000     0. 
   2 -26   4    446.11  162.00  0. 1.0000     0. 
   2 -26   4    546.59  201.65  0. 1.0000     0. 
  -2 -26  -4    350.70  143.94  0. 1.0000     0. 
  -2  26  -4    608.47  195.32  0. 1.0000     0. 
  -2 -26  -4    506.51  179.89  0. 1.0000     0. 
  -2  26  -4    568.95  209.95  0. 1.0000     0. 
   2 -26   5   3532.33  328.90  0. 1.0000     0. 
  -2  26  -5   2748.36  303.53  0. 1.0000     0. 
  -2 -26  -5   3007.63  307.79  0. 1.0000     0. 
  -2  26  -5   3431.82  321.76  0. 1.0000     0. 
  -2 -27   7   4645.84  340.48  0. 1.0000     0. 
   2  27  -7   4758.99  359.59  0. 1.0000     0. 
   2 -27  -7   4609.09  344.84  0. 1.0000     0. 
   2  27  -6   3261.85  359.96  0. 1.0000     0. 
  -2 -27   6   2789.37  316.42  0. 1.0000     0. 
   2 -27  -6   3123.15  352.69  0. 1.0000     0. 
   2  27  -6   2685.69  314.23  0. 1.0000     0. 
  -2 -27   5   2200.62  314.02  0. 1.0000     0. 
   2  27  -5   2386.20  336.18  0. 1.0000     0. 
   2 -27  -5   1773.88  279.04  0. 1.0000     0. 
   2 -27  -5   2147.91  312.71  0. 1.0000     0. 
   2 -27  -5   1848.20  303.33  0. 1.0000     0. 
   2  27  -5   2171.22  282.40  0. 1.0000     0. 
  -2 -27   4   2812.29  343.47  0. 1.0000     0. 
   2  27  -4   3063.61  375.38  0. 1.0000     0. 
   2 -27  -4   3301.21  400.10  0. 1.0000     0. 
   2 -27  -4   3001.44  374.83  0. 1.0000     0. 
  -2 -27   3   7291.29  546.32  0. 1.0000     0. 
   2 -27  -3   8721.50  638.12  0. 1.0000     0. 
   2 -27  -3   7938.36  586.69  0. 1.0000     0. 
  -2 -27   3   8396.18  614.13  0. 1.0000     0. 
  -2 -27   2   5675.18  489.47  0. 1.0000     0. 
   2 -27  -2   6859.39  549.12  0. 1.0000     0. 
   2 -27  -2   5824.52  513.16  0. 1.0000     0. 
  -2  27   2   6361.43  523.61  0. 1.0000     0. 
  -2 -27   2   5157.49  474.08  0. 1.0000     0. 
  -2 -27   1  31887.90 1234.35  0. 1.0000     0. 
  -2 -27   1  29188.30 1162.74  0. 1.0000     0. 
   2 -27  -1  28519.40 1167.34  0. 1.0000     0. 
   2 -27  -1  32447.10 1274.96  0. 1.0000     0. 
   2 -27  -1  30877.90 1223.71  0. 1.0000     0. 
  -2  27   1  28773.10 1195.58  0. 1.0000     0. 
  -2 -27   0   4703.71  458.33  0. 1.0000     0. 
  -2 -27   0   4799.92  452.74  0. 1.0000     0. 
  -2 -27   0   4845.29  496.26  0. 1.0000     0. 
   2 -27   0   2963.86  375.54  0. 1.0000     0. 
  -2  27   0   2926.47  362.90  0. 1.0000     0. 
   2 -27   0   3620.45  417.53  0. 1.0000     0. 
  -2 -27  -1   8752.64  639.55  0. 1.0000     0. 
  -2 -27  -1   8886.66  638.59  0. 1.0000     0. 
   2 -27   1   9599.47  659.58  0. 1.0000     0. 
  -2 -27  -1   9423.77  669.40  0. 1.0000     0. 
  -2  27  -1  10153.30  680.74  0. 1.0000     0. 
   2 -27   1  11320.20  727.40  0. 1.0000     0. 
   2 -27   2    738.96  204.24  0. 1.0000     0. 
   2 -27   2    824.09  237.01  0. 1.0000     0. 
  -2 -27  -2    533.09  182.32  0. 1.0000     0. 
  -2 -27  -2    595.04  203.73  0. 1.0000     0. 
  -2 -27  -2    489.17  231.31  0. 1.0000     0. 
   2 -27   2    707.02  198.81  0. 1.0000     0. 
  -2  27  -2   1035.99  248.18  0. 1.0000     0. 
   2 -27   3   1029.72  224.81  0. 1.0000     0. 
   2 -27   3   1494.89  278.93  0. 1.0000     0. 
  -2 -27  -3   1126.21  226.07  0. 1.0000     0. 
  -2 -27  -3    772.76  217.60  0. 1.0000     0. 
  -2  27  -3    966.56  223.09  0. 1.0000     0. 
   2 -27   4   3390.02  371.52  0. 1.0000     0. 
  -2 -27  -4   3737.01  361.53  0. 1.0000     0. 
  -2  27  -4   3567.03  383.36  0. 1.0000     0. 
  -2 -27  -4   4014.38  395.48  0. 1.0000     0. 
   2 -27   4   3357.77  334.73  0. 1.0000     0. 
  -2  27  -4   3618.00  372.54  0. 1.0000     0. 
   2 -27   5   1478.55  206.87  0. 1.0000     0. 
  -2  27  -5   1094.37  196.16  0. 1.0000     0. 
  -2 -27  -5   1477.32  225.06  0. 1.0000     0. 
  -2  27  -5   1147.86  188.01  0. 1.0000     0. 
   2  28  -7   2417.84  246.60  0. 1.0000     0. 
  -2 -28   7   2381.75  235.55  0. 1.0000     0. 
   2 -28  -7   1910.40  210.28  0. 1.0000     0. 
  -2 -28   6   2554.01  288.36  0. 1.0000     0. 
   2  28  -6   2238.21  282.50  0. 1.0000     0. 
   2 -28  -6   2219.61  270.54  0. 1.0000     0. 
   2  28  -6   1933.64  254.98  0. 1.0000     0. 
  -2 -28   5   4104.36  407.79  0. 1.0000     0. 
   2  28  -5   3986.69  416.92  0. 1.0000     0. 
   2 -28  -5   4484.69  402.64  0. 1.0000     0. 
   2 -28  -5   4101.82  418.05  0. 1.0000     0. 
   2 -28  -5   4396.56  426.90  0. 1.0000     0. 
   2  28  -5   3724.43  380.82  0. 1.0000     0. 
   2  28  -4    908.13  235.22  0. 1.0000     0. 
  -2 -28   4   1505.62  259.13  0. 1.0000     0. 
   2 -28  -4   1169.25  265.04  0. 1.0000     0. 
   2 -28  -4    561.16  148.00  0. 1.0000     0. 
  -2 -28   3   3637.04  392.66  0. 1.0000     0. 
   2 -28  -3   4532.84  459.30  0. 1.0000     0. 
   2 -28  -3   4386.41  433.14  0. 1.0000     0. 
  -2 -28   3   4030.54  427.92  0. 1.0000     0. 
  -2 -28   2   6856.33  544.03  0. 1.0000     0. 
   2 -28  -2   5490.06  503.96  0. 1.0000     0. 
   2 -28  -2   5381.95  500.41  0. 1.0000     0. 
  -2  28   2   5123.35  484.04  0. 1.0000     0. 
  -2 -28   2   6615.90  544.58  0. 1.0000     0. 
  -2 -28   1  11153.50  706.44  0. 1.0000     0. 
  -2 -28   1  11445.10  697.87  0. 1.0000     0. 
   2 -28  -1  12007.60  719.44  0. 1.0000     0. 
   2 -28  -1  12832.00  773.70  0. 1.0000     0. 
  -2  28   1  11826.70  733.16  0. 1.0000     0. 
   2 -28  -1  11672.90  736.40  0. 1.0000     0. 
  -2 -28   0  34022.50 1308.13  0. 1.0000     0. 
  -2 -28   0  34987.11 1310.60  0. 1.0000     0. 
   2 -28   0  32110.10 1291.90  0. 1.0000     0. 
  -2  28   0  30075.50 1242.32  0. 1.0000     0. 
   2 -28   0  32309.80 1297.32  0. 1.0000     0. 
  -2 -28  -1   8582.03  635.54  0. 1.0000     0. 
  -2 -28  -1   9073.61  649.71  0. 1.0000     0. 
   2 -28   1   9669.19  665.19  0. 1.0000     0. 
  -2 -28  -1   9382.16  668.81  0. 1.0000     0. 
  -2  28  -1   9118.98  641.89  0. 1.0000     0. 
   2 -28   1  10638.50  700.63  0. 1.0000     0. 
   2 -28   2   3466.24  398.76  0. 1.0000     0. 
  -2 -28  -2   3801.81  412.50  0. 1.0000     0. 
  -2 -28  -2   3428.34  403.26  0. 1.0000     0. 
  -2 -28  -2   3461.44  430.23  0. 1.0000     0. 
  -2  28  -2   3701.30  413.70  0. 1.0000     0. 
   2 -28   2   3651.20  419.19  0. 1.0000     0. 
   2 -28   3   3432.06  380.73  0. 1.0000     0. 
  -2 -28  -3   4400.81  436.32  0. 1.0000     0. 
  -2 -28  -3   4065.64  432.47  0. 1.0000     0. 
   2 -28   3   4023.53  419.49  0. 1.0000     0. 
  -2  28  -3   3763.06  403.49  0. 1.0000     0. 
   2 -28   4   3077.52  335.19  0. 1.0000     0. 
  -2 -28  -4   1909.50  248.48  0. 1.0000     0. 
  -2  28  -4   3041.20  341.15  0. 1.0000     0. 
  -2 -28  -4   2446.59  309.29  0. 1.0000     0. 
  -2  28  -4   3408.32  349.35  0. 1.0000     0. 
   2 -28   4   2699.53  291.26  0. 1.0000     0. 
   2 -28   5    926.14  160.88  0. 1.0000     0. 
  -2  28  -5    825.57  152.75  0. 1.0000     0. 
  -2 -28  -5   1059.66  180.61  0. 1.0000     0. 
  -2  28  -5    723.46  149.93  0. 1.0000     0. 
   2  29  -7   4075.97  298.61  0. 1.0000     0. 
  -2 -29   7   3975.68  286.08  0. 1.0000     0. 
   2  29  -6    421.76  173.18  0. 1.0000     0. 
  -2 -29   6    369.77  124.29  0. 1.0000     0. 
   2 -29  -6    105.05  125.97  0. 1.0000     0. 
   2  29  -6    440.00  124.51  0. 1.0000     0. 
  -2 -29   5    104.67  108.79  0. 1.0000     0. 
   2  29  -5    242.85  144.41  0. 1.0000     0. 
   2 -29  -5     55.52  138.10  0. 1.0000     0. 
   2 -29  -5    262.02  157.90  0. 1.0000     0. 
   2 -29  -5    278.22  132.19  0. 1.0000     0. 
   2 -29  -4   1130.17  238.83  0. 1.0000     0. 
   2 -29  -4   1256.94  249.88  0. 1.0000     0. 
   2  29  -4   1296.94  257.50  0. 1.0000     0. 
  -2 -29   4   1060.00  229.38  0. 1.0000     0. 
  -2 -29   3   4115.39  409.56  0. 1.0000     0. 
   2 -29  -3   4532.07  459.07  0. 1.0000     0. 
   2 -29  -3   3792.66  406.47  0. 1.0000     0. 
  -2 -29   3   4954.43  468.33  0. 1.0000     0. 
  -2 -29   2   6540.09  539.18  0. 1.0000     0. 
   2 -29  -2   5490.81  508.76  0. 1.0000     0. 
   2 -29  -2   5788.94  518.17  0. 1.0000     0. 
  -2  29   2   5360.34  494.15  0. 1.0000     0. 
  -2 -29   2   6074.05  519.08  0. 1.0000     0. 
   2 -29  -1    138.71  102.88  0. 1.0000     0. 
  -2 -29   1    307.69  158.46  0. 1.0000     0. 
   2 -29  -1    373.95  167.82  0. 1.0000     0. 
  -2 -29   1    203.60  158.73  0. 1.0000     0. 
   2 -29  -1    229.58  164.41  0. 1.0000     0. 
  -2  29   1    119.65  143.25  0. 1.0000     0. 
  -2 -29   0   5717.37  513.12  0. 1.0000     0. 
  -2 -29   0   5958.74  519.44  0. 1.0000     0. 
   2 -29   0   6751.33  558.24  0. 1.0000     0. 
  -2  29   0   6819.65  555.59  0. 1.0000     0. 
   2 -29   0   6342.48  545.95  0. 1.0000     0. 
  -2 -29  -1  13568.00  812.38  0. 1.0000     0. 
  -2 -29  -1  14218.40  818.24  0. 1.0000     0. 
   2 -29   1  13348.00  788.61  0. 1.0000     0. 
  -2 -29  -1  14912.70  848.71  0. 1.0000     0. 
  -2  29  -1  13411.70  789.27  0. 1.0000     0. 
   2 -29   1  13943.00  809.33  0. 1.0000     0. 
   2 -29   2   3780.49  400.00  0. 1.0000     0. 
  -2 -29  -2   4040.24  418.67  0. 1.0000     0. 
  -2 -29  -2   4090.80  433.12  0. 1.0000     0. 
  -2 -29  -2   4549.36  472.03  0. 1.0000     0. 
   2 -29   2   4767.41  453.60  0. 1.0000     0. 
  -2  29  -2   4549.83  447.51  0. 1.0000     0. 
   2 -29   3   7081.54  531.24  0. 1.0000     0. 
  -2 -29  -3   7596.72  560.38  0. 1.0000     0. 
  -2 -29  -3   6494.47  540.92  0. 1.0000     0. 
  -2  29  -3   6425.17  511.08  0. 1.0000     0. 
   2 -29   3   6948.93  527.61  0. 1.0000     0. 
   2 -29   4    703.31  170.30  0. 1.0000     0. 
   2 -29   4    660.74  150.08  0. 1.0000     0. 
  -2 -29  -4    426.20  132.70  0. 1.0000     0. 
  -2  29  -4    718.15  183.33  0. 1.0000     0. 
  -2 -29  -4    751.14  217.84  0. 1.0000     0. 
  -2  29  -4    695.56  164.99  0. 1.0000     0. 
   2 -29   5   6856.25  384.86  0. 1.0000     0. 
  -2  29  -5   6633.27  381.45  0. 1.0000     0. 
  -2 -29  -5   6206.09  372.32  0. 1.0000     0. 
  -2  29  -5   6173.16  371.93  0. 1.0000     0. 
  -2 -30   7   1663.11  174.70  0. 1.0000     0. 
   2  30  -6   7263.11  470.73  0. 1.0000     0. 
  -2 -30   6   6954.64  440.85  0. 1.0000     0. 
   2 -30  -6   6436.57  422.59  0. 1.0000     0. 
   2  30  -5   1883.16  275.76  0. 1.0000     0. 
  -2 -30   5   2058.05  271.94  0. 1.0000     0. 
   2 -30  -5   1744.68  253.25  0. 1.0000     0. 
   2 -30  -5   1620.99  257.58  0. 1.0000     0. 
   2 -30  -5   1722.09  253.70  0. 1.0000     0. 
  -2 -30   4     75.56   96.17  0. 1.0000     0. 
   2  30  -4    115.13  151.12  0. 1.0000     0. 
   2 -30  -4    380.51  193.78  0. 1.0000     0. 
   2 -30  -4    -20.67  130.68  0. 1.0000     0. 
  -2 -30   3   2610.94  331.85  0. 1.0000     0. 
   2 -30  -3   3585.11  407.68  0. 1.0000     0. 
   2 -30  -3   2869.31  352.02  0. 1.0000     0. 
  -2 -30   2  11694.70  731.33  0. 1.0000     0. 
   2 -30  -2  12767.90  764.91  0. 1.0000     0. 
   2 -30  -2  14422.70  816.62  0. 1.0000     0. 
  -2  30   2  13185.90  776.16  0. 1.0000     0. 
  -2 -30   1   5002.63  468.84  0. 1.0000     0. 
   2 -30  -1   3691.96  393.57  0. 1.0000     0. 
  -2 -30   1   3919.98  419.13  0. 1.0000     0. 
   2 -30  -1   4600.30  465.20  0. 1.0000     0. 
   2 -30  -1   3537.57  398.36  0. 1.0000     0. 
  -2  30   1   3998.77  426.21  0. 1.0000     0. 
   2 -30   0    640.02  198.74  0. 1.0000     0. 
  -2 -30   0    927.67  228.63  0. 1.0000     0. 
   2 -30   0    593.90  201.72  0. 1.0000     0. 
  -2  30   0    741.57  206.26  0. 1.0000     0. 
  -2 -30  -1  26597.50 1161.16  0. 1.0000     0. 
  -2 -30  -1  25486.50 1123.88  0. 1.0000     0. 
   2 -30   1  26171.00 1126.20  0. 1.0000     0. 
  -2 -30  -1  25254.60 1128.39  0. 1.0000     0. 
  -2  30  -1  25589.60 1112.75  0. 1.0000     0. 
   2 -30   1  25794.50 1129.74  0. 1.0000     0. 
   2 -30   2   3184.39  358.09  0. 1.0000     0. 
  -2 -30  -2   3444.93  384.13  0. 1.0000     0. 
  -2 -30  -2   3135.92  379.85  0. 1.0000     0. 
  -2 -30  -2   4238.30  473.80  0. 1.0000     0. 
  -2  30  -2   3164.62  383.33  0. 1.0000     0. 
   2 -30   2   3126.83  379.34  0. 1.0000     0. 
   2 -30   3    217.75  129.96  0. 1.0000     0. 
   2 -30   3    249.22  138.82  0. 1.0000     0. 
  -2 -30  -3    234.46  144.77  0. 1.0000     0. 
  -2  30  -3     71.06  112.82  0. 1.0000     0. 
   2 -30   4   2844.28  291.86  0. 1.0000     0. 
  -2 -30  -4   2401.69  257.05  0. 1.0000     0. 
  -2  30  -4   2901.66  308.08  0. 1.0000     0. 
  -2 -30  -4   3411.12  334.50  0. 1.0000     0. 
   2 -30   4   2540.02  262.92  0. 1.0000     0. 
  -2  30  -4   3410.46  320.73  0. 1.0000     0. 
  -2  30  -5   5007.72  309.71  0. 1.0000     0. 
   2 -30   5   5062.71  307.58  0. 1.0000     0. 
  -2  30  -5   5273.45  318.23  0. 1.0000     0. 
  -2 -31   6   5389.66  367.52  0. 1.0000     0. 
   2  31  -6   5541.00  395.41  0. 1.0000     0. 
   2 -31  -6   4922.98  353.89  0. 1.0000     0. 
   2  31  -5   3897.04  385.15  0. 1.0000     0. 
  -2 -31   5   3625.44  345.85  0. 1.0000     0. 
   2 -31  -5   3910.90  358.48  0. 1.0000     0. 
   2 -31  -5   3640.68  334.45  0. 1.0000     0. 
  -2 -31   4   6071.77  465.06  0. 1.0000     0. 
   2  31  -4   7202.50  549.67  0. 1.0000     0. 
   2 -31  -4   6756.84  516.25  0. 1.0000     0. 
   2 -31  -4   6278.77  510.58  0. 1.0000     0. 
   2 -31  -3   1846.90  311.10  0. 1.0000     0. 
  -2 -31   3   2069.36  296.12  0. 1.0000     0. 
   2 -31  -3   1562.53  257.53  0. 1.0000     0. 
   2 -31  -2   1043.28  238.18  0. 1.0000     0. 
  -2 -31   2   1099.10  241.14  0. 1.0000     0. 
   2 -31  -2   1094.01  235.82  0. 1.0000     0. 
  -2  31   2   1258.45  247.31  0. 1.0000     0. 
  -2 -31   1  21005.50 1001.38  0. 1.0000     0. 
   2 -31  -1  19031.70  932.07  0. 1.0000     0. 
  -2 -31   1  19710.30  950.05  0. 1.0000     0. 
   2 -31  -1  22077.00 1037.70  0. 1.0000     0. 
   2 -31  -1  20417.00  969.85  0. 1.0000     0. 
  -2  31   1  21640.40 1011.30  0. 1.0000     0. 
  -2 -31   0  11467.10  723.87  0. 1.0000     0. 
  -2 -31   0  10361.60  692.85  0. 1.0000     0. 
   2 -31   0   9375.46  665.99  0. 1.0000     0. 
   2 -31   0   9708.78  670.65  0. 1.0000     0. 
  -2  31   0   9916.05  667.65  0. 1.0000     0. 
  -2 -31  -1   7843.97  615.67  0. 1.0000     0. 
  -2 -31  -1   8103.86  613.35  0. 1.0000     0. 
   2 -31   1   7917.15  598.34  0. 1.0000     0. 
   2 -31   1   8167.22  610.81  0. 1.0000     0. 
  -2  31  -1   7847.12  585.61  0. 1.0000     0. 
  -2 -31  -2    777.00  202.17  0. 1.0000     0. 
   2 -31   2    972.00  229.78  0. 1.0000     0. 
   2 -31   2    518.39  159.63  0. 1.0000     0. 
  -2 -31  -2    547.58  167.60  0. 1.0000     0. 
  -2  31  -2    611.95  183.29  0. 1.0000     0. 
   2 -31   3   3160.31  326.09  0. 1.0000     0. 
  -2 -31  -3   4202.56  392.96  0. 1.0000     0. 
  -2 -31  -3   4412.46  430.87  0. 1.0000     0. 
   2 -31   3   3049.68  325.02  0. 1.0000     0. 
  -2  31  -3   3323.06  348.60  0. 1.0000     0. 
   2 -31   4   4596.51  347.23  0. 1.0000     0. 
  -2 -31  -4   4626.61  334.23  0. 1.0000     0. 
  -2  31  -4   4396.01  356.64  0. 1.0000     0. 
  -2  31  -4   4595.18  361.25  0. 1.0000     0. 
   2 -31   4   4280.86  321.57  0. 1.0000     0. 
   2  32  -6   2414.18  252.92  0. 1.0000     0. 
  -2 -32   6   2221.44  221.74  0. 1.0000     0. 
   2  32  -5   3311.06  354.33  0. 1.0000     0. 
  -2 -32   5   3297.59  316.18  0. 1.0000     0. 
   2 -32  -5   3079.40  300.85  0. 1.0000     0. 
   2  32  -4   -102.33  145.57  0. 1.0000     0. 
   2 -32  -4    130.78  125.58  0. 1.0000     0. 
   2 -32  -4    198.79  133.99  0. 1.0000     0. 
  -2 -32   3  11564.20  666.42  0. 1.0000     0. 
   2 -32  -3  11884.00  706.60  0. 1.0000     0. 
   2 -32  -3  10572.10  681.30  0. 1.0000     0. 
   2 -32  -3  10271.80  632.46  0. 1.0000     0. 
   2 -32  -2   2396.99  333.41  0. 1.0000     0. 
  -2 -32   2   2339.58  331.68  0. 1.0000     0. 
   2 -32  -2   2223.71  320.51  0. 1.0000     0. 
  -2  32   2   2082.04  308.33  0. 1.0000     0. 
   2 -32  -1   1583.08  281.89  0. 1.0000     0. 
  -2 -32   1   1823.44  286.96  0. 1.0000     0. 
  -2 -32   1   2378.50  337.14  0. 1.0000     0. 
   2 -32  -1   1751.82  276.07  0. 1.0000     0. 
   2 -32  -1   1369.94  254.57  0. 1.0000     0. 
  -2  32   1   1854.78  292.76  0. 1.0000     0. 
  -2 -32   0   5247.23  496.70  0. 1.0000     0. 
  -2 -32   0   5154.70  485.71  0. 1.0000     0. 
   2 -32   0   4931.13  465.48  0. 1.0000     0. 
  -2  32   0   5990.97  519.27  0. 1.0000     0. 
   2 -32   0   5308.61  486.89  0. 1.0000     0. 
  -2 -32  -1   3450.85  396.30  0. 1.0000     0. 
  -2 -32  -1   3827.41  416.68  0. 1.0000     0. 
   2 -32   1   2642.65  352.47  0. 1.0000     0. 
  -2  32  -1   2853.24  352.89  0. 1.0000     0. 
   2 -32   2    492.02  155.67  0. 1.0000     0. 
  -2 -32  -2    423.90  138.98  0. 1.0000     0. 
  -2 -32  -2    544.90  165.17  0. 1.0000     0. 
  -2  32  -2    669.80  186.55  0. 1.0000     0. 
   2 -32   3   8610.76  517.58  0. 1.0000     0. 
  -2 -32  -3   9124.86  567.60  0. 1.0000     0. 
  -2 -32  -3  10425.90  619.17  0. 1.0000     0. 
   2 -32   3   9042.83  549.78  0. 1.0000     0. 
  -2  32  -3   9670.37  573.58  0. 1.0000     0. 
  -2 -32  -4   6393.50  372.10  0. 1.0000     0. 
  -2  32  -4   9028.30  470.49  0. 1.0000     0. 
   2 -32   4   8020.42  430.10  0. 1.0000     0. 
   2 -32   4   7175.59  392.90  0. 1.0000     0. 
  -2  32  -4   9132.85  478.21  0. 1.0000     0. 
  -2 -33   6    659.07  119.99  0. 1.0000     0. 
   2  33  -6    867.50  150.79  0. 1.0000     0. 
   2  33  -6    726.43  129.04  0. 1.0000     0. 
  -2 -33   5   2445.61  256.08  0. 1.0000     0. 
   2  33  -5   2820.73  296.75  0. 1.0000     0. 
   2 -33  -5   2262.21  246.27  0. 1.0000     0. 
   2  33  -4   3690.31  380.37  0. 1.0000     0. 
   2 -33  -4   3431.93  347.93  0. 1.0000     0. 
  -2 -33   3  14426.60  736.33  0. 1.0000     0. 
   2 -33  -3  16392.90  825.17  0. 1.0000     0. 
   2 -33  -3  17140.60  837.17  0. 1.0000     0. 
   2 -33  -2   2406.21  324.45  0. 1.0000     0. 
  -2 -33   2   2311.69  320.15  0. 1.0000     0. 
   2 -33  -2   2619.78  334.76  0. 1.0000     0. 
  -2 -33   1  17237.80  873.45  0. 1.0000     0. 
  -2 -33   1  15349.70  803.23  0. 1.0000     0. 
   2 -33  -1  17026.10  878.69  0. 1.0000     0. 
  -2  33   1  16931.70  859.74  0. 1.0000     0. 
   2 -33  -1  14069.40  769.80  0. 1.0000     0. 
  -2 -33   0  30381.60 1222.32  0. 1.0000     0. 
  -2 -33   0  30242.60 1206.57  0. 1.0000     0. 
   2 -33   0  30999.30 1215.89  0. 1.0000     0. 
  -2  33   0  30880.70 1208.69  0. 1.0000     0. 
   2 -33   0  29293.30 1180.71  0. 1.0000     0. 
  -2 -33  -1   1865.28  303.30  0. 1.0000     0. 
  -2 -33  -1   1583.99  270.87  0. 1.0000     0. 
   2 -33   1   1347.32  261.09  0. 1.0000     0. 
  -2  33  -1   1842.40  284.46  0. 1.0000     0. 
  -2 -33  -2   1946.79  287.80  0. 1.0000     0. 
   2 -33   2   1511.57  242.54  0. 1.0000     0. 
  -2 -33  -2   1829.06  264.55  0. 1.0000     0. 
  -2  33  -2   1525.04  253.26  0. 1.0000     0. 
  -2 -33  -3     20.26   94.68  0. 1.0000     0. 
   2 -33   3    -37.12   72.49  0. 1.0000     0. 
   2 -33   3    228.48  123.44  0. 1.0000     0. 
  -2  33  -3    323.11  142.39  0. 1.0000     0. 
  -2  33  -4   2777.59  255.73  0. 1.0000     0. 
   2 -33   4   2831.43  229.28  0. 1.0000     0. 
  -2  33  -4   3175.22  264.76  0. 1.0000     0. 
   2 -34  -5    758.18  136.62  0. 1.0000     0. 
  -2 -34   5    602.37  122.75  0. 1.0000     0. 
   2  34  -5    508.60  144.97  0. 1.0000     0. 
   2 -34  -4   2001.93  266.37  0. 1.0000     0. 
   2  34  -4   1875.96  262.86  0. 1.0000     0. 
   2 -34  -3   5063.65  438.79  0. 1.0000     0. 
   2  34  -3   5481.83  478.81  0. 1.0000     0. 
  -2 -34   3   5155.66  413.06  0. 1.0000     0. 
   2 -34  -2   8616.84  586.54  0. 1.0000     0. 
  -2 -34   2   8255.70  571.42  0. 1.0000     0. 
  -2 -34   1   4471.35  434.96  0. 1.0000     0. 
  -2 -34   1   4181.66  399.43  0. 1.0000     0. 
   2 -34  -1   3486.58  386.29  0. 1.0000     0. 
   2 -34  -1   2570.38  316.87  0. 1.0000     0. 
  -2  34   1   3241.26  363.77  0. 1.0000     0. 
  -2 -34   0   5170.73  455.93  0. 1.0000     0. 
  -2 -34   0   5136.12  476.02  0. 1.0000     0. 
   2 -34   0   4560.66  429.58  0. 1.0000     0. 
  -2  34   0   4344.26  420.18  0. 1.0000     0. 
  -2 -34  -1   2282.00  306.88  0. 1.0000     0. 
  -2 -34  -1   2664.91  344.61  0. 1.0000     0. 
   2 -34   1   1984.87  283.05  0. 1.0000     0. 
  -2  34  -1   1849.69  284.47  0. 1.0000     0. 
  -2 -34  -2    997.16  219.10  0. 1.0000     0. 
  -2 -34  -2    782.33  177.69  0. 1.0000     0. 
   2 -34   2   1060.25  218.21  0. 1.0000     0. 
  -2  34  -2    942.01  200.21  0. 1.0000     0. 
  -2 -34  -3   2376.28  267.14  0. 1.0000     0. 
   2 -34   3   2389.67  228.95  0. 1.0000     0. 
   2 -34   3   2808.95  277.97  0. 1.0000     0. 
  -2  34  -3   2865.34  286.19  0. 1.0000     0. 
  -2  34  -4   1802.17  192.14  0. 1.0000     0. 
   2 -35  -5    426.34  104.08  0. 1.0000     0. 
   2  35  -5    417.97  128.12  0. 1.0000     0. 
   2 -35  -4    300.77  121.07  0. 1.0000     0. 
   2  35  -4    365.25  139.80  0. 1.0000     0. 
   2 -35  -3   5542.53  431.95  0. 1.0000     0. 
  -2 -35   3   4542.25  372.06  0. 1.0000     0. 
   2  35  -3   4894.15  451.06  0. 1.0000     0. 
   2 -35  -2   7639.53  543.15  0. 1.0000     0. 
  -2 -35   2   8152.88  555.06  0. 1.0000     0. 
   2 -35  -1   6266.08  486.31  0. 1.0000     0. 
  -2 -35   1   6589.99  487.76  0. 1.0000     0. 
  -2 -35   1   6936.85  531.89  0. 1.0000     0. 
  -2  35   1   6770.79  499.40  0. 1.0000     0. 
   2 -35  -1   5937.00  450.60  0. 1.0000     0. 
  -2 -35   0    919.92  214.04  0. 1.0000     0. 
  -2 -35   0    746.52  196.04  0. 1.0000     0. 
   2 -35   0    472.85  162.18  0. 1.0000     0. 
   2 -35   0    462.44  155.32  0. 1.0000     0. 
  -2  35   0    680.67  194.10  0. 1.0000     0. 
  -2 -35  -1   5267.25  447.90  0. 1.0000     0. 
  -2 -35  -1   4808.14  425.76  0. 1.0000     0. 
   2 -35   1   4445.72  399.64  0. 1.0000     0. 
  -2  35  -1   5016.32  424.07  0. 1.0000     0. 
  -2 -35  -2    916.39  196.45  0. 1.0000     0. 
  -2 -35  -2    813.59  166.81  0. 1.0000     0. 
   2 -35   2    804.62  174.32  0. 1.0000     0. 
  -2  35  -2    632.28  160.80  0. 1.0000     0. 
  -2 -35  -3   2968.54  274.60  0. 1.0000     0. 
   2 -35   3   2681.42  253.97  0. 1.0000     0. 
  -2  35  -3   2559.94  255.15  0. 1.0000     0. 
   2  36  -5   1776.14  202.47  0. 1.0000     0. 
   2 -36  -4    177.94  101.79  0. 1.0000     0. 
   2  36  -4    336.37  114.67  0. 1.0000     0. 
   2 -36  -3   5566.67  424.73  0. 1.0000     0. 
  -2 -36   3   5438.07  395.29  0. 1.0000     0. 
   2  36  -3   6417.61  480.27  0. 1.0000     0. 
   2 -36  -2   4352.50  391.32  0. 1.0000     0. 
  -2 -36   2   4359.36  391.77  0. 1.0000     0. 
   2 -36  -1   2671.66  305.27  0. 1.0000     0. 
  -2 -36   1   2900.57  306.03  0. 1.0000     0. 
   2 -36  -1   2413.30  279.59  0. 1.0000     0. 
   2 -36   0   5369.72  407.64  0. 1.0000     0. 
  -2 -36   0   6603.46  486.85  0. 1.0000     0. 
  -2 -36   0   6603.83  492.73  0. 1.0000     0. 
  -2  36   0   5920.14  454.54  0. 1.0000     0. 
   2 -36   0   6553.50  470.80  0. 1.0000     0. 
  -2 -36  -1   4387.86  388.14  0. 1.0000     0. 
  -2 -36  -1   4319.63  377.65  0. 1.0000     0. 
   2 -36   1   3970.76  367.63  0. 1.0000     0. 
  -2  36  -1   4119.63  370.69  0. 1.0000     0. 
  -2 -36  -2     75.81  108.29  0. 1.0000     0. 
  -2 -36  -2    190.30   98.66  0. 1.0000     0. 
   2 -36   2   -191.27  133.46  0. 1.0000     0. 
  -2  36  -2    111.15   94.33  0. 1.0000     0. 
  -2  36  -3   1115.55  167.34  0. 1.0000     0. 
  -2 -36  -3   1421.51  176.79  0. 1.0000     0. 
   2 -36   3   1270.80  164.79  0. 1.0000     0. 
  -2  36  -3   1241.64  168.08  0. 1.0000     0. 
   2 -37  -4   1713.20  205.52  0. 1.0000     0. 
   2  37  -4   1801.81  225.56  0. 1.0000     0. 
   2 -37  -3     90.74   85.70  0. 1.0000     0. 
   2 -37  -3    247.36  108.58  0. 1.0000     0. 
  -2 -37   3     -9.31   67.21  0. 1.0000     0. 
   2  37  -3     42.44   96.38  0. 1.0000     0. 
   2 -37  -2   5989.33  433.73  0. 1.0000     0. 
  -2 -37   2   5919.20  439.27  0. 1.0000     0. 
   2 -37  -1   5122.29  403.01  0. 1.0000     0. 
  -2 -37   1   4803.33  378.19  0. 1.0000     0. 
  -2 -37   1   5343.18  434.32  0. 1.0000     0. 
  -2 -37   0   5543.32  427.74  0. 1.0000     0. 
   2 -37   0   4677.45  364.67  0. 1.0000     0. 
  -2 -37   0   5320.80  434.04  0. 1.0000     0. 
  -2  37   0   5736.06  420.00  0. 1.0000     0. 
   2 -37   0   5790.74  420.77  0. 1.0000     0. 
  -2 -37  -1   1326.46  210.78  0. 1.0000     0. 
  -2 -37  -1   1626.62  233.24  0. 1.0000     0. 
   2 -37   1   1462.02  212.52  0. 1.0000     0. 
  -2  37  -1   1475.72  218.01  0. 1.0000     0. 
  -2 -37  -2   5554.31  380.02  0. 1.0000     0. 
  -2 -37  -2   4408.81  315.74  0. 1.0000     0. 
  -2  37  -2   5423.21  362.43  0. 1.0000     0. 
   2 -37   2   5418.80  362.71  0. 1.0000     0. 
   2 -38  -4   3077.13  250.06  0. 1.0000     0. 
   2  38  -4   3424.54  278.53  0. 1.0000     0. 
   2 -38  -3    538.01  125.45  0. 1.0000     0. 
   2 -38  -3    436.79  114.31  0. 1.0000     0. 
   2  38  -3    675.68  153.08  0. 1.0000     0. 
   2 -38  -2   1961.58  242.61  0. 1.0000     0. 
   2  38  -2   1970.58  269.03  0. 1.0000     0. 
  -2 -38   2   2104.99  252.18  0. 1.0000     0. 
  -2 -38   1   9435.30  508.11  0. 1.0000     0. 
   2 -38  -1   9531.68  526.25  0. 1.0000     0. 
  -2 -38   0   9965.80  544.25  0. 1.0000     0. 
   2 -38   0   7556.64  433.07  0. 1.0000     0. 
  -2 -38   0  10496.20  569.09  0. 1.0000     0. 
   2 -38   0   8172.77  475.42  0. 1.0000     0. 
  -2  38   0   8138.24  471.24  0. 1.0000     0. 
  -2 -38  -1    672.93  150.05  0. 1.0000     0. 
  -2 -38  -1    681.68  154.90  0. 1.0000     0. 
  -2  38  -1    445.74  121.39  0. 1.0000     0. 
   2 -38   1    567.64  142.30  0. 1.0000     0. 
  -2  38  -1    429.55  118.15  0. 1.0000     0. 
  -2 -38  -2   1015.26  157.31  0. 1.0000     0. 
   2 -38   2   1118.29  155.36  0. 1.0000     0. 
  -2  38  -2   1159.80  162.23  0. 1.0000     0. 
   2 -39  -3    952.08  142.35  0. 1.0000     0. 
   2 -39  -3    868.84  143.22  0. 1.0000     0. 
   2  39  -3    870.65  158.66  0. 1.0000     0. 
   2 -39  -2   1906.27  222.24  0. 1.0000     0. 
   2 -39  -2   1532.61  198.63  0. 1.0000     0. 
   2  39  -2   2392.11  263.47  0. 1.0000     0. 
  -2 -39   2   1940.28  228.20  0. 1.0000     0. 
   2 -39  -1   7366.96  432.45  0. 1.0000     0. 
  -2 -39   1   9537.48  519.70  0. 1.0000     0. 
  -2 -39   0   3476.95  296.61  0. 1.0000     0. 
  -2 -39   0   3826.14  321.32  0. 1.0000     0. 
   2 -39   0   3618.62  293.48  0. 1.0000     0. 
  -2 -39  -1   2957.26  263.57  0. 1.0000     0. 
  -2 -39  -1   2667.21  250.28  0. 1.0000     0. 
   2 -39   1   2271.66  219.08  0. 1.0000     0. 
   2 -39   1   2423.91  233.90  0. 1.0000     0. 
   2 -40  -3    460.51  105.10  0. 1.0000     0. 
   2  40  -3    750.67  137.19  0. 1.0000     0. 
   2 -40  -2   2647.59  242.96  0. 1.0000     0. 
  -2 -40   2   2489.73  230.73  0. 1.0000     0. 
   2 -40  -2   2594.88  239.50  0. 1.0000     0. 
   2  40  -2   2800.52  259.18  0. 1.0000     0. 
   2 -40  -1   2196.77  214.51  0. 1.0000     0. 
  -2 -40   1   2543.55  251.15  0. 1.0000     0. 
   2  40  -1   2119.70  232.49  0. 1.0000     0. 
   2 -40  -1   2290.76  229.81  0. 1.0000     0. 
  -2 -40   0   5005.23  326.99  0. 1.0000     0. 
  -2 -40   0   5500.40  355.77  0. 1.0000     0. 
   2 -40   0   4871.56  326.28  0. 1.0000     0. 
   2 -40   0   4371.19  288.82  0. 1.0000     0. 
  -2 -40  -1   2379.25  216.11  0. 1.0000     0. 
  -2 -41   1   1773.45  194.67  0. 1.0000     0. 
   2 -41  -1   1758.45  189.34  0. 1.0000     0. 
  -2 -41   0    687.15  122.20  0. 1.0000     0. 
   3   0 -10     62.07   75.11  0. 1.0000     0. 
   3   0  -9   -139.13  133.55  0. 1.0000     0. 
  -3   0   9    -44.26   82.48  0. 1.0000     0. 
   3   0  -8   2947.21  375.89  0. 1.0000     0. 
  -3   0   8   2976.89  350.02  0. 1.0000     0. 
   3   0  -7   5171.34  471.93  0. 1.0000     0. 
  -3   0   7   5374.41  465.82  0. 1.0000     0. 
   3   0  -7   5276.56  486.78  0. 1.0000     0. 
   3   0  -6   5971.69  928.63  0. 1.0000     0. 
  -3   0   6   5528.79  901.31  0. 1.0000     0. 
   3   0  -5  54706.80 2520.78  0. 1.0000     0. 
  -3   0   5  57493.70 2668.44  0. 1.0000     0. 
   3   0  -4    426.71  261.75  0. 1.0000     0. 
   3   0  -4    239.17  194.17  0. 1.0000     0. 
  -3   0   4    235.82  162.89  0. 1.0000     0. 
   3   0  -3    416.09  190.75  0. 1.0000     0. 
   3   0  -3    563.78  203.45  0. 1.0000     0. 
  -3   0   3    661.49  259.96  0. 1.0000     0. 
   3   0  -2  24581.10 1190.34  0. 1.0000     0. 
  -3   0   2  24486.60 1193.85  0. 1.0000     0. 
   3   0  -2  23517.00 1149.35  0. 1.0000     0. 
  -3   0   1  26166.90 1212.77  0. 1.0000     0. 
  -3   0   1  25390.50 1106.66  0. 1.0000     0. 
   3   0  -1  26505.90 1198.27  0. 1.0000     0. 
  -3   0   1  23224.90 1114.59  0. 1.0000     0. 
   3   0   0    706.19  244.99  0. 1.0000     0. 
  -3   0   0    477.37  164.20  0. 1.0000     0. 
  -3   0   0    431.19  214.35  0. 1.0000     0. 
  -3   0   0    507.34  206.52  0. 1.0000     0. 
   3   0   1   6663.06  698.31  0. 1.0000     0. 
  -3   0  -1   7925.22  782.19  0. 1.0000     0. 
  -3   0  -1   7207.20  726.13  0. 1.0000     0. 
   3   0   2  39367.20 2000.74  0. 1.0000     0. 
  -3   0  -2  38930.50 2051.33  0. 1.0000     0. 
   3   0   3  20405.40 1578.93  0. 1.0000     0. 
  -3   0  -3  20936.60 1709.98  0. 1.0000     0. 
  -3   0  -4   4539.39  435.35  0. 1.0000     0. 
  -3   0  -4   4720.94  436.12  0. 1.0000     0. 
  -3   0  -5  45941.50 1486.03  0. 1.0000     0. 
  -3   0  -5  40385.20 1383.40  0. 1.0000     0. 
  -3   0  -6   1767.65  308.44  0. 1.0000     0. 
  -3   0  -7   6343.84  354.05  0. 1.0000     0. 
   3  -1 -10    944.16  147.50  0. 1.0000     0. 
   3   1 -10    770.37  132.29  0. 1.0000     0. 
   3  -1  -9   1279.02  261.31  0. 1.0000     0. 
   3   1  -9    999.73  200.11  0. 1.0000     0. 
  -3  -1   9   1027.29  187.23  0. 1.0000     0. 
  -3   1   9   1166.72  191.50  0. 1.0000     0. 
   3  -1  -9   1165.54  221.19  0. 1.0000     0. 
   3  -1  -8   2157.30  329.00  0. 1.0000     0. 
   3   1  -8   1880.91  303.15  0. 1.0000     0. 
  -3  -1   8   2064.72  300.13  0. 1.0000     0. 
  -3   1   8   1723.25  275.73  0. 1.0000     0. 
   3  -1  -7   2862.06  355.82  0. 1.0000     0. 
   3   1  -7   3101.77  374.30  0. 1.0000     0. 
  -3   1   7   3342.00  371.13  0. 1.0000     0. 
  -3  -1   7   3384.44  375.61  0. 1.0000     0. 
   3  -1  -7   3269.79  384.29  0. 1.0000     0. 
   3   1  -7   2865.36  356.98  0. 1.0000     0. 
   3  -1  -6   7417.50 1012.14  0. 1.0000     0. 
   3   1  -6   7342.86 1009.01  0. 1.0000     0. 
  -3  -1   6   7934.41 1091.29  0. 1.0000     0. 
  -3   1   6   8365.39 1123.46  0. 1.0000     0. 
   3  -1  -5  13242.30 1202.40  0. 1.0000     0. 
   3   1  -5  13607.50 1200.97  0. 1.0000     0. 
   3   1  -5  13286.90 1092.20  0. 1.0000     0. 
  -3   1   5  14097.20 1274.63  0. 1.0000     0. 
  -3  -1   5  11223.50 1134.66  0. 1.0000     0. 
   3  -1  -4  37769.70 1851.09  0. 1.0000     0. 
   3   1  -4  36805.60 1806.96  0. 1.0000     0. 
   3   1  -4  36525.89 1733.98  0. 1.0000     0. 
   3  -1  -4  34690.10 1620.08  0. 1.0000     0. 
  -3  -1   4  35119.80 1814.16  0. 1.0000     0. 
  -3   1   4  35409.70 1835.64  0. 1.0000     0. 
   3  -1  -3  24652.30 1321.64  0. 1.0000     0. 
   3   1  -3  25233.50 1314.08  0. 1.0000     0. 
   3   1  -3  24717.80 1280.72  0. 1.0000     0. 
   3  -1  -3  25685.40 1252.93  0. 1.0000     0. 
  -3   1   3  26074.90 1389.22  0. 1.0000     0. 
  -3  -1   3  25807.20 1363.48  0. 1.0000     0. 
   3  -1  -2  72920.70 2264.51  0. 1.0000     0. 
   3   1  -2  74104.71 2262.51  0. 1.0000     0. 
  -3   1   2  73051.91 2295.01  0. 1.0000     0. 
  -3  -1   2  74447.99 2259.44  0. 1.0000     0. 
   3   1  -2  73192.39 2249.34  0. 1.0000     0. 
   3  -1  -2  70361.40 2176.34  0. 1.0000     0. 
  -3   1   1  40483.80 1560.22  0. 1.0000     0. 
  -3  -1   1  36570.61 1347.18  0. 1.0000     0. 
   3  -1  -1  38892.30 1506.02  0. 1.0000     0. 
   3   1  -1  36798.30 1454.46  0. 1.0000     0. 
  -3   1   1  38912.80 1418.42  0. 1.0000     0. 
  -3  -1   1  36585.61 1487.43  0. 1.0000     0. 
   3  -1   0   3569.08  465.39  0. 1.0000     0. 
   3   1   0   3708.20  458.69  0. 1.0000     0. 
  -3   1   0   3690.73  430.04  0. 1.0000     0. 
  -3  -1   0   3404.24  467.39  0. 1.0000     0. 
  -3   1   0   4132.05  467.43  0. 1.0000     0. 
  -3  -1   0   4279.53  503.04  0. 1.0000     0. 
   3  -1   1   1448.29  366.76  0. 1.0000     0. 
   3   1   1   1237.91  329.32  0. 1.0000     0. 
  -3  -1  -1    797.20  280.56  0. 1.0000     0. 
  -3   1  -1    981.51  309.74  0. 1.0000     0. 
  -3   1  -1   1120.68  301.82  0. 1.0000     0. 
  -3  -1  -1   1080.95  303.80  0. 1.0000     0. 
   3  -1   2  45829.90 2203.73  0. 1.0000     0. 
   3   1   2  46558.80 2168.47  0. 1.0000     0. 
  -3   1  -2  44762.50 2216.67  0. 1.0000     0. 
  -3  -1  -2  43832.10 2186.17  0. 1.0000     0. 
   3   1   3   1256.07  397.68  0. 1.0000     0. 
   3  -1   3    961.68  344.19  0. 1.0000     0. 
  -3  -1  -3   1744.06  512.17  0. 1.0000     0. 
  -3   1  -3   1027.63  417.86  0. 1.0000     0. 
  -3  -1  -4   1744.81  288.08  0. 1.0000     0. 
  -3   1  -4   1966.81  304.33  0. 1.0000     0. 
  -3  -1  -4   2090.10  313.23  0. 1.0000     0. 
  -3   1  -4   2099.55  302.08  0. 1.0000     0. 
  -3  -1  -5   4145.95  444.86  0. 1.0000     0. 
  -3   1  -5   3875.20  408.39  0. 1.0000     0. 
  -3  -1  -5   3816.27  393.20  0. 1.0000     0. 
  -3   1  -5   3001.35  341.62  0. 1.0000     0. 
  -3  -1  -6   8465.57  582.95  0. 1.0000     0. 
  -3   1  -6   7422.41  523.76  0. 1.0000     0. 
  -3  -1  -7   3183.46  265.01  0. 1.0000     0. 
  -3   1  -7   5023.60  336.47  0. 1.0000     0. 
   3   2 -10   3058.43  240.82  0. 1.0000     0. 
   3  -2 -10   3310.42  248.20  0. 1.0000     0. 
   3  -2  -9   1473.32  234.11  0. 1.0000     0. 
   3   2  -9   1578.85  254.94  0. 1.0000     0. 
  -3  -2   9   1626.19  227.88  0. 1.0000     0. 
  -3   2   9   1391.74  211.48  0. 1.0000     0. 
   3  -2  -9   1657.86  252.89  0. 1.0000     0. 
   3   2  -8   4006.20  435.63  0. 1.0000     0. 
   3  -2  -8   3745.81  401.51  0. 1.0000     0. 
  -3  -2   8   3869.14  397.07  0. 1.0000     0. 
  -3   2   8   3742.27  381.01  0. 1.0000     0. 
   3   2  -7   7335.81  573.37  0. 1.0000     0. 
   3  -2  -7   7295.18  566.36  0. 1.0000     0. 
  -3   2   7   6586.05  517.04  0. 1.0000     0. 
  -3  -2   7   7654.62  563.64  0. 1.0000     0. 
   3  -2  -7   7021.33  554.63  0. 1.0000     0. 
   3   2  -7   6150.94  523.40  0. 1.0000     0. 
   3  -2  -6  12789.20 1345.89  0. 1.0000     0. 
   3   2  -6  14161.60 1403.31  0. 1.0000     0. 
  -3   2   6  14040.50 1436.59  0. 1.0000     0. 
  -3  -2   6  16268.00 1554.97  0. 1.0000     0. 
   3   2  -5  21238.00 1498.47  0. 1.0000     0. 
   3  -2  -5  18841.50 1446.19  0. 1.0000     0. 
   3   2  -5  19697.10 1375.78  0. 1.0000     0. 
  -3   2   5  19019.90 1494.04  0. 1.0000     0. 
  -3  -2   5  19468.30 1495.94  0. 1.0000     0. 
   3   2  -4  11519.30  962.67  0. 1.0000     0. 
   3  -2  -4  10402.00  959.70  0. 1.0000     0. 
   3   2  -4  11771.80  970.15  0. 1.0000     0. 
   3  -2  -4   9361.94  788.67  0. 1.0000     0. 
  -3  -2   4  12397.50 1039.21  0. 1.0000     0. 
  -3   2   4   9256.96  921.73  0. 1.0000     0. 
   3  -2  -3  61566.50 2227.31  0. 1.0000     0. 
   3   2  -3  64361.70 2199.75  0. 1.0000     0. 
   3  -2  -3  61433.20 2198.80  0. 1.0000     0. 
   3  -2  -3  60971.70 2049.72  0. 1.0000     0. 
   3   2  -3  60687.40 2182.33  0. 1.0000     0. 
  -3   2   3  64136.00 2322.80  0. 1.0000     0. 
  -3  -2   3  62368.20 2235.65  0. 1.0000     0. 
   3  -2  -2  84834.30 2494.61  0. 1.0000     0. 
   3   2  -2  79484.80 2407.57  0. 1.0000     0. 
  -3   2   2  87599.00 2610.90  0. 1.0000     0. 
  -3  -2   2  82291.61 2416.15  0. 1.0000     0. 
  -3   2   2  86878.89 2568.20  0. 1.0000     0. 
   3   2  -2  81989.41 2471.77  0. 1.0000     0. 
  -3   2   1  32893.70 1411.65  0. 1.0000     0. 
  -3  -2   1  30532.80 1180.89  0. 1.0000     0. 
   3   2  -1  32582.80 1331.56  0. 1.0000     0. 
   3  -2  -1  33111.70 1382.67  0. 1.0000     0. 
  -3   2   1  30698.20 1205.18  0. 1.0000     0. 
  -3  -2   1  32342.80 1392.79  0. 1.0000     0. 
   3  -2   0  14536.70  953.39  0. 1.0000     0. 
   3   2   0  14139.40  888.47  0. 1.0000     0. 
  -3   2   0  14528.00  884.57  0. 1.0000     0. 
  -3  -2   0  15062.80  970.45  0. 1.0000     0. 
  -3   2   0  13956.10  843.87  0. 1.0000     0. 
  -3  -2   0  14256.70  965.96  0. 1.0000     0. 
   3  -2   1   7130.27  739.70  0. 1.0000     0. 
   3   2   1   6549.75  678.53  0. 1.0000     0. 
  -3  -2  -1   6809.12  726.61  0. 1.0000     0. 
  -3   2  -1   6828.76  736.87  0. 1.0000     0. 
  -3   2  -1   6499.62  651.98  0. 1.0000     0. 
  -3  -2  -1   7130.36  752.26  0. 1.0000     0. 
   3  -2   2  13522.40 1166.69  0. 1.0000     0. 
   3   2   2  13935.20 1128.01  0. 1.0000     0. 
  -3   2  -2  13626.80 1191.44  0. 1.0000     0. 
  -3  -2  -2  14211.90 1193.84  0. 1.0000     0. 
   3  -2   3  23624.10 1742.10  0. 1.0000     0. 
   3   2   3  22887.00 1648.46  0. 1.0000     0. 
  -3   2  -3  25877.70 1887.60  0. 1.0000     0. 
  -3  -2  -3  24197.70 1836.10  0. 1.0000     0. 
  -3  -2  -4  21479.70  966.98  0. 1.0000     0. 
  -3   2  -4  23010.70 1002.23  0. 1.0000     0. 
  -3  -2  -4  20882.70  971.02  0. 1.0000     0. 
  -3   2  -4  19974.70  933.54  0. 1.0000     0. 
  -3  -2  -5   1528.76  314.65  0. 1.0000     0. 
  -3   2  -5   1476.62  338.81  0. 1.0000     0. 
  -3  -2  -5   1110.91  222.65  0. 1.0000     0. 
  -3  -2  -6  10118.10  612.85  0. 1.0000     0. 
  -3   2  -6   9840.02  584.09  0. 1.0000     0. 
  -3  -2  -7   3074.15  244.58  0. 1.0000     0. 
  -3   2  -7   3580.00  260.85  0. 1.0000     0. 
   3  -3  -9    284.61  189.32  0. 1.0000     0. 
   3   3  -9    362.96  269.76  0. 1.0000     0. 
  -3  -3   9    217.81  116.10  0. 1.0000     0. 
  -3   3   9    323.71  114.02  0. 1.0000     0. 
   3  -3  -9    235.69  148.14  0. 1.0000     0. 
   3  -3  -8    152.43  169.74  0. 1.0000     0. 
   3   3  -8    471.15  197.35  0. 1.0000     0. 
  -3  -3   8    414.22  174.65  0. 1.0000     0. 
  -3   3   8    224.52  142.88  0. 1.0000     0. 
   3  -3  -7   5304.10  485.25  0. 1.0000     0. 
   3   3  -7   5548.59  500.41  0. 1.0000     0. 
  -3  -3   7   5935.17  500.08  0. 1.0000     0. 
  -3   3   7   4918.50  441.94  0. 1.0000     0. 
   3  -3  -7   5668.96  500.53  0. 1.0000     0. 
   3   3  -7   5008.90  480.10  0. 1.0000     0. 
   3  -3  -6  10503.30 1227.90  0. 1.0000     0. 
   3   3  -6  10110.00 1177.63  0. 1.0000     0. 
  -3   3   6  10437.60 1247.58  0. 1.0000     0. 
  -3  -3   6  10995.90 1273.56  0. 1.0000     0. 
   3  -3  -5  16285.50 1338.03  0. 1.0000     0. 
   3   3  -5  14513.80 1232.53  0. 1.0000     0. 
   3   3  -5  15880.30 1261.43  0. 1.0000     0. 
  -3   3   5  17701.90 1443.30  0. 1.0000     0. 
  -3  -3   5  16286.80 1366.31  0. 1.0000     0. 
   3   3  -4  32884.50 1680.19  0. 1.0000     0. 
   3  -3  -4  37295.30 1867.02  0. 1.0000     0. 
   3   3  -4  38118.80 1843.46  0. 1.0000     0. 
   3  -3  -4  34628.50 1526.76  0. 1.0000     0. 
  -3  -3   4  34059.70 1790.82  0. 1.0000     0. 
  -3   3   4  35080.00 1838.52  0. 1.0000     0. 
   3  -3  -3  23370.40 1281.95  0. 1.0000     0. 
   3   3  -3  21961.00 1203.74  0. 1.0000     0. 
   3  -3  -3  23299.70 1286.66  0. 1.0000     0. 
   3   3  -3  22941.70 1265.61  0. 1.0000     0. 
   3  -3  -3  21649.10 1112.34  0. 1.0000     0. 
  -3  -3   3  22266.00 1253.40  0. 1.0000     0. 
  -3   3   3  24003.20 1356.08  0. 1.0000     0. 
   3  -3  -2  53748.40 1895.37  0. 1.0000     0. 
   3   3  -2  53265.00 1841.73  0. 1.0000     0. 
  -3   3   2  53366.61 1967.31  0. 1.0000     0. 
  -3   3   2  53264.60 1951.18  0. 1.0000     0. 
  -3  -3   2  54594.40 1840.30  0. 1.0000     0. 
   3   3  -2  55549.39 1945.02  0. 1.0000     0. 
  -3   3   1 110496.01 3000.52  0. 1.0000     0. 
  -3  -3   1 109605.01 2600.65  0. 1.0000     0. 
   3  -3  -1 108739.99 2919.18  0. 1.0000     0. 
   3   3  -1 114496.01 2873.71  0. 1.0000     0. 
  -3  -3   1 117010.99 3085.83  0. 1.0000     0. 
   3  -3   0  28477.10 1372.95  0. 1.0000     0. 
   3   3   0  27313.40 1252.74  0. 1.0000     0. 
  -3   3   0  26924.90 1270.45  0. 1.0000     0. 
  -3  -3   0  27885.80 1343.78  0. 1.0000     0. 
  -3  -3   0  29945.50 1448.11  0. 1.0000     0. 
  -3   3   0  26026.80 1137.13  0. 1.0000     0. 
   3  -3   1   6025.57  692.40  0. 1.0000     0. 
   3   3   1   5262.75  606.38  0. 1.0000     0. 
  -3   3  -1   6064.00  713.11  0. 1.0000     0. 
  -3  -3  -1   5332.70  654.78  0. 1.0000     0. 
  -3  -3  -1   5126.22  651.29  0. 1.0000     0. 
   3  -3   2  29780.40 1770.74  0. 1.0000     0. 
   3   3   2  28041.50 1609.15  0. 1.0000     0. 
  -3  -3  -2  29134.40 1746.92  0. 1.0000     0. 
  -3   3  -2  26994.90 1708.98  0. 1.0000     0. 
  -3  -3  -2  25798.90 1735.34  0. 1.0000     0. 
   3  -3   3   8791.73 1067.70  0. 1.0000     0. 
  -3  -3  -3  10004.60 1171.00  0. 1.0000     0. 
  -3   3  -3   9374.82 1131.21  0. 1.0000     0. 
  -3  -3  -4   5842.14  499.36  0. 1.0000     0. 
  -3   3  -4   5920.03  501.20  0. 1.0000     0. 
  -3   3  -4   5506.68  466.89  0. 1.0000     0. 
  -3  -3  -4   6356.68  515.13  0. 1.0000     0. 
  -3  -3  -5   2842.58  376.59  0. 1.0000     0. 
  -3   3  -5   3695.61  402.84  0. 1.0000     0. 
  -3  -3  -5   2711.11  341.62  0. 1.0000     0. 
  -3  -3  -6  11115.00  640.40  0. 1.0000     0. 
  -3  -3  -6   7968.14  485.06  0. 1.0000     0. 
  -3  -3  -7   2566.87  232.37  0. 1.0000     0. 
  -3   3  -7   1791.80  203.66  0. 1.0000     0. 
   3  -4  -9   3723.34  375.60  0. 1.0000     0. 
   3   4  -9   3872.95  375.21  0. 1.0000     0. 
  -3  -4   9   4280.20  368.21  0. 1.0000     0. 
   3  -4  -9   3751.70  364.78  0. 1.0000     0. 
   3  -4  -8    523.68  193.74  0. 1.0000     0. 
   3   4  -8   1051.00  393.24  0. 1.0000     0. 
  -3  -4   8   1142.88  253.26  0. 1.0000     0. 
  -3   4   8    540.30  166.01  0. 1.0000     0. 
   3  -4  -8    528.41  193.73  0. 1.0000     0. 
   3  -4  -7  26995.70 1138.35  0. 1.0000     0. 
   3   4  -7  27096.10 1154.31  0. 1.0000     0. 
  -3   4   7  25076.70 1033.24  0. 1.0000     0. 
  -3  -4   7  26834.80 1105.99  0. 1.0000     0. 
   3  -4  -7  26686.30 1131.90  0. 1.0000     0. 
   3   4  -7  24484.60 1083.70  0. 1.0000     0. 
   3  -4  -6   7427.90 1038.82  0. 1.0000     0. 
   3   4  -6   6874.84  961.41  0. 1.0000     0. 
  -3   4   6   6815.00 1029.23  0. 1.0000     0. 
  -3  -4   6   6956.57 1017.07  0. 1.0000     0. 
   3  -4  -5  17485.70 1410.10  0. 1.0000     0. 
   3   4  -5  15400.20 1281.37  0. 1.0000     0. 
   3   4  -5  16020.10 1289.11  0. 1.0000     0. 
  -3   4   5  18574.70 1488.99  0. 1.0000     0. 
  -3  -4   5  16214.40 1370.67  0. 1.0000     0. 
   3   4  -4  28753.70 1556.26  0. 1.0000     0. 
   3  -4  -4  31883.90 1718.10  0. 1.0000     0. 
   3   4  -4  29659.10 1643.35  0. 1.0000     0. 
  -3  -4   4  29484.70 1659.05  0. 1.0000     0. 
  -3   4   4  31751.50 1763.26  0. 1.0000     0. 
   3  -4  -3  78517.30 2616.91  0. 1.0000     0. 
   3   4  -3  83123.39 2541.88  0. 1.0000     0. 
   3  -4  -3  79205.80 2601.34  0. 1.0000     0. 
   3  -4  -3  73071.70 2249.91  0. 1.0000     0. 
   3   4  -3  80501.11 2654.33  0. 1.0000     0. 
  -3  -4   3  83970.89 2655.11  0. 1.0000     0. 
  -3   4   3  80563.60 2731.83  0. 1.0000     0. 
   3   4  -2  23303.70 1094.23  0. 1.0000     0. 
   3   4  -2  25869.30 1200.51  0. 1.0000     0. 
   3  -4  -2  26280.20 1264.01  0. 1.0000     0. 
  -3  -4   2  25852.40 1186.36  0. 1.0000     0. 
  -3   4   2  25749.90 1310.16  0. 1.0000     0. 
   3   4  -2  25986.60 1288.09  0. 1.0000     0. 
   3   4  -1  12683.40  784.37  0. 1.0000     0. 
   3  -4  -1  11771.40  821.86  0. 1.0000     0. 
  -3   4   1  12006.00  845.36  0. 1.0000     0. 
  -3  -4   1  11910.80  649.89  0. 1.0000     0. 
  -3  -4   1  12776.30  793.52  0. 1.0000     0. 
  -3   4   1  10940.90  617.97  0. 1.0000     0. 
  -3  -4   1  13070.50  901.74  0. 1.0000     0. 
   3  -4   0  81811.20 2572.46  0. 1.0000     0. 
   3   4   0  79437.50 2329.09  0. 1.0000     0. 
  -3   4   0  81791.20 2481.37  0. 1.0000     0. 
  -3  -4   0  80704.41 2489.40  0. 1.0000     0. 
  -3  -4   0  82581.30 2646.27  0. 1.0000     0. 
   3  -4   1   6034.69  703.78  0. 1.0000     0. 
   3   4   1   4580.71  553.69  0. 1.0000     0. 
  -3   4  -1   4285.90  515.54  0. 1.0000     0. 
  -3  -4  -1   4829.71  611.70  0. 1.0000     0. 
  -3   4  -1   4665.52  626.70  0. 1.0000     0. 
  -3  -4  -1   4942.88  652.36  0. 1.0000     0. 
   3  -4   2   1500.30  422.82  0. 1.0000     0. 
   3   4   2    949.88  308.15  0. 1.0000     0. 
  -3  -4  -2   1208.05  354.77  0. 1.0000     0. 
  -3   4  -2   1243.19  378.01  0. 1.0000     0. 
  -3  -4  -2    930.20  330.80  0. 1.0000     0. 
   3  -4   3   5217.25  830.90  0. 1.0000     0. 
  -3  -4  -3   4338.98  785.24  0. 1.0000     0. 
  -3   4  -3   5435.27  874.73  0. 1.0000     0. 
  -3   4  -4    635.91  188.37  0. 1.0000     0. 
  -3  -4  -4    432.04  170.51  0. 1.0000     0. 
  -3  -4  -4    658.02  188.58  0. 1.0000     0. 
  -3   4  -4    663.34  175.58  0. 1.0000     0. 
  -3  -4  -5   2044.17  306.38  0. 1.0000     0. 
  -3   4  -5   2565.96  366.48  0. 1.0000     0. 
  -3  -4  -5   2451.25  326.15  0. 1.0000     0. 
  -3  -4  -6   5611.62  443.56  0. 1.0000     0. 
  -3  -4  -6   4108.89  345.93  0. 1.0000     0. 
   3   5  -9   2180.15  295.64  0. 1.0000     0. 
   3  -5  -9   1692.48  262.09  0. 1.0000     0. 
  -3  -5   9   1518.33  227.42  0. 1.0000     0. 
   3  -5  -9   1405.17  227.97  0. 1.0000     0. 
   3  -5  -8  14917.80  814.21  0. 1.0000     0. 
   3   5  -8  15531.50  845.76  0. 1.0000     0. 
  -3  -5   8  14692.60  790.04  0. 1.0000     0. 
  -3   5   8  13706.70  717.91  0. 1.0000     0. 
   3  -5  -8  14032.10  761.15  0. 1.0000     0. 
   3   5  -7   3191.96  399.94  0. 1.0000     0. 
   3  -5  -7   2415.86  357.47  0. 1.0000     0. 
  -3  -5   7   2808.90  362.41  0. 1.0000     0. 
  -3   5   7   1892.37  287.39  0. 1.0000     0. 
   3  -5  -7   2344.01  346.71  0. 1.0000     0. 
   3   5  -6   1332.51  418.84  0. 1.0000     0. 
   3  -5  -6   1971.96  281.86  0. 1.0000     0. 
   3   5  -6   1624.25  265.88  0. 1.0000     0. 
   3  -5  -6   1516.01  473.24  0. 1.0000     0. 
  -3  -5   6   1612.20  495.52  0. 1.0000     0. 
  -3   5   6   1288.97  453.41  0. 1.0000     0. 
   3  -5  -5   1083.34  416.12  0. 1.0000     0. 
   3   5  -5    956.51  331.87  0. 1.0000     0. 
   3   5  -5   1092.44  401.23  0. 1.0000     0. 
  -3  -5   5   1437.20  449.32  0. 1.0000     0. 
  -3   5   5   1156.81  427.75  0. 1.0000     0. 
   3  -5  -4  21271.20 1422.92  0. 1.0000     0. 
   3   5  -4  19973.80 1276.50  0. 1.0000     0. 
   3   5  -4  20083.30 1364.06  0. 1.0000     0. 
  -3  -5   4  21054.90 1399.28  0. 1.0000     0. 
  -3   5   4  20072.10 1409.07  0. 1.0000     0. 
   3   5  -3  18038.90 1059.29  0. 1.0000     0. 
   3  -5  -3  16678.40 1092.45  0. 1.0000     0. 
   3   5  -3  19311.40 1202.05  0. 1.0000     0. 
   3  -5  -3  14345.90  862.84  0. 1.0000     0. 
  -3   5   3  16706.80 1140.86  0. 1.0000     0. 
  -3  -5   3  18796.10 1150.66  0. 1.0000     0. 
  -3   5   3  18011.20 1198.10  0. 1.0000     0. 
   3   5  -2  46420.10 1615.98  0. 1.0000     0. 
   3  -5  -2  49164.50 1825.95  0. 1.0000     0. 
   3   5  -2  49730.50 1746.43  0. 1.0000     0. 
  -3  -5   2  49956.00 1736.04  0. 1.0000     0. 
  -3   5   2  51918.60 1954.35  0. 1.0000     0. 
   3   5  -2  49249.00 1879.57  0. 1.0000     0. 
   3   5  -1  20447.80  999.66  0. 1.0000     0. 
   3  -5  -1  21662.50 1127.79  0. 1.0000     0. 
  -3  -5   1  18630.60  819.45  0. 1.0000     0. 
  -3   5   1  21834.20 1176.53  0. 1.0000     0. 
  -3  -5   1  20082.90 1010.08  0. 1.0000     0. 
  -3   5   1  19157.20  784.78  0. 1.0000     0. 
  -3  -5   1  19290.60 1145.78  0. 1.0000     0. 
   3  -5   0  33857.50 1564.96  0. 1.0000     0. 
   3   5   0  31834.00 1334.27  0. 1.0000     0. 
  -3   5   0  34708.70 1531.55  0. 1.0000     0. 
  -3  -5   0  31846.90 1449.21  0. 1.0000     0. 
  -3  -5   0  33048.00 1616.18  0. 1.0000     0. 
   3  -5   1  18169.20 1251.28  0. 1.0000     0. 
   3   5   1  15536.10 1010.36  0. 1.0000     0. 
  -3   5  -1  15022.60 1014.62  0. 1.0000     0. 
  -3  -5  -1  15865.80 1135.56  0. 1.0000     0. 
  -3   5  -1  17780.90 1247.67  0. 1.0000     0. 
  -3  -5  -1  15969.70 1201.98  0. 1.0000     0. 
   3  -5   2  20622.30 1494.16  0. 1.0000     0. 
  -3  -5  -2  22510.30 1562.04  0. 1.0000     0. 
  -3   5  -2  20157.00 1496.82  0. 1.0000     0. 
  -3  -5  -2  21772.10 1604.12  0. 1.0000     0. 
   3  -5   3   3821.25  728.07  0. 1.0000     0. 
  -3   5  -3   3688.92  718.36  0. 1.0000     0. 
  -3  -5  -3   5154.23  849.15  0. 1.0000     0. 
  -3   5  -4   2231.45  325.24  0. 1.0000     0. 
  -3  -5  -4   2036.14  297.23  0. 1.0000     0. 
  -3  -5  -4   2411.97  328.97  0. 1.0000     0. 
  -3  -5  -5   8498.61  604.63  0. 1.0000     0. 
  -3   5  -5   8482.90  608.62  0. 1.0000     0. 
  -3  -5  -5   7390.78  553.14  0. 1.0000     0. 
  -3  -5  -6   5049.26  420.53  0. 1.0000     0. 
  -3   5  -6   5173.35  417.67  0. 1.0000     0. 
  -3  -5  -6   4282.46  355.71  0. 1.0000     0. 
   3   6  -9    941.92  233.35  0. 1.0000     0. 
  -3  -6   9    827.39  181.81  0. 1.0000     0. 
  -3   6   9   1114.02  207.25  0. 1.0000     0. 
   3  -6  -9    981.33  193.07  0. 1.0000     0. 
   3  -6  -8   3239.76  386.71  0. 1.0000     0. 
   3   6  -8   3939.43  679.97  0. 1.0000     0. 
  -3  -6   8   2809.98  344.65  0. 1.0000     0. 
   3  -6  -8   3460.62  373.11  0. 1.0000     0. 
   3  -6  -7  22535.90 1045.00  0. 1.0000     0. 
   3   6  -7  23815.50 1086.65  0. 1.0000     0. 
  -3  -6   7  23770.70 1035.43  0. 1.0000     0. 
   3  -6  -7  21628.40 1021.36  0. 1.0000     0. 
   3  -6  -6   2095.14  617.08  0. 1.0000     0. 
   3   6  -6   1933.68  524.98  0. 1.0000     0. 
   3  -6  -6   2262.27  306.44  0. 1.0000     0. 
   3   6  -6   1966.35  286.00  0. 1.0000     0. 
   3   6  -6   1205.52  395.29  0. 1.0000     0. 
   3  -6  -6   1896.04  296.51  0. 1.0000     0. 
  -3  -6   6   1856.97  542.84  0. 1.0000     0. 
  -3   6   6   1351.80  483.15  0. 1.0000     0. 
   3  -6  -5  26068.60 1771.33  0. 1.0000     0. 
   3   6  -5  25018.90 1645.80  0. 1.0000     0. 
   3   6  -5  27759.50 1780.46  0. 1.0000     0. 
  -3   6   5  25478.50 1792.03  0. 1.0000     0. 
  -3  -6   5  28304.50 1852.44  0. 1.0000     0. 
   3  -6  -4  47949.80 2238.76  0. 1.0000     0. 
   3   6  -4  47696.61 2048.92  0. 1.0000     0. 
   3   6  -4  52376.30 2303.29  0. 1.0000     0. 
  -3  -6   4  47998.89 2199.93  0. 1.0000     0. 
  -3   6   4  46696.60 2238.26  0. 1.0000     0. 
   3  -6  -3    646.51  268.61  0. 1.0000     0. 
   3   6  -3    708.34  254.63  0. 1.0000     0. 
   3  -6  -3    448.55  172.73  0. 1.0000     0. 
   3   6  -3    795.68  296.76  0. 1.0000     0. 
  -3   6   3    920.13  312.44  0. 1.0000     0. 
  -3  -6   3   1066.60  307.14  0. 1.0000     0. 
  -3   6   3    565.96  275.89  0. 1.0000     0. 
   3  -6  -2  15393.80  975.10  0. 1.0000     0. 
   3   6  -2  13257.80  783.00  0. 1.0000     0. 
  -3  -6   2  15097.70  885.87  0. 1.0000     0. 
  -3   6   2  14578.70 1001.83  0. 1.0000     0. 
  -3  -6   2  13941.30  704.95  0. 1.0000     0. 
   3   6  -2  14610.80  975.22  0. 1.0000     0. 
   3  -6  -1 169403.98 4123.12  0. 1.0000     0. 
   3   6  -1 169054.00 3861.83  0. 1.0000     0. 
  -3   6   1 176347.98 4277.70  0. 1.0000     0. 
  -3  -6   1 160481.00 3487.32  0. 1.0000     0. 
  -3  -6   1 173220.02 3877.30  0. 1.0000     0. 
   3   6  -1 181539.00 4265.03  0. 1.0000     0. 
  -3  -6   1 182441.00 4381.37  0. 1.0000     0. 
   3   6   0  26736.30 1192.49  0. 1.0000     0. 
   3  -6   0  27064.50 1411.60  0. 1.0000     0. 
  -3   6   0  26138.70 1353.06  0. 1.0000     0. 
  -3  -6   0  26491.20 1309.86  0. 1.0000     0. 
  -3  -6   0  27486.50 1490.96  0. 1.0000     0. 
   3  -6   1  38339.20 1869.37  0. 1.0000     0. 
   3   6   1  31276.30 1466.88  0. 1.0000     0. 
  -3   6  -1  32283.60 1583.26  0. 1.0000     0. 
  -3  -6  -1  33745.50 1704.82  0. 1.0000     0. 
  -3   6  -1  37497.50 1868.66  0. 1.0000     0. 
  -3  -6  -1  34303.90 1832.83  0. 1.0000     0. 
   3  -6   2  33379.00 1948.57  0. 1.0000     0. 
  -3  -6  -2  33204.30 1940.84  0. 1.0000     0. 
  -3   6  -2  35521.70 2014.18  0. 1.0000     0. 
  -3  -6  -2  32789.00 2022.17  0. 1.0000     0. 
   3  -6   3   3383.38  712.40  0. 1.0000     0. 
  -3   6  -3   4019.70  396.52  0. 1.0000     0. 
  -3  -6  -3   4433.06  790.34  0. 1.0000     0. 
  -3   6  -3   3380.13  681.04  0. 1.0000     0. 
  -3  -6  -3   3741.26  379.73  0. 1.0000     0. 
  -3  -6  -4   4430.80  443.26  0. 1.0000     0. 
  -3   6  -4   4613.46  483.58  0. 1.0000     0. 
  -3  -6  -4   3886.97  411.19  0. 1.0000     0. 
  -3  -6  -5  10727.40  684.24  0. 1.0000     0. 
  -3  -6  -5  11169.70  689.71  0. 1.0000     0. 
  -3  -6  -6   2520.28  305.05  0. 1.0000     0. 
  -3   6  -6   2564.50  329.60  0. 1.0000     0. 
  -3  -6  -6   1719.92  243.42  0. 1.0000     0. 
   3   7  -9   3296.24  344.74  0. 1.0000     0. 
   3  -7  -9   3006.11  314.18  0. 1.0000     0. 
  -3  -7   9   3233.19  311.88  0. 1.0000     0. 
  -3   7   9   3061.49  322.28  0. 1.0000     0. 
   3  -7  -8  13909.60  789.48  0. 1.0000     0. 
   3   7  -8  16031.10  856.34  0. 1.0000     0. 
   3  -7  -8  14035.90  788.34  0. 1.0000     0. 
  -3  -7   8  16548.00  824.73  0. 1.0000     0. 
   3  -7  -8  12070.20  707.84  0. 1.0000     0. 
   3  -7  -7  14348.90  811.77  0. 1.0000     0. 
   3   7  -7  13742.80  814.80  0. 1.0000     0. 
  -3  -7   7  12065.20  694.79  0. 1.0000     0. 
   3  -7  -7  13157.10  783.18  0. 1.0000     0. 
  -3  -7   7  14673.60  792.10  0. 1.0000     0. 
   3  -7  -6   8843.34  601.90  0. 1.0000     0. 
   3   7  -6   8452.44  588.27  0. 1.0000     0. 
   3  -7  -6   7661.46 1081.19  0. 1.0000     0. 
   3   7  -6   8237.58 1061.66  0. 1.0000     0. 
  -3   7   6   7538.94 1090.32  0. 1.0000     0. 
   3  -7  -6   8175.95  586.15  0. 1.0000     0. 
  -3  -7   6   7542.30 1080.37  0. 1.0000     0. 
   3   7  -6   8032.35 1066.91  0. 1.0000     0. 
   3   7  -6   8257.33  582.96  0. 1.0000     0. 
   3  -7  -5   2811.53  574.95  0. 1.0000     0. 
   3   7  -5   3107.04  588.91  0. 1.0000     0. 
   3   7  -5   3531.88  662.21  0. 1.0000     0. 
  -3  -7   5   3439.83  664.57  0. 1.0000     0. 
  -3   7   5   3054.49  634.96  0. 1.0000     0. 
   3  -7  -4   8695.50  912.71  0. 1.0000     0. 
   3   7  -4   6916.09  738.22  0. 1.0000     0. 
   3   7  -4   8581.50  918.49  0. 1.0000     0. 
  -3  -7   4   7464.25  846.39  0. 1.0000     0. 
  -3   7   4   7808.05  906.66  0. 1.0000     0. 
   3  -7  -3   2795.58  461.48  0. 1.0000     0. 
   3   7  -3   3458.07  455.33  0. 1.0000     0. 
   3   7  -3   3454.21  538.64  0. 1.0000     0. 
  -3   7   3   2932.70  508.02  0. 1.0000     0. 
  -3  -7   3   3436.81  497.93  0. 1.0000     0. 
  -3   7   3   3284.75  526.65  0. 1.0000     0. 
   3  -7  -2   7877.29  707.67  0. 1.0000     0. 
   3   7  -2   8305.98  612.10  0. 1.0000     0. 
  -3  -7   2   9255.81  688.21  0. 1.0000     0. 
  -3   7   2   8587.26  772.25  0. 1.0000     0. 
  -3  -7   2   7890.67  493.23  0. 1.0000     0. 
   3   7  -2   8741.14  762.10  0. 1.0000     0. 
   3   7  -1  39917.90 1419.49  0. 1.0000     0. 
   3  -7  -1  37040.80 1587.67  0. 1.0000     0. 
  -3   7   1  36769.80 1649.09  0. 1.0000     0. 
   3   7  -1  39549.00 1664.99  0. 1.0000     0. 
  -3  -7   1  36040.60 1376.12  0. 1.0000     0. 
  -3  -7   1  39028.20 1741.36  0. 1.0000     0. 
   3  -7  -1  34560.90 1341.83  0. 1.0000     0. 
   3   7   0  17034.50  926.05  0. 1.0000     0. 
   3  -7   0  17964.30 1147.63  0. 1.0000     0. 
  -3   7   0  18766.30 1158.30  0. 1.0000     0. 
  -3  -7   0  19262.60 1107.93  0. 1.0000     0. 
  -3  -7   0  18912.20 1246.40  0. 1.0000     0. 
   3  -7   1  19078.10 1318.62  0. 1.0000     0. 
  -3   7  -1  18178.40 1192.26  0. 1.0000     0. 
  -3   7  -1  21440.30 1425.49  0. 1.0000     0. 
  -3  -7  -1  18287.60 1250.48  0. 1.0000     0. 
  -3  -7  -1  17783.50 1317.21  0. 1.0000     0. 
   3  -7   2  16412.70 1361.08  0. 1.0000     0. 
  -3   7  -2  16807.80 1379.79  0. 1.0000     0. 
  -3  -7  -2  18489.40 1431.01  0. 1.0000     0. 
  -3  -7  -2  17635.50 1471.60  0. 1.0000     0. 
   3  -7   3   3115.00  662.77  0. 1.0000     0. 
  -3  -7  -3   2823.12  328.39  0. 1.0000     0. 
  -3   7  -3   2610.87  325.73  0. 1.0000     0. 
  -3  -7  -3   3348.43  696.70  0. 1.0000     0. 
  -3   7  -3   3283.24  674.42  0. 1.0000     0. 
  -3  -7  -3   3190.02  354.45  0. 1.0000     0. 
  -3  -7  -4  18687.50  914.93  0. 1.0000     0. 
  -3   7  -4  17482.80  903.48  0. 1.0000     0. 
  -3  -7  -4  19065.90  930.30  0. 1.0000     0. 
  -3  -7  -5  19451.80  934.76  0. 1.0000     0. 
  -3   7  -5  21838.70  984.78  0. 1.0000     0. 
  -3  -7  -5  21298.10  967.29  0. 1.0000     0. 
  -3  -7  -6   4535.32  399.83  0. 1.0000     0. 
  -3   7  -6   5175.13  423.42  0. 1.0000     0. 
  -3  -7  -6   4510.50  372.94  0. 1.0000     0. 
   3   8  -9   3752.48  373.19  0. 1.0000     0. 
   3  -8  -9   3719.78  353.54  0. 1.0000     0. 
  -3  -8   9   3341.11  316.64  0. 1.0000     0. 
   3  -8  -8   3682.09  402.67  0. 1.0000     0. 
   3   8  -8   4074.47  442.99  0. 1.0000     0. 
  -3  -8   8   4168.04  421.61  0. 1.0000     0. 
   3  -8  -8   3983.11  423.10  0. 1.0000     0. 
   3  -8  -8   3465.49  372.58  0. 1.0000     0. 
  -3  -8   7   5136.73  454.17  0. 1.0000     0. 
   3  -8  -7   6101.88  526.69  0. 1.0000     0. 
   3   8  -7   5570.60  548.72  0. 1.0000     0. 
   3  -8  -7   5924.60  518.03  0. 1.0000     0. 
  -3  -8   7   5721.23  497.74  0. 1.0000     0. 
  -3  -8   6    902.68  203.77  0. 1.0000     0. 
   3   8  -6    667.43  353.08  0. 1.0000     0. 
   3  -8  -6    840.38  203.86  0. 1.0000     0. 
   3   8  -6    922.98  226.22  0. 1.0000     0. 
   3  -8  -6   1308.65  237.76  0. 1.0000     0. 
  -3   8   6    877.56  406.43  0. 1.0000     0. 
   3   8  -6    799.36  378.73  0. 1.0000     0. 
   3   8  -6    794.18  202.85  0. 1.0000     0. 
   3   8  -6   1093.61  233.39  0. 1.0000     0. 
   3  -8  -5  11343.30 1201.79  0. 1.0000     0. 
   3   8  -5  12075.30 1136.99  0. 1.0000     0. 
   3   8  -5  12685.50 1253.77  0. 1.0000     0. 
  -3  -8   5  11813.50 1207.59  0. 1.0000     0. 
  -3   8   5  12194.80 1256.84  0. 1.0000     0. 
   3  -8  -4  13126.00 1139.95  0. 1.0000     0. 
   3   8  -4  11164.90  945.24  0. 1.0000     0. 
   3   8  -4  14069.90 1194.73  0. 1.0000     0. 
  -3  -8   4  13266.80 1128.23  0. 1.0000     0. 
  -3   8   4  11473.00 1102.35  0. 1.0000     0. 
   3   8  -3   4245.64  500.57  0. 1.0000     0. 
   3  -8  -3   4276.41  571.74  0. 1.0000     0. 
   3   8  -3   3630.71  563.91  0. 1.0000     0. 
  -3   8   3   4145.97  584.34  0. 1.0000     0. 
  -3  -8   3   4615.50  587.91  0. 1.0000     0. 
  -3   8   3   4293.76  606.64  0. 1.0000     0. 
   3  -8  -2   3620.32  501.95  0. 1.0000     0. 
   3   8  -2   4007.18  406.21  0. 1.0000     0. 
  -3   8   2   3681.19  527.19  0. 1.0000     0. 
  -3  -8   2   4254.10  481.76  0. 1.0000     0. 
   3   8  -2   4357.11  579.09  0. 1.0000     0. 
   3  -8  -1  19879.30 1155.65  0. 1.0000     0. 
   3   8  -1  22145.40 1007.95  0. 1.0000     0. 
  -3   8   1  21145.50 1254.18  0. 1.0000     0. 
  -3  -8   1  21892.00 1025.04  0. 1.0000     0. 
   3   8  -1  23994.20 1279.76  0. 1.0000     0. 
  -3  -8   1  22972.40 1321.37  0. 1.0000     0. 
   3  -8  -1  19811.10 1014.48  0. 1.0000     0. 
   3  -8   0  35782.61 1684.73  0. 1.0000     0. 
   3   8   0  32295.30 1294.59  0. 1.0000     0. 
  -3   8   0  34911.00 1665.11  0. 1.0000     0. 
  -3  -8   0  33563.80 1527.75  0. 1.0000     0.
[truncated: 559,913 more chars]
