# Supplementary material for: Non‐Covalent Interactions Enforce Conformation in Switchable and Water‐Soluble Diketopiperazine‐Pyridine Foldamers
Source: Angew Chem Int Ed Engl. 2023 Jul 21;62(35):e202307180. doi: 10.1002/anie.202307180 (PMC10952507; doi:10.1002/anie.202307180)
Supplement: Supplementary file 2 — Supporting Information [file ANIE-62-0-s003.cif]

####################################################################### 
# 
# This file contains crystal structure data downloaded from the 
# Cambridge Structural Database (CSD) hosted by the Cambridge 
# Crystallographic Data Centre (CCDC).
# 
# Full information about CCDC data access policies and citation 
# guidelines are available at http://www.ccdc.cam.ac.uk/access/V1 
# 
# Audit and citation data items may have been added by the CCDC. 
# Please retain this information to preserve the provenance of 
# this file and to allow appropriate attribution of the data. 
# 
#######################################################################

data_global
_audit_creation_date             2022-01-31
_audit_creation_method           CRYSTALS_ver_14.61_build_6999

data_I
_database_code_depnum_ccdc_archive 'CCDC 2258873'
loop_
_audit_author_name
_audit_author_address
'Peter Knipe'
;Queens University, Belfast
United Kingdom
;
_audit_update_record             
;
2023-04-25 deposited with the CCDC.	2023-04-25 downloaded from the CCDC.
;

_oxford_structure_analysis_title P:\X-Ray\smc-01-26-01\SMC-01-26-01_auto.cif_
_chemical_name_systematic        .
_chemical_melting_point          'not measured'


_exptl_special_details           
; 
 The crystal was 
placed in the cold stream of an Oxford 
Cryosystems open-flow nitrogen cryostat (Cosier & 
Cryosystems open-flow nitrogen cryostat (Cosier & 
Glazer, 1986) with a nominal stability of 0.1K. 
 
Cosier, J. & Glazer, A.M., 1986. J. Appl. Cryst. 105-107. 
;

_cell_length_a                   11.728400(10)
_cell_length_b                   12.776599(14)
_cell_length_c                   16.331699(14)
_cell_angle_alpha                90
_cell_angle_beta                 90
_cell_angle_gamma                90
_cell_volume                     2447.290(4)

_symmetry_cell_setting           orthorhombic
_symmetry_space_group_name_H-M   'P 21 21 21 '
_symmetry_space_group_name_Hall  'P 2ac 2ab'
loop_
_symmetry_equiv_pos_as_xyz
x,y,z
-x+1/2,-y,z+1/2
x+1/2,-y+1/2,-z
-x,y+1/2,-z+1/2

loop_
_atom_type_symbol
_atom_type_scat_dispersion_real
_atom_type_scat_dispersion_imag
_atom_type_scat_Cromer_Mann_a1
_atom_type_scat_Cromer_Mann_b1
_atom_type_scat_Cromer_Mann_a2
_atom_type_scat_Cromer_Mann_b2
_atom_type_scat_Cromer_Mann_a3
_atom_type_scat_Cromer_Mann_b3
_atom_type_scat_Cromer_Mann_a4
_atom_type_scat_Cromer_Mann_b4
_atom_type_scat_Cromer_Mann_c
_atom_type_scat_source
C 0.0181 0.0091 2.3100 20.8439 1.0200 10.2075 1.5886 0.5687 0.8650 51.6512
0.2156 'International Tables Vol C 4.2.6.8 and 6.1.1.4'
H 0.0000 0.0000 0.4930 10.5109 0.3229 26.1257 0.1402 3.1424 0.0408 57.7998
0.0030 'International Tables Vol C 4.2.6.8 and 6.1.1.4'
N 0.0311 0.0180 12.2126 0.0057 3.1322 9.8933 2.0125 28.9975 1.1663 0.5826
-11.5290 'International Tables Vol C 4.2.6.8 and 6.1.1.4'
O 0.0492 0.0322 3.0485 13.2771 2.2868 5.7011 1.5463 0.3239 0.8670 32.9089
0.2508 'International Tables Vol C 4.2.6.8 and 6.1.1.4'


_cell_formula_units_Z            4

# Given Formula = C121 H110 N11 O11 
# Dc =      1.29 Fooo =   1001.00 Mu =      6.62 M =   1894.27
# Found Formula = C116 H120 N16 O16 
# Dc =      1.35 FOOO =   1056.00 Mu =      7.41 M =   1994.33

_chemical_formula_sum            'C29 H30 N4 O4'
_chemical_formula_moiety         'C29 H30 N4 O4'
_chemical_compound_source        .
_chemical_formula_weight         498.57


_cell_measurement_reflns_used    14400
_cell_measurement_theta_min      4
_cell_measurement_theta_max      71
_cell_measurement_temperature    100

_exptl_crystal_description       blocks
_exptl_crystal_colour            clear_pale_colourless
_exptl_crystal_size_min          0.12
_exptl_crystal_size_mid          0.12
_exptl_crystal_size_max          0.14

_exptl_crystal_density_diffrn    1.353
_exptl_crystal_density_meas      'not measured'
_exptl_crystal_density_method    'not measured'
# Non-dispersive F(000): 
_exptl_crystal_F_000             1056
_exptl_absorpt_coefficient_mu    0.741

# Sheldrick geometric approximatio 1.00 1.00 
_exptl_absorpt_correction_type   multi-scan
_exptl_absorpt_process_details   
; 
 CrysAlisPro (Rigaku Oxford Diffraction, 2017) 
;
_exptl_absorpt_correction_T_min  0.80
_exptl_absorpt_correction_T_max  1.00
_diffrn_measurement_device_type  'Oxford Diffraction SuperNova'
_diffrn_measurement_device       Area
_diffrn_radiation_monochromator  'focussing mirrors'
_diffrn_radiation_type           'Cu K\a'
_diffrn_radiation_wavelength     1.54184
_diffrn_measurement_method       \w

# If a reference occurs more than once, delete the author 
# and date from subsequent references. 
_computing_data_collection       'SuperNova, (Oxford Diffraction, 2010)'
_computing_cell_refinement       
; 
 CrysAlisPro (Rigaku Oxford Diffraction, 2017) 
;
_computing_data_reduction        
; 
 CrysAlisPro (Rigaku Oxford Diffraction, 2017) 
;
_computing_structure_solution    'USER DEFINED STRUCTURE SOLUTION'
_computing_structure_refinement  'CRYSTALS (Betteridge et al., 2003)'
_computing_publication_material  'CRYSTALS (Betteridge et al., 2003)'
_computing_molecular_graphics    'CAMERON (Watkin et al., 1996)'

_diffrn_standards_interval_time  .
_diffrn_standards_interval_count .
_diffrn_standards_number         0
_diffrn_standards_decay_%        .

_diffrn_ambient_temperature      100
_diffrn_reflns_number            22838
_diffrn_reflns_av_unetI/netI     0.044
_reflns_number_total             4731
_diffrn_reflns_av_R_equivalents  0.000
# Number of reflections without Friedels Law is 4731 
# Number of reflections with Friedels Law is 4731 
# Theoretical number of reflections is about 2380 


_diffrn_reflns_theta_min         4.394
_diffrn_reflns_theta_max         71.366
_diffrn_measured_fraction_theta_max 0.997

_diffrn_reflns_theta_full        71.366
_diffrn_measured_fraction_theta_full 0.997


_diffrn_reflns_limit_h_min       -14
_diffrn_reflns_limit_h_max       14
_diffrn_reflns_limit_k_min       -13
_diffrn_reflns_limit_k_max       15
_diffrn_reflns_limit_l_min       -20
_diffrn_reflns_limit_l_max       19
_reflns_limit_h_min              -14
_reflns_limit_h_max              14
_reflns_limit_k_min              0
_reflns_limit_k_max              15
_reflns_limit_l_min              0
_reflns_limit_l_max              20

_oxford_diffrn_Wilson_B_factor   2.29
_oxford_diffrn_Wilson_scale      0.04

_atom_sites_solution_primary     other #heavy,direct,difmap,geom,iterative
# _atom_sites_solution_secondary  difmap
_atom_sites_solution_hydrogens   difmap

_refine_diff_density_min         -0.36
_refine_diff_density_max         0.37


# The current dictionary definitions do not cover the 
# situation where the reflections used for refinement were 
# selected by a user-defined sigma threshold 


# The values actually used during refinement 
_oxford_refine_reflns_threshold_expression_ref I>-3.0\s(I)
_refine_ls_number_restraints     0
_refine_ls_number_parameters     335
_refine_ls_number_reflns         4731
_oxford_refine_ls_R_factor_ref   0.0359
_refine_ls_wR_factor_ref         0.0913
_refine_ls_goodness_of_fit_ref   0.9892
_refine_ls_shift/su_max          0.0004297
_refine_ls_shift/su_mean         0.0000952


# The values computed with all filters except I/sigma 
_oxford_reflns_number_all        4731
_refine_ls_R_factor_all          0.0359
_refine_ls_wR_factor_all         0.0913

# The values computed with a 2 sigma cutoff - a la SHELX 
_reflns_threshold_expression     I>2.0\s(I)
_reflns_number_gt                4614
_refine_ls_R_factor_gt           0.0352
_refine_ls_wR_factor_gt          0.0905

# For an explanation, see Cooper & Watkin, Acta Cryst. (2016). B72, 661-683 
_oxford_Hooft_y                  -0.04(8) # for 2005 Friedel pairs 
_oxford_Bijvoet_difference       -0.03(8) # for 2005 Friedel pairs 
# (Similar to the Parsons(q).) 
_oxford_refined_Flack_x          . # for 0 Friedel pairs 
# NOTE: The Flack parameter was determined before Friedel pairs were merged 
_refine_ls_abs_structure_Flack   -0.03(8)
_refine_ls_abs_structure_details 
; 
 Parsons, Flack & Wagner (2013), 
 2005 Friedel Pairs 
;

# choose from: 
# rm (reference molecule of known chirality), 
# ad (anomolous dispersion - Flack), rmad (rm and ad), 
# syn (from synthesis), unk (unknown) or . (not applicable). 
_chemical_absolute_configuration ad


_refine_ls_structure_factor_coef Fsqd
_refine_ls_matrix_type           full
_refine_ls_hydrogen_treatment    constr #undef, noref, refall,
# refxyz, refU, constr or mixed
_refine_ls_weighting_scheme      calc
_refine_ls_weighting_details     
;
 Method= Modified Sheldrick 
 w=1/[\s^2^(F^2^) + ( 0.06P)^2^ + 0.63P] 
 ,where P=(max(Fo^2^,0) + 2Fc^2^)/3 
;
# Insert your own references if required - in alphabetical order 
_publ_section_references         
; 
User-defined structure solution reference 
 
Betteridge, P.W., Carruthers, J.R., Cooper, R.I., 
Prout, K. & Watkin, D.J. (2003). J. Appl. Cryst. 36, 1487. 
 
Oxford Diffraction, (2010). Supernova User Manual. 
 
Parsons,S., Flack, H.D. and Wagner, T. Acta Cryst. (2013). B69, 249--259 
 
Rigaku Oxford Diffraction (2017). CrysAlisPro. 
 
Watkin, D.J., Prout, C.K. & Pearce, L.J. (1996). CAMERON, Chemical 
Crystallography Laboratory, Oxford, UK. 
;

# Uequiv = arithmetic mean of Ui i.e. Ueqiv = (U1+U2+U3)/3

# Replace last . with number of unfound hydrogen atoms attached to an atom.

# ..._refinement_flags_... 
# . no refinement constraints           S special position constraint on site
# G rigid group refinement of site      R riding atom
# D distance or angle restraint on site T thermal displacement constraints
# U Uiso or Uij restraint (rigid bond)  P partial occupancy constraint


loop_
_atom_site_label
_atom_site_type_symbol
_atom_site_fract_x
_atom_site_fract_y
_atom_site_fract_z
_atom_site_U_iso_or_equiv
_atom_site_occupancy
_atom_site_adp_type
_atom_site_refinement_flags_posn
_atom_site_refinement_flags_adp
_atom_site_refinement_flags_occupancy
_atom_site_disorder_assembly
_atom_site_disorder_group
_atom_site_attached_hydrogens
O1 O 0.43246(10) 0.40149(9) 0.20176(7) 0.0323 1.0000 Uani . . . . . .
O2 O 0.28435(11) 0.59743(10) 0.47010(8) 0.0349 1.0000 Uani . . . . . .
N3 N 0.26485(10) 0.45885(11) 0.38302(8) 0.0203 1.0000 Uani . . . . . .
O4 O 0.90791(11) 0.58942(10) 0.49152(8) 0.0380 1.0000 Uani . . . . . .
O5 O -0.00763(11) 0.06124(12) 0.53202(9) 0.0453 1.0000 Uani . . . . . .
N6 N 0.19067(11) 0.29712(10) 0.42042(8) 0.0226 1.0000 Uani . . . . . .
N7 N 0.44718(10) 0.53798(10) 0.28937(7) 0.0212 1.0000 Uani . . . . . .
N8 N 0.12450(12) 0.12987(11) 0.44224(9) 0.0298 1.0000 Uani . . . . . .
C29 C 0.39623(13) 0.45174(12) 0.26050(9) 0.0210 1.0000 Uani . . . . . .
C1 C 0.14605(12) 0.52755(13) 0.22598(9) 0.0242 1.0000 Uani . . . . . .
C2 C 0.19004(13) 0.39973(12) 0.43464(9) 0.0220 1.0000 Uani . . . . . .
C3 C 0.12084(14) 0.23572(13) 0.46392(10) 0.0257 1.0000 Uani . . . . . .
C4 C 0.30957(13) 0.55287(12) 0.40690(9) 0.0227 1.0000 Uani . . . . . .
C5 C 0.77322(13) 0.68192(13) 0.40431(10) 0.0253 1.0000 Uani . . . . . .
C6 C 0.68634(13) 0.67407(12) 0.34621(10) 0.0242 1.0000 Uani . . . . . .
C7 C 0.82501(13) 0.59143(13) 0.43282(10) 0.0262 1.0000 Uani . . . . . .
C8 C 0.28957(12) 0.41221(12) 0.30286(9) 0.0214 1.0000 Uani . . . . . .
C9 C 0.65084(12) 0.57828(12) 0.31645(9) 0.0232 1.0000 Uani . . . . . .
C28 C 0.78988(14) 0.49418(13) 0.40319(11) 0.0294 1.0000 Uani . . . . . .
C27 C 0.39753(13) 0.60471(12) 0.35201(9) 0.0224 1.0000 Uani . . . . . .
C12 C 0.18103(14) 0.57464(14) 0.15358(9) 0.0289 1.0000 Uani . . . . . .
C13 C 0.07584(13) 0.58426(14) 0.27862(10) 0.0284 1.0000 Uani . . . . . .
C14 C 0.55642(13) 0.57207(13) 0.25358(9) 0.0258 1.0000 Uani . . . . . .
C15 C 0.18432(13) 0.41819(13) 0.24587(9) 0.0252 1.0000 Uani . . . . . .
C16 C 0.04365(15) 0.68566(16) 0.26017(11) 0.0344 1.0000 Uani . . . . . .
C17 C 0.70381(14) 0.48762(13) 0.34578(10) 0.0275 1.0000 Uani . . . . . .
C18 C 0.14968(15) 0.67675(15) 0.13475(10) 0.0334 1.0000 Uani . . . . . .
C19 C 0.11966(14) 0.44655(14) 0.49193(10) 0.0288 1.0000 Uani . . . . . .
C20 C 0.04859(15) 0.27498(16) 0.52473(11) 0.0341 1.0000 Uani . . . . . .
C21 C 0.05889(14) 0.05057(15) 0.47561(11) 0.0351 1.0000 Uani . . . . . .
C22 C 0.19768(16) 0.09395(14) 0.37533(11) 0.0338 1.0000 Uani . . . . . .
C23 C 0.35004(15) 0.70719(13) 0.31590(12) 0.0325 1.0000 Uani . . . . . .
C24 C 0.08160(15) 0.73268(15) 0.18804(11) 0.0355 1.0000 Uani . . . . . .
C25 C 0.04911(16) 0.38137(16) 0.53705(10) 0.0353 1.0000 Uani . . . . . .
C26 C 0.08422(16) -0.04821(15) 0.43045(12) 0.0406 1.0000 Uani . . . . . .
C10 C 0.97124(16) 0.68266(15) 0.50527(12) 0.0369 1.0000 Uani . . . . . .
C11 C 0.1726(3) -0.02141(17) 0.36635(16) 0.0638 1.0000 Uani . . . . . .
H51 H 0.7940 0.7496 0.4251 0.0284 1.0000 Uiso R . . . . .
H61 H 0.6501 0.7369 0.3272 0.0285 1.0000 Uiso R . . . . .
H81 H 0.3042 0.3355 0.3131 0.0243 1.0000 Uiso R . . . . .
H281 H 0.8243 0.4303 0.4227 0.0350 1.0000 Uiso R . . . . .
H271 H 0.4594 0.6246 0.3909 0.0282 1.0000 Uiso R . . . . .
H121 H 0.2280 0.5331 0.1166 0.0350 1.0000 Uiso R . . . . .
H131 H 0.0497 0.5496 0.3291 0.0346 1.0000 Uiso R . . . . .
H141 H 0.5468 0.6424 0.2280 0.0319 1.0000 Uiso R . . . . .
H142 H 0.5754 0.5207 0.2113 0.0317 1.0000 Uiso R . . . . .
H152 H 0.1236 0.3774 0.2724 0.0309 1.0000 Uiso R . . . . .
H151 H 0.2039 0.3811 0.1960 0.0305 1.0000 Uiso R . . . . .
H161 H -0.0052 0.7231 0.2975 0.0426 1.0000 Uiso R . . . . .
H171 H 0.6800 0.4200 0.3255 0.0322 1.0000 Uiso R . . . . .
H181 H 0.1746 0.7089 0.0857 0.0409 1.0000 Uiso R . . . . .
H191 H 0.1202 0.5209 0.4989 0.0356 1.0000 Uiso R . . . . .
H201 H 0.0010 0.2289 0.5564 0.0394 1.0000 Uiso R . . . . .
H222 H 0.2762 0.1084 0.3905 0.0429 1.0000 Uiso R . . . . .
H221 H 0.1832 0.1350 0.3257 0.0427 1.0000 Uiso R . . . . .
H231 H 0.4118 0.7529 0.2982 0.0498 1.0000 Uiso R . . . . .
H233 H 0.3100 0.7431 0.3597 0.0495 1.0000 Uiso R . . . . .
H232 H 0.2976 0.6954 0.2696 0.0494 1.0000 Uiso R . . . . .
H241 H 0.0609 0.8027 0.1740 0.0430 1.0000 Uiso R . . . . .
H251 H -0.0021 0.4106 0.5777 0.0433 1.0000 Uiso R . . . . .
H262 H 0.1134 -0.1035 0.4661 0.0476 1.0000 Uiso R . . . . .
H261 H 0.0154 -0.0768 0.4056 0.0478 1.0000 Uiso R . . . . .
H101 H 1.0219 0.6709 0.5530 0.0587 1.0000 Uiso R . . . . .
H103 H 0.9190 0.7393 0.5181 0.0565 1.0000 Uiso R . . . . .
H102 H 1.0158 0.6985 0.4567 0.0583 1.0000 Uiso R . . . . .
H111 H 0.2411 -0.0618 0.3729 0.0770 1.0000 Uiso R . . . . .
H112 H 0.1416 -0.0360 0.3120 0.0771 1.0000 Uiso R . . . . .
loop_
_atom_site_aniso_label
_atom_site_aniso_U_11
_atom_site_aniso_U_22
_atom_site_aniso_U_33
_atom_site_aniso_U_23
_atom_site_aniso_U_13
_atom_site_aniso_U_12
O1 0.0315(6) 0.0291(6) 0.0362(6) -0.0109(5) 0.0129(5) -0.0064(5)
O2 0.0372(7) 0.0305(6) 0.0369(6) -0.0139(5) 0.0092(5) -0.0025(5)
N3 0.0188(6) 0.0215(6) 0.0205(6) -0.0009(5) 0.0004(5) 0.0006(5)
O4 0.0306(6) 0.0375(7) 0.0460(7) 0.0033(6) -0.0152(5) -0.0002(5)
O5 0.0359(7) 0.0536(9) 0.0463(7) 0.0239(7) 0.0055(6) -0.0101(7)
N6 0.0194(6) 0.0250(7) 0.0236(6) 0.0041(5) -0.0004(5) -0.0013(5)
N7 0.0203(6) 0.0217(6) 0.0216(6) 0.0005(5) -0.0009(5) -0.0026(5)
N8 0.0278(7) 0.0298(7) 0.0320(7) 0.0091(6) 0.0007(6) -0.0059(6)
C29 0.0203(7) 0.0194(7) 0.0232(7) 0.0003(6) 0.0014(5) 0.0012(6)
C1 0.0162(7) 0.0334(9) 0.0230(7) -0.0024(6) -0.0026(6) -0.0033(6)
C2 0.0176(7) 0.0273(8) 0.0211(7) 0.0024(6) -0.0030(6) 0.0006(6)
C3 0.0215(7) 0.0318(9) 0.0237(7) 0.0061(6) -0.0026(6) -0.0042(6)
C4 0.0220(7) 0.0201(7) 0.0262(7) -0.0035(6) -0.0010(6) 0.0036(6)
C5 0.0235(7) 0.0218(8) 0.0306(8) -0.0008(6) -0.0004(6) -0.0026(6)
C6 0.0218(7) 0.0213(7) 0.0294(8) 0.0038(6) 0.0004(6) -0.0001(6)
C7 0.0201(7) 0.0302(8) 0.0284(8) 0.0003(7) -0.0019(6) 0.0015(6)
C8 0.0214(7) 0.0189(7) 0.0239(7) -0.0020(6) 0.0028(6) -0.0012(6)
C9 0.0194(7) 0.0255(8) 0.0248(7) 0.0011(6) 0.0034(6) -0.0038(6)
C28 0.0251(8) 0.0247(8) 0.0383(9) 0.0017(7) -0.0009(7) 0.0045(6)
C27 0.0209(7) 0.0192(7) 0.0271(7) -0.0025(6) -0.0036(6) 0.0002(6)
C12 0.0245(7) 0.0406(10) 0.0217(7) -0.0013(7) 0.0022(6) -0.0008(7)
C13 0.0220(7) 0.0407(9) 0.0226(7) 0.0025(7) 0.0014(6) 0.0020(7)
C14 0.0232(7) 0.0306(8) 0.0236(7) 0.0028(6) 0.0013(6) -0.0063(7)
C15 0.0227(7) 0.0286(8) 0.0242(7) -0.0059(6) 0.0022(6) -0.0066(7)
C16 0.0265(8) 0.0443(11) 0.0323(9) 0.0039(8) 0.0034(7) 0.0105(8)
C17 0.0262(8) 0.0223(7) 0.0341(8) -0.0043(7) 0.0029(7) -0.0008(6)
C18 0.0286(8) 0.0478(11) 0.0239(8) 0.0077(7) -0.0001(6) -0.0016(8)
C19 0.0254(8) 0.0352(9) 0.0259(7) -0.0029(7) 0.0018(6) 0.0018(7)
C20 0.0291(8) 0.0464(11) 0.0270(8) 0.0085(8) 0.0040(7) -0.0069(8)
C21 0.0265(8) 0.0381(10) 0.0406(9) 0.0191(8) -0.0079(8) -0.0072(8)
C22 0.0315(8) 0.0291(9) 0.0408(9) 0.0034(8) 0.0037(7) -0.0023(7)
C23 0.0313(9) 0.0216(8) 0.0445(10) 0.0026(7) -0.0078(8) 0.0005(7)
C24 0.0284(9) 0.0408(10) 0.0374(9) 0.0109(8) -0.0043(7) 0.0066(8)
C25 0.0288(8) 0.0514(11) 0.0258(8) -0.0036(8) 0.0077(7) -0.0000(8)
C26 0.0342(9) 0.0323(9) 0.0552(11) 0.0181(9) -0.0122(8) -0.0106(8)
C10 0.0328(9) 0.0369(10) 0.0409(10) -0.0131(8) -0.0119(8) 0.0040(8)
C11 0.098(2) 0.0293(10) 0.0644(15) 0.0007(10) 0.0277(15) -0.0122(12)

_refine_ls_extinction_method     None
_oxford_refine_ls_scale          4.79(7)
loop_
_geom_bond_atom_site_label_1
_geom_bond_site_symmetry_1
_geom_bond_atom_site_label_2
_geom_bond_site_symmetry_2
_geom_bond_distance
_geom_bond_publ_flag
O1 . C29 . 1.2300(19) yes
O2 . C4 . 1.2153(19) yes
N3 . C2 . 1.4322(19) yes
N3 . C4 . 1.368(2) yes
N3 . C8 . 1.4672(19) yes
O4 . C7 . 1.3657(19) yes
O4 . C10 . 1.422(2) yes
O5 . C21 . 1.215(2) yes
N6 . C2 . 1.331(2) yes
N6 . C3 . 1.338(2) yes
N7 . C29 . 1.339(2) yes
N7 . C27 . 1.4534(19) yes
N7 . C14 . 1.4741(19) yes
N8 . C3 . 1.399(2) yes
N8 . C21 . 1.384(2) yes
N8 . C22 . 1.463(2) yes
C29 . C8 . 1.516(2) yes
C1 . C12 . 1.389(2) yes
C1 . C13 . 1.394(2) yes
C1 . C15 . 1.503(2) yes
C2 . C19 . 1.384(2) yes
C3 . C20 . 1.399(2) yes
C4 . C27 . 1.519(2) yes
C5 . C6 . 1.396(2) yes
C5 . C7 . 1.387(2) yes
C5 . H51 . 0.961 no
C6 . C9 . 1.381(2) yes
C6 . H61 . 0.959 no
C7 . C28 . 1.396(2) yes
C8 . C15 . 1.548(2) yes
C8 . H81 . 1.009 no
C9 . C14 . 1.512(2) yes
C9 . C17 . 1.399(2) yes
C28 . C17 . 1.380(2) yes
C28 . H281 . 0.964 no
C27 . C23 . 1.540(2) yes
C27 . H271 . 0.998 no
C12 . C18 . 1.390(3) yes
C12 . H121 . 0.975 no
C13 . C16 . 1.383(3) yes
C13 . H131 . 0.986 no
C14 . H141 . 0.997 no
C14 . H142 . 0.978 no
C15 . H152 . 0.983 no
C15 . H151 . 0.970 no
C16 . C24 . 1.395(3) yes
C16 . H161 . 0.963 no
C17 . H171 . 0.967 no
C18 . C24 . 1.380(3) yes
C18 . H181 . 0.947 no
C19 . C25 . 1.386(3) yes
C19 . H191 . 0.957 no
C20 . C25 . 1.374(3) yes
C20 . H201 . 0.962 no
C21 . C26 . 1.492(3) yes
C22 . C11 . 1.510(3) yes
C22 . H222 . 0.971 no
C22 . H221 . 0.980 no
C23 . H231 . 0.974 no
C23 . H233 . 0.971 no
C23 . H232 . 0.987 no
C24 . H241 . 0.955 no
C25 . H251 . 0.970 no
C26 . C11 . 1.512(3) yes
C26 . H262 . 0.977 no
C26 . H261 . 0.974 no
C10 . H101 . 0.992 no
C10 . H103 . 0.971 no
C10 . H102 . 0.972 no
C11 . H111 . 0.961 no
C11 . H112 . 0.976 no
loop_
_geom_angle_atom_site_label_1
_geom_angle_site_symmetry_1
_geom_angle_atom_site_label_2
_geom_angle_site_symmetry_2
_geom_angle_atom_site_label_3
_geom_angle_site_symmetry_3
_geom_angle
_geom_angle_publ_flag
C2 . N3 . C4 . 122.03(13) yes
C2 . N3 . C8 . 115.60(12) yes
C4 . N3 . C8 . 122.37(12) yes
C7 . O4 . C10 . 117.84(14) yes
C2 . N6 . C3 . 118.76(14) yes
C29 . N7 . C27 . 123.49(12) yes
C29 . N7 . C14 . 119.43(13) yes
C27 . N7 . C14 . 117.00(12) yes
C3 . N8 . C21 . 126.23(16) yes
C3 . N8 . C22 . 120.68(14) yes
C21 . N8 . C22 . 112.99(15) yes
N7 . C29 . O1 . 123.36(14) yes
N7 . C29 . C8 . 118.78(13) yes
O1 . C29 . C8 . 117.85(13) yes
C12 . C1 . C13 . 118.34(16) yes
C12 . C1 . C15 . 119.90(14) yes
C13 . C1 . C15 . 121.76(14) yes
N3 . C2 . N6 . 114.40(13) yes
N3 . C2 . C19 . 122.38(15) yes
N6 . C2 . C19 . 123.16(15) yes
N8 . C3 . N6 . 114.44(15) yes
N8 . C3 . C20 . 123.03(15) yes
N6 . C3 . C20 . 122.51(16) yes
N3 . C4 . O2 . 124.08(15) yes
N3 . C4 . C27 . 118.37(13) yes
O2 . C4 . C27 . 117.54(14) yes
C6 . C5 . C7 . 119.22(15) yes
C6 . C5 . H51 . 119.4 no
C7 . C5 . H51 . 121.4 no
C5 . C6 . C9 . 121.52(14) yes
C5 . C6 . H61 . 118.9 no
C9 . C6 . H61 . 119.6 no
C5 . C7 . O4 . 124.29(15) yes
C5 . C7 . C28 . 119.77(14) yes
O4 . C7 . C28 . 115.91(14) yes
C29 . C8 . N3 . 115.78(12) yes
C29 . C8 . C15 . 111.54(12) yes
N3 . C8 . C15 . 111.03(12) yes
C29 . C8 . H81 . 105.0 no
N3 . C8 . H81 . 106.2 no
C15 . C8 . H81 . 106.5 no
C6 . C9 . C14 . 120.41(14) yes
C6 . C9 . C17 . 118.65(14) yes
C14 . C9 . C17 . 120.94(14) yes
C7 . C28 . C17 . 120.37(15) yes
C7 . C28 . H281 . 121.0 no
C17 . C28 . H281 . 118.6 no
C4 . C27 . N7 . 115.58(12) yes
C4 . C27 . C23 . 110.55(13) yes
N7 . C27 . C23 . 111.96(13) yes
C4 . C27 . H271 . 103.2 no
N7 . C27 . H271 . 107.8 no
C23 . C27 . H271 . 106.9 no
C1 . C12 . C18 . 121.12(16) yes
C1 . C12 . H121 . 117.3 no
C18 . C12 . H121 . 121.6 no
C1 . C13 . C16 . 120.93(15) yes
C1 . C13 . H131 . 117.8 no
C16 . C13 . H131 . 121.3 no
C9 . C14 . N7 . 112.50(12) yes
C9 . C14 . H141 . 108.7 no
N7 . C14 . H141 . 109.5 no
C9 . C14 . H142 . 110.3 no
N7 . C14 . H142 . 106.2 no
H141 . C14 . H142 . 109.5 no
C8 . C15 . C1 . 114.45(12) yes
C8 . C15 . H152 . 106.7 no
C1 . C15 . H152 . 111.8 no
C8 . C15 . H151 . 107.0 no
C1 . C15 . H151 . 110.1 no
H152 . C15 . H151 . 106.4 no
C13 . C16 . C24 . 120.02(17) yes
C13 . C16 . H161 . 119.3 no
C24 . C16 . H161 . 120.7 no
C9 . C17 . C28 . 120.47(15) yes
C9 . C17 . H171 . 119.7 no
C28 . C17 . H171 . 119.9 no
C12 . C18 . C24 . 119.97(16) yes
C12 . C18 . H181 . 120.9 no
C24 . C18 . H181 . 119.2 no
C2 . C19 . C25 . 117.12(16) yes
C2 . C19 . H191 . 120.4 no
C25 . C19 . H191 . 122.5 no
C3 . C20 . C25 . 117.14(16) yes
C3 . C20 . H201 . 120.9 no
C25 . C20 . H201 . 122.0 no
N8 . C21 . O5 . 124.99(19) yes
N8 . C21 . C26 . 108.30(16) yes
O5 . C21 . C26 . 126.71(17) yes
N8 . C22 . C11 . 105.31(16) yes
N8 . C22 . H222 . 107.8 no
C11 . C22 . H222 . 113.3 no
N8 . C22 . H221 . 110.3 no
C11 . C22 . H221 . 114.1 no
H222 . C22 . H221 . 105.9 no
C27 . C23 . H231 . 110.7 no
C27 . C23 . H233 . 107.1 no
H231 . C23 . H233 . 107.2 no
C27 . C23 . H232 . 112.9 no
H231 . C23 . H232 . 109.1 no
H233 . C23 . H232 . 109.6 no
C16 . C24 . C18 . 119.60(17) yes
C16 . C24 . H241 . 121.6 no
C18 . C24 . H241 . 118.7 no
C19 . C25 . C20 . 121.27(17) yes
C19 . C25 . H251 . 120.1 no
C20 . C25 . H251 . 118.6 no
C21 . C26 . C11 . 106.69(15) yes
C21 . C26 . H262 . 112.7 no
C11 . C26 . H262 . 109.6 no
C21 . C26 . H261 . 111.0 no
C11 . C26 . H261 . 111.3 no
H262 . C26 . H261 . 105.5 no
O4 . C10 . H101 . 108.1 no
O4 . C10 . H103 . 109.2 no
H101 . C10 . H103 . 108.7 no
O4 . C10 . H102 . 109.0 no
H101 . C10 . H102 . 110.6 no
H103 . C10 . H102 . 111.2 no
C26 . C11 . C22 . 106.71(18) yes
C26 . C11 . H111 . 112.0 no
C22 . C11 . H111 . 110.5 no
C26 . C11 . H112 . 109.4 no
C22 . C11 . H112 . 110.3 no
H111 . C11 . H112 . 108.1 no
loop_
_geom_hbond_atom_site_label_D
_geom_hbond_site_symmetry_D
_geom_hbond_atom_site_label_H
_geom_hbond_site_symmetry_H
_geom_hbond_atom_site_label_A
_geom_hbond_site_symmetry_A
_geom_hbond_angle_DHA
_geom_hbond_distance_DH
_geom_hbond_distance_HA
_geom_hbond_distance_DA
_geom_hbond_publ_flag
C5 . H51 . O2 3_566 154 0.96 2.60 3.489(2) yes
C6 . H61 . O1 4_655 172 0.96 2.36 3.316(2) yes
C20 . H201 . O5 . 122 0.96 2.18 2.812(2) yes


_iucr_refine_instructions_details 
;
#
# Punched on 31/01/22 at 16:36:48
#
#LIST     12                                                                    
BLOCK SCALE X'S  U'S 
CONT ENANTIO 
RIDE C   (   5,X'S) H   (  51,X'S) 
RIDE C   (   6,X'S) H   (  61,X'S) 
RIDE C   (   8,X'S) H   (  81,X'S) 
RIDE C   (  28,X'S) H   ( 281,X'S) 
RIDE C   (  27,X'S) H   ( 271,X'S) 
RIDE C   (  12,X'S) H   ( 121,X'S) 
RIDE C   (  13,X'S) H   ( 131,X'S) 
RIDE C   (  14,X'S) H   ( 141,X'S) H   ( 142,X'S) 
RIDE C   (  15,X'S) H   ( 152,X'S) H   ( 151,X'S) 
RIDE C   (  16,X'S) H   ( 161,X'S) 
RIDE C   (  17,X'S) H   ( 171,X'S) 
RIDE C   (  18,X'S) H   ( 181,X'S) 
RIDE C   (  19,X'S) H   ( 191,X'S) 
RIDE C   (  20,X'S) H   ( 201,X'S) 
RIDE C   (  22,X'S) H   ( 222,X'S) H   ( 221,X'S) 
RIDE C   (  23,X'S) H   ( 231,X'S) H   ( 233,X'S) H   ( 232,X'S) 
RIDE C   (  24,X'S) H   ( 241,X'S) 
RIDE C   (  25,X'S) H   ( 251,X'S) 
RIDE C   (  26,X'S) H   ( 262,X'S) H   ( 261,X'S) 
RIDE C   (  10,X'S) H   ( 101,X'S) H   ( 103,X'S) H   ( 102,X'S) 
RIDE C   (  11,X'S) H   ( 111,X'S) H   ( 112,X'S) 
END                                                                             
#
# Punched on 31/01/22 at 16:36:48
#
#LIST     16                                                                    
NO 
REM   HREST   START (DO NOT REMOVE THIS LINE) 
REM   HREST   END (DO NOT REMOVE THIS LINE) 
END                                                                             
;
# looking for ARCHIVE-HKL.CIF 

_iucr_refine_reflections_details 
; 
 
# Data was input as F-squared 
# punching LIST  6 as LIST  6 with all keys set 
# NBGNXT=    36 
#LIST   6 
READ NCOEF= 8 TYPE=FIX, F'S = FSQ UNIT=DATA, CHECK=NO L30=NO ARCH=NO 
STORE  NCOEF= 6 
OUTPUT INDICES     /FO/        SIGMA(/FO/) RATIO/JCODE CORRECTIONS SERIAL 
CONT 
INPUT  H           K           L           /FO/        SIGMA(/FO/) JCODE 
CONT   CORRECTIONS SERIAL 
FOR (I4,I4,I4,F10.2,F8.2,F4.0,F7.4,F7.0) 
END 
   0   0  -2  18525.50  419.43  0. 1.0000     0. 
   0   0   2  19673.30  431.70  0. 1.0000     0. 
   0   0  -3    247.15   39.31  0. 1.0000     0. 
   0   0  -3    333.07   50.03  0. 1.0000     0. 
   0   0   3    250.68   44.51  0. 1.0000     0. 
   0   0  -4 163396.98 3100.38  0. 1.0000     0. 
   0   0   4 168217.02 3129.93  0. 1.0000     0. 
   0   0  -5     56.16   37.44  0. 1.0000     0. 
   0   0   5      5.53   25.64  0. 1.0000     0. 
   0   0  -6   1795.14  147.73  0. 1.0000     0. 
   0   0  -6   1633.55  160.46  0. 1.0000     0. 
   0   0   6   1765.14  106.95  0. 1.0000     0. 
   0   0   6   1969.58  165.03  0. 1.0000     0. 
   0   0   7     -6.33   39.44  0. 1.0000     0. 
   0   0  -7     -2.76   45.38  0. 1.0000     0. 
   0   0   8   2974.97  245.29  0. 1.0000     0. 
   0   0  -8   3068.52  266.62  0. 1.0000     0. 
   0   0   9    102.59   62.16  0. 1.0000     0. 
   0   0  -9     37.50   69.95  0. 1.0000     0. 
   0   0  10    286.68   89.76  0. 1.0000     0. 
   0   0 -10    313.67   99.11  0. 1.0000     0. 
   0   0 -11    118.98   82.87  0. 1.0000     0. 
   0   0 -12    139.35   73.96  0. 1.0000     0. 
   0   0  12    204.66  124.34  0. 1.0000     0. 
   0   0  13    -30.97   84.64  0. 1.0000     0. 
   0   0  13     61.82   90.92  0. 1.0000     0. 
   0   0  13    165.23   94.51  0. 1.0000     0. 
   0   0  13    225.07  132.34  0. 1.0000     0. 
   0   0 -13     36.78   69.30  0. 1.0000     0. 
   0   0  14     73.53   93.45  0. 1.0000     0. 
   0   0  14     96.34   95.30  0. 1.0000     0. 
   0   0  14     25.67   77.61  0. 1.0000     0. 
   0   0 -14    -34.03   80.64  0. 1.0000     0. 
   0   0  15     66.68   93.82  0. 1.0000     0. 
   0   0 -15   -114.18  110.29  0. 1.0000     0. 
   0   0  15     -7.66   59.17  0. 1.0000     0. 
   0   0  16    -49.63  102.51  0. 1.0000     0. 
   0   0  16    197.03   89.32  0. 1.0000     0. 
   0   0 -16    -92.11   88.72  0. 1.0000     0. 
   0   0  17   -101.16   95.56  0. 1.0000     0. 
   0   0 -17     16.98   81.33  0. 1.0000     0. 
   0   0  17     34.54   61.75  0. 1.0000     0. 
   0   0  18  10846.40  564.78  0. 1.0000     0. 
   0   0 -18  10565.80  572.57  0. 1.0000     0. 
   0   0  19     64.50   64.33  0. 1.0000     0. 
   0   1   0     95.70   18.37  0. 1.0000     0. 
   0  -1   1  26615.30  550.12  0. 1.0000     0. 
   0   1   1  26343.10  554.72  0. 1.0000     0. 
   0  -1  -1  24885.30  535.06  0. 1.0000     0. 
   0   1  -1  26302.30  498.50  0. 1.0000     0. 
   0  -1   1  26517.20  553.38  0. 1.0000     0. 
   0   1   1  25911.20  541.11  0. 1.0000     0. 
   0  -1   2 157212.02 2847.53  0. 1.0000     0. 
   0   1   2 152172.98 2755.78  0. 1.0000     0. 
   0  -1  -2 155148.00 2837.42  0. 1.0000     0. 
   0  -1  -2 151896.00 2753.21  0. 1.0000     0. 
   0   1  -2 153424.00 2801.20  0. 1.0000     0. 
   0  -1   2 157192.00 2853.25  0. 1.0000     0. 
   0   1   2 152961.00 2830.56  0. 1.0000     0. 
   0  -1  -3  48957.00  991.28  0. 1.0000     0. 
   0   1  -3  52290.60 1055.73  0. 1.0000     0. 
   0   1   3  51330.70  938.10  0. 1.0000     0. 
   0   1   3  50100.20 1006.33  0. 1.0000     0. 
   0  -1   3  53162.00 1092.47  0. 1.0000     0. 
   0   1  -4     68.68   38.87  0. 1.0000     0. 
   0  -1  -4     91.77   28.97  0. 1.0000     0. 
   0   1  -4     80.65   34.63  0. 1.0000     0. 
   0  -1   4     87.32   44.81  0. 1.0000     0. 
   0   1   4    116.00   36.37  0. 1.0000     0. 
   0  -1  -5  39941.61  885.78  0. 1.0000     0. 
   0   1  -5  41634.20  968.35  0. 1.0000     0. 
   0   1  -5  42883.10  986.13  0. 1.0000     0. 
   0   1   5  38013.40  753.66  0. 1.0000     0. 
   0  -1   5  44426.70 1008.76  0. 1.0000     0. 
   0   1   5  42109.90  923.65  0. 1.0000     0. 
   0  -1   6  25299.40  730.92  0. 1.0000     0. 
   0   1   6  22072.60  644.79  0. 1.0000     0. 
   0  -1  -6  24343.40  731.67  0. 1.0000     0. 
   0  -1  -6  23000.30  622.08  0. 1.0000     0. 
   0   1  -6  23949.10  710.19  0. 1.0000     0. 
   0  -1   7    411.39   94.74  0. 1.0000     0. 
   0   1   7    375.96   72.24  0. 1.0000     0. 
   0   1  -7    242.58   75.97  0. 1.0000     0. 
   0  -1  -7    251.52   76.82  0. 1.0000     0. 
   0   1   8   8278.07  405.98  0. 1.0000     0. 
   0  -1   8   9120.83  466.26  0. 1.0000     0. 
   0   1  -8   9132.35  464.37  0. 1.0000     0. 
   0  -1  -8   9083.01  474.15  0. 1.0000     0. 
   0  -1   9  21653.10  835.87  0. 1.0000     0. 
   0   1   9  20218.40  748.06  0. 1.0000     0. 
   0  -1  -9  23174.10  876.15  0. 1.0000     0. 
   0   1  -9  23037.50  855.99  0. 1.0000     0. 
   0   1   9  23404.60  847.77  0. 1.0000     0. 
   0  -1  10    105.05   46.68  0. 1.0000     0. 
   0   1 -10     90.59   86.75  0. 1.0000     0. 
   0  -1 -10    100.93   63.00  0. 1.0000     0. 
   0   1  10    179.90   84.81  0. 1.0000     0. 
   0  -1  11  11953.80  677.43  0. 1.0000     0. 
   0  -1 -11  11226.90  682.31  0. 1.0000     0. 
   0   1 -11  11132.70  667.72  0. 1.0000     0. 
   0   1  11  12274.50  672.20  0. 1.0000     0. 
   0  -1 -12   9596.53  668.66  0. 1.0000     0. 
   0  -1  12   8618.06  580.94  0. 1.0000     0. 
   0   1 -12   8377.05  607.46  0. 1.0000     0. 
   0   1  12   8280.89  579.59  0. 1.0000     0. 
   0  -1  13  12591.30  724.91  0. 1.0000     0. 
   0   1  13  12072.00  682.28  0. 1.0000     0. 
   0  -1  13  11277.20  664.07  0. 1.0000     0. 
   0  -1  13  10258.90  628.27  0. 1.0000     0. 
   0  -1 -13  10687.70  651.17  0. 1.0000     0. 
   0   1  13  11190.50  684.45  0. 1.0000     0. 
   0   1 -13  11717.60  682.55  0. 1.0000     0. 
   0  -1  14  14812.40  803.42  0. 1.0000     0. 
   0  -1  14  14127.40  760.40  0. 1.0000     0. 
   0   1  14  13720.30  744.39  0. 1.0000     0. 
   0  -1  14  13289.80  726.90  0. 1.0000     0. 
   0   1 -14  14014.70  775.61  0. 1.0000     0. 
   0  -1  14  13524.40  753.73  0. 1.0000     0. 
   0   1  14  13565.90  772.47  0. 1.0000     0. 
   0  -1 -14  13545.60  753.28  0. 1.0000     0. 
   0  -1  15    287.08  113.99  0. 1.0000     0. 
   0   1  15    210.06   61.03  0. 1.0000     0. 
   0  -1  15    284.15   91.92  0. 1.0000     0. 
   0  -1 -15    188.66   95.24  0. 1.0000     0. 
   0   1 -15    466.16  154.17  0. 1.0000     0. 
   0   1  15    361.84  134.01  0. 1.0000     0. 
   0  -1  15    295.48  127.04  0. 1.0000     0. 
   0   1  16     25.06   64.21  0. 1.0000     0. 
   0  -1  16     71.58   79.25  0. 1.0000     0. 
   0  -1  16     22.68   70.01  0. 1.0000     0. 
   0   1 -16     21.82   82.29  0. 1.0000     0. 
   0  -1  16     22.61   61.49  0. 1.0000     0. 
   0   1  16    198.43  114.83  0. 1.0000     0. 
   0  -1 -16     86.30   84.78  0. 1.0000     0. 
   0  -1  17    364.85  126.52  0. 1.0000     0. 
   0   1  17    214.01  108.89  0. 1.0000     0. 
   0   1  17    378.13  119.04  0. 1.0000     0. 
   0   1 -17    548.61  144.59  0. 1.0000     0. 
   0  -1  18    -48.55   56.88  0. 1.0000     0. 
   0   1  18    -74.74   80.97  0. 1.0000     0. 
   0   1 -18    110.92   58.96  0. 1.0000     0. 
   0   1  19   3205.59  265.53  0. 1.0000     0. 
   0  -1  19   3332.38  267.98  0. 1.0000     0. 
   0   1 -19   2958.63  262.50  0. 1.0000     0. 
   0  -1 -20    329.45   94.06  0. 1.0000     0. 
   0  -2   0 674737.0011952.10  0. 1.0000     0. 
   0  -2   0 664616.0612007.60  0. 1.0000     0. 
   0   2   0 694881.0012069.70  0. 1.0000     0. 
   0   2   0 692227.9412083.80  0. 1.0000     0. 
   0  -2   0 681782.0012064.50  0. 1.0000     0. 
   0  -2  -1 201382.02 3776.10  0. 1.0000     0. 
   0  -2   1 209466.00 3819.46  0. 1.0000     0. 
   0   2  -1 221271.98 3846.64  0. 1.0000     0. 
   0   2   1 206247.00 3840.19  0. 1.0000     0. 
   0  -2  -1 207174.98 3710.50  0. 1.0000     0. 
   0   2   1 213830.02 3856.96  0. 1.0000     0. 
   0  -2   1 211975.02 3845.04  0. 1.0000     0. 
   0   2   1 210932.00 3835.85  0. 1.0000     0. 
   0  -2  -2  26201.20  585.69  0. 1.0000     0. 
   0  -2  -2  24127.80  479.14  0. 1.0000     0. 
   0   2  -2  24671.70  513.40  0. 1.0000     0. 
   0   2   2  25720.80  615.78  0. 1.0000     0. 
   0   2   2  23886.80  475.92  0. 1.0000     0. 
   0  -2   2  26268.20  613.57  0. 1.0000     0. 
   0   2   2  25492.70  615.07  0. 1.0000     0. 
   0  -2   2  25986.60  616.67  0. 1.0000     0. 
   0   2   2  24847.80  593.84  0. 1.0000     0. 
   0  -2  -3  61110.39 1196.27  0. 1.0000     0. 
   0  -2  -3  65304.11 1349.62  0. 1.0000     0. 
   0   2  -3  65967.60 1284.88  0. 1.0000     0. 
   0  -2   3  65685.40 1368.52  0. 1.0000     0. 
   0   2   3  68227.10 1377.41  0. 1.0000     0. 
   0   2   3  64474.70 1342.47  0. 1.0000     0. 
   0  -2   3  71416.30 1388.29  0. 1.0000     0. 
   0  -2  -4   4734.56  236.18  0. 1.0000     0. 
   0  -2  -4   3794.36  142.17  0. 1.0000     0. 
   0   2  -4   4605.49  210.37  0. 1.0000     0. 
   0   2   4   4107.13  149.18  0. 1.0000     0. 
   0  -2   4   4620.51  239.51  0. 1.0000     0. 
   0  -2   4   4449.01  241.43  0. 1.0000     0. 
   0   2   4   4526.37  226.54  0. 1.0000     0. 
   0  -2   5    999.11  120.56  0. 1.0000     0. 
   0   2   5   1044.69   84.46  0. 1.0000     0. 
   0  -2  -5   1114.04  123.53  0. 1.0000     0. 
   0   2  -5   1108.00  114.94  0. 1.0000     0. 
   0  -2  -5    994.94   77.04  0. 1.0000     0. 
   0   2   5   1240.09  127.46  0. 1.0000     0. 
   0   2   6  12745.40  415.05  0. 1.0000     0. 
   0  -2   6  14220.80  538.85  0. 1.0000     0. 
   0  -2  -6  14172.50  537.42  0. 1.0000     0. 
   0   2  -6  14761.10  513.90  0. 1.0000     0. 
   0   2   6  14618.70  522.71  0. 1.0000     0. 
   0  -2   7  10030.10  478.80  0. 1.0000     0. 
   0  -2  -7  11152.70  498.87  0. 1.0000     0. 
   0   2  -7  11348.60  473.26  0. 1.0000     0. 
   0   2   7  10519.00  467.71  0. 1.0000     0. 
   0  -2   8  47631.80 1332.69  0. 1.0000     0. 
   0   2  -8  46282.80 1277.24  0. 1.0000     0. 
   0  -2  -8  44699.50 1307.38  0. 1.0000     0. 
   0   2   8  47492.70 1285.76  0. 1.0000     0. 
   0  -2   9  69944.99 1815.44  0. 1.0000     0. 
   0  -2  -9  65526.00 1782.71  0. 1.0000     0. 
   0   2   9  68406.50 1749.73  0. 1.0000     0. 
   0  -2  10    698.46  160.63  0. 1.0000     0. 
   0   2 -10    872.59  161.68  0. 1.0000     0. 
   0  -2 -10   1224.61  221.32  0. 1.0000     0. 
   0   2  10    746.43  150.77  0. 1.0000     0. 
   0   2 -11    228.61   93.67  0. 1.0000     0. 
   0  -2 -11    213.40  124.58  0. 1.0000     0. 
   0  -2  11    287.53  107.05  0. 1.0000     0. 
   0   2  11    630.38  188.78  0. 1.0000     0. 
   0   2  11    355.27  109.90  0. 1.0000     0. 
   0  -2  12    776.76  175.10  0. 1.0000     0. 
   0  -2 -12    576.70  170.86  0. 1.0000     0. 
   0   2 -12    606.74  167.48  0. 1.0000     0. 
   0   2  12    647.61  154.57  0. 1.0000     0. 
   0  -2  12    715.50  165.57  0. 1.0000     0. 
   0  -2  12    796.70  195.09  0. 1.0000     0. 
   0  -2  12    640.91  150.34  0. 1.0000     0. 
   0   2  12    830.02  196.74  0. 1.0000     0. 
   0   2 -12    737.03  167.65  0. 1.0000     0. 
   0   2  12    861.71  188.41  0. 1.0000     0. 
   0  -2  13    705.45  179.45  0. 1.0000     0. 
   0  -2  13    916.94  196.67  0. 1.0000     0. 
   0   2  13    920.40  190.79  0. 1.0000     0. 
   0  -2  13    624.77  156.25  0. 1.0000     0. 
   0   2  13    977.35  209.00  0. 1.0000     0. 
   0   2 -13    784.29  178.15  0. 1.0000     0. 
   0  -2  14   2157.57  298.68  0. 1.0000     0. 
   0  -2  14   1759.64  264.47  0. 1.0000     0. 
   0   2  14   1925.77  272.56  0. 1.0000     0. 
   0  -2  14   1984.79  267.89  0. 1.0000     0. 
   0   2  14   1627.40  251.63  0. 1.0000     0. 
   0   2 -14   2313.39  303.34  0. 1.0000     0. 
   0  -2  15   3034.10  341.42  0. 1.0000     0. 
   0   2  15   3304.12  347.29  0. 1.0000     0. 
   0  -2  15   2654.47  315.99  0. 1.0000     0. 
   0   2  15   3129.80  357.79  0. 1.0000     0. 
   0   2 -15   2884.40  336.14  0. 1.0000     0. 
   0   2  16    239.06   82.94  0. 1.0000     0. 
   0  -2  16    263.27  105.30  0. 1.0000     0. 
   0  -2  16    196.50   80.50  0. 1.0000     0. 
   0   2  16    178.02  108.81  0. 1.0000     0. 
   0   2 -16    170.54  104.02  0. 1.0000     0. 
   0   2  17   5256.80  406.45  0. 1.0000     0. 
   0  -2  17   5038.47  402.97  0. 1.0000     0. 
   0  -2  17   4908.62  380.73  0. 1.0000     0. 
   0   2  17   5507.13  421.10  0. 1.0000     0. 
   0   2 -17   6108.08  465.56  0. 1.0000     0. 
   0   2  18   2043.11  233.99  0. 1.0000     0. 
   0  -2  18   2171.05  240.11  0. 1.0000     0. 
   0   2 -18   2129.86  253.31  0. 1.0000     0. 
   0   2  18   1938.75  219.53  0. 1.0000     0. 
   0  -2  19    331.86   80.97  0. 1.0000     0. 
   0   2  19    481.76  111.60  0. 1.0000     0. 
   0   2 -19    250.53   84.38  0. 1.0000     0. 
   0   2 -19    361.89  109.23  0. 1.0000     0. 
   0  -3   0    318.03   58.97  0. 1.0000     0. 
   0   3   0    255.33   58.01  0. 1.0000     0. 
   0  -3   0    123.48   21.53  0. 1.0000     0. 
   0  -3   0    144.84   49.75  0. 1.0000     0. 
   0   3  -1   9157.95  329.19  0. 1.0000     0. 
   0  -3   1   9381.62  304.46  0. 1.0000     0. 
   0  -3  -1   8679.35  230.13  0. 1.0000     0. 
   0   3   1   9153.79  332.25  0. 1.0000     0. 
   0  -3  -1   8463.97  257.97  0. 1.0000     0. 
   0   3   1   9133.50  325.93  0. 1.0000     0. 
   0  -3   1   9470.65  339.49  0. 1.0000     0. 
   0  -3  -2    961.48   86.25  0. 1.0000     0. 
   0   3  -2   1104.70  112.14  0. 1.0000     0. 
   0   3   2    992.12  105.23  0. 1.0000     0. 
   0  -3   2   1243.63  110.42  0. 1.0000     0. 
   0   3   2   1010.22  109.77  0. 1.0000     0. 
   0  -3   2   1221.49  115.89  0. 1.0000     0. 
   0   3   2   1195.04  111.25  0. 1.0000     0. 
   0  -3  -3    211.39   51.25  0. 1.0000     0. 
   0   3  -3    205.53   30.25  0. 1.0000     0. 
   0  -3  -3    183.31   19.92  0. 1.0000     0. 
   0  -3   3    347.75   71.52  0. 1.0000     0. 
   0   3   3    183.93   57.56  0. 1.0000     0. 
   0   3   3    291.11   22.43  0. 1.0000     0. 
   0   3   3    147.61   54.21  0. 1.0000     0. 
   0  -3   3    128.01   54.60  0. 1.0000     0. 
   0   3   3    164.62   48.39  0. 1.0000     0. 
   0   3  -4   4821.51  207.93  0. 1.0000     0. 
   0  -3  -4   5538.53  270.52  0. 1.0000     0. 
   0  -3   4   5987.05  292.55  0. 1.0000     0. 
   0   3   4   5670.62  176.84  0. 1.0000     0. 
   0   3   4   4380.95  257.42  0. 1.0000     0. 
   0   3   4   5214.45  262.05  0. 1.0000     0. 
   0  -3   4   4381.79  258.29  0. 1.0000     0. 
   0   3  -5  31757.80  805.28  0. 1.0000     0. 
   0  -3  -5  33853.70  905.62  0. 1.0000     0. 
   0  -3   5  33123.10  912.88  0. 1.0000     0. 
   0   3   5  30442.30  727.68  0. 1.0000     0. 
   0   3   5  32276.20  901.91  0. 1.0000     0. 
   0   3   5  33276.30  878.15  0. 1.0000     0. 
   0  -3   5  32549.60  919.31  0. 1.0000     0. 
   0  -3  -6    699.20  124.58  0. 1.0000     0. 
   0   3  -6    785.73  107.32  0. 1.0000     0. 
   0  -3   6    488.16  101.59  0. 1.0000     0. 
   0   3   6    817.78  129.60  0. 1.0000     0. 
   0   3   6    549.43  101.06  0. 1.0000     0. 
   0  -3  -7  28659.10  910.47  0. 1.0000     0. 
   0   3  -7  26165.00  815.41  0. 1.0000     0. 
   0  -3   7  25663.30  882.39  0. 1.0000     0. 
   0   3   7  27904.60  903.43  0. 1.0000     0. 
   0   3   7  25971.40  842.34  0. 1.0000     0. 
   0   3  -8   2637.40  242.24  0. 1.0000     0. 
   0  -3  -8   2835.12  274.25  0. 1.0000     0. 
   0  -3   8   3216.55  292.42  0. 1.0000     0. 
   0   3   8   2349.39  251.54  0. 1.0000     0. 
   0   3   8   3135.64  269.73  0. 1.0000     0. 
   0   3  -9    801.73  138.47  0. 1.0000     0. 
   0  -3  -9    892.64  167.87  0. 1.0000     0. 
   0  -3   9    582.49  129.89  0. 1.0000     0. 
   0   3   9    996.27  178.24  0. 1.0000     0. 
   0   3   9    957.68  161.86  0. 1.0000     0. 
   0  -3 -10  14865.70  775.57  0. 1.0000     0. 
   0  -3  10  14709.60  770.46  0. 1.0000     0. 
   0   3  10  15377.20  779.97  0. 1.0000     0. 
   0   3  10  14883.10  721.14  0. 1.0000     0. 
   0  -3 -11   6421.84  529.06  0. 1.0000     0. 
   0  -3  11   7259.95  563.76  0. 1.0000     0. 
   0  -3  12   6911.53  531.73  0. 1.0000     0. 
   0  -3 -12   7958.19  631.25  0. 1.0000     0. 
   0   3  12   7538.81  526.17  0. 1.0000     0. 
   0  -3  12   7648.75  537.45  0. 1.0000     0. 
   0   3  12   7579.59  608.94  0. 1.0000     0. 
   0  -3  12   7714.99  548.58  0. 1.0000     0. 
   0   3 -12   7468.34  522.43  0. 1.0000     0. 
   0   3  12   8847.24  598.44  0. 1.0000     0. 
   0  -3  13    219.87   94.08  0. 1.0000     0. 
   0  -3  13    185.25   95.47  0. 1.0000     0. 
   0   3  13    349.46  137.67  0. 1.0000     0. 
   0  -3  13    263.52  103.11  0. 1.0000     0. 
   0   3 -13    242.24  108.70  0. 1.0000     0. 
   0   3  13    239.65  108.55  0. 1.0000     0. 
   0  -3  14   3924.32  404.80  0. 1.0000     0. 
   0  -3  14   3043.14  346.43  0. 1.0000     0. 
   0   3  14   3103.90  342.42  0. 1.0000     0. 
   0  -3  14   3333.89  352.91  0. 1.0000     0. 
   0   3  14   3849.19  406.16  0. 1.0000     0. 
   0   3 -14   3029.56  344.94  0. 1.0000     0. 
   0  -3  15    180.60   94.25  0. 1.0000     0. 
   0   3  15    105.02   86.73  0. 1.0000     0. 
   0  -3  15    271.27  120.20  0. 1.0000     0. 
   0  -3  15    194.69   65.45  0. 1.0000     0. 
   0   3  15    246.06  137.83  0. 1.0000     0. 
   0   3 -15    316.20  142.61  0. 1.0000     0. 
   0  -3  16    287.66  128.33  0. 1.0000     0. 
   0   3  16     25.88   67.86  0. 1.0000     0. 
   0  -3  16    186.97  107.87  0. 1.0000     0. 
   0   3 -16    130.05   96.52  0. 1.0000     0. 
   0   3  16     34.09   77.77  0. 1.0000     0. 
   0  -3  17   7458.46  489.95  0. 1.0000     0. 
   0   3  17   7728.91  489.37  0. 1.0000     0. 
   0  -3  17   6613.27  444.61  0. 1.0000     0. 
   0   3 -17   6978.71  490.91  0. 1.0000     0. 
   0   3  17   7834.74  500.12  0. 1.0000     0. 
   0  -3  18    543.26  132.37  0. 1.0000     0. 
   0   3  18    741.03  138.40  0. 1.0000     0. 
   0  -3  18    519.01  109.95  0. 1.0000     0. 
   0   3  18    483.62  113.45  0. 1.0000     0. 
   0   3 -18    434.40  124.07  0. 1.0000     0. 
   0  -3  19   1803.73  183.19  0. 1.0000     0. 
   0   3 -19   2086.47  215.61  0. 1.0000     0. 
   0  -4   0  12981.10  394.82  0. 1.0000     0. 
   0   4   0  14030.50  471.65  0. 1.0000     0. 
   0   4   0  13187.50  468.51  0. 1.0000     0. 
   0  -4  -1  48898.80 1037.85  0. 1.0000     0. 
   0   4  -1  51773.60 1190.25  0. 1.0000     0. 
   0   4   1  50831.39 1192.66  0. 1.0000     0. 
   0  -4  -1  48779.30 1025.01  0. 1.0000     0. 
   0  -4   1  53721.30 1142.86  0. 1.0000     0. 
   0   4   1  51315.30 1214.66  0. 1.0000     0. 
   0   4   1  54151.00 1208.82  0. 1.0000     0. 
   0  -4  -1  51929.10 1203.22  0. 1.0000     0. 
   0  -4   1  55226.20 1230.06  0. 1.0000     0. 
   0  -4  -2   8068.84  294.73  0. 1.0000     0. 
   0  -4   2   8866.56  348.60  0. 1.0000     0. 
   0   4   2   7780.29  347.11  0. 1.0000     0. 
   0   4  -2   7337.58  338.42  0. 1.0000     0. 
   0   4   2   7806.32  358.32  0. 1.0000     0. 
   0   4   2   8999.14  365.68  0. 1.0000     0. 
   0  -4   2   6788.39  327.64  0. 1.0000     0. 
   0  -4  -3    249.94   58.83  0. 1.0000     0. 
   0  -4  -3    297.68   28.43  0. 1.0000     0. 
   0   4  -3    238.98   65.27  0. 1.0000     0. 
   0  -4   3    334.29   72.64  0. 1.0000     0. 
   0   4   3    336.88   75.44  0. 1.0000     0. 
   0   4   3    139.49   61.73  0. 1.0000     0. 
   0   4   3    330.73   70.29  0. 1.0000     0. 
   0  -4   3    111.77   52.57  0. 1.0000     0. 
   0  -4  -4  17507.90  568.13  0. 1.0000     0. 
   0   4  -4  15213.00  414.30  0. 1.0000     0. 
   0   4  -4  17746.20  617.61  0. 1.0000     0. 
   0  -4   4  16842.10  589.20  0. 1.0000     0. 
   0   4   4  17596.50  619.01  0. 1.0000     0. 
   0  -4   4  17684.50  612.55  0. 1.0000     0. 
   0   4   4  16794.40  575.51  0. 1.0000     0. 
   0  -4  -5    788.25  119.82  0. 1.0000     0. 
   0  -4   5    721.42  119.36  0. 1.0000     0. 
   0   4   5   1049.48  145.75  0. 1.0000     0. 
   0   4   5    815.79  119.49  0. 1.0000     0. 
   0  -4   5   1222.73  152.84  0. 1.0000     0. 
   0  -4  -6    120.62   73.58  0. 1.0000     0. 
   0  -4   6     51.69   49.59  0. 1.0000     0. 
   0   4   6     15.03   52.45  0. 1.0000     0. 
   0   4   6     59.59   47.77  0. 1.0000     0. 
   0  -4   6     75.69   71.29  0. 1.0000     0. 
   0  -4  -7    886.93  149.84  0. 1.0000     0. 
   0  -4   7    634.37  129.31  0. 1.0000     0. 
   0   4   7   1034.18  160.66  0. 1.0000     0. 
   0   4   7    566.65  117.83  0. 1.0000     0. 
   0  -4  -8   8135.00  501.29  0. 1.0000     0. 
   0  -4   8   8027.16  496.43  0. 1.0000     0. 
   0   4   8   8466.61  509.45  0. 1.0000     0. 
   0   4   8   7846.63  461.48  0. 1.0000     0. 
   0  -4  -9   4008.19  375.48  0. 1.0000     0. 
   0  -4   9   4295.36  386.37  0. 1.0000     0. 
   0   4   9   4341.66  389.35  0. 1.0000     0. 
   0   4   9   4198.55  352.59  0. 1.0000     0. 
   0  -4 -10  13458.10  761.27  0. 1.0000     0. 
   0  -4  10  12693.10  736.92  0. 1.0000     0. 
   0   4  10  13386.00  751.49  0. 1.0000     0. 
   0   4  10  12094.30  665.89  0. 1.0000     0. 
   0  -4  11     55.26   86.65  0. 1.0000     0. 
   0  -4 -11     64.97   88.15  0. 1.0000     0. 
   0  -4  11     57.20   77.54  0. 1.0000     0. 
   0   4  11    134.47   85.68  0. 1.0000     0. 
   0   4  11   -114.24  104.24  0. 1.0000     0. 
   0  -4  11     47.68   93.63  0. 1.0000     0. 
   0   4 -11     11.96   60.42  0. 1.0000     0. 
   0   4  11      6.69   67.99  0. 1.0000     0. 
   0  -4  12   1183.41  224.94  0. 1.0000     0. 
   0   4  12   1247.58  218.78  0. 1.0000     0. 
   0   4  12    898.57  181.10  0. 1.0000     0. 
   0  -4  12   1062.80  203.99  0. 1.0000     0. 
   0  -4  12    823.12  182.32  0. 1.0000     0. 
   0   4 -12    950.03  183.77  0. 1.0000     0. 
   0   4  12   1158.78  223.30  0. 1.0000     0. 
   0  -4  13    -73.83   78.93  0. 1.0000     0. 
   0   4  13     -9.06   87.39  0. 1.0000     0. 
   0  -4  13     38.73   72.91  0. 1.0000     0. 
   0  -4  13     57.42   80.33  0. 1.0000     0. 
   0   4  13    186.04  106.03  0. 1.0000     0. 
   0   4 -13     37.73   65.75  0. 1.0000     0. 
   0  -4  14   3406.29  387.58  0. 1.0000     0. 
   0  -4  14   3221.34  357.18  0. 1.0000     0. 
   0   4  14   3205.61  344.45  0. 1.0000     0. 
   0  -4  14   3308.86  362.34  0. 1.0000     0. 
   0   4  14   2918.93  353.73  0. 1.0000     0. 
   0   4 -14   3124.94  349.18  0. 1.0000     0. 
   0  -4  15  17255.40  871.18  0. 1.0000     0. 
   0   4  15  16488.20  806.94  0. 1.0000     0. 
   0  -4  15  16589.70  830.97  0. 1.0000     0. 
   0  -4  15  16376.50  818.04  0. 1.0000     0. 
   0   4  15  16551.70  848.79  0. 1.0000     0. 
   0   4 -15  16591.40  829.40  0. 1.0000     0. 
   0   4  16   6218.61  457.95  0. 1.0000     0. 
   0  -4  16   6114.38  461.72  0. 1.0000     0. 
   0  -4  16   5589.12  437.25  0. 1.0000     0. 
   0   4 -16   6220.05  472.74  0. 1.0000     0. 
   0   4  16   6087.99  472.11  0. 1.0000     0. 
   0   4  17   1448.23  203.43  0. 1.0000     0. 
   0  -4  17   1420.78  208.27  0. 1.0000     0. 
   0  -4  17   1661.81  221.40  0. 1.0000     0. 
   0   4 -17   2058.81  255.86  0. 1.0000     0. 
   0   4  17   1685.62  224.59  0. 1.0000     0. 
   0  -4  18    -26.65   53.51  0. 1.0000     0. 
   0  -4  18    -15.23   47.38  0. 1.0000     0. 
   0   4  18     52.78   67.22  0. 1.0000     0. 
   0   4 -18     -5.63   50.84  0. 1.0000     0. 
   0  -4  19   1766.99  171.12  0. 1.0000     0. 
   0  -4 -19   1895.42  219.94  0. 1.0000     0. 
   0   4 -19   2177.58  208.60  0. 1.0000     0. 
   0   5   0    271.09   75.32  0. 1.0000     0. 
   0  -5   0    224.74   51.95  0. 1.0000     0. 
   0  -5   0    171.93   61.74  0. 1.0000     0. 
   0   5   0    265.06   69.87  0. 1.0000     0. 
   0  -5  -1  27089.80  652.97  0. 1.0000     0. 
   0   5   1  30456.60  861.40  0. 1.0000     0. 
   0   5  -1  29139.20  844.88  0. 1.0000     0. 
   0  -5  -1  28616.70  680.10  0. 1.0000     0. 
   0  -5   1  32658.40  811.63  0. 1.0000     0. 
   0   5   1  30941.80  884.14  0. 1.0000     0. 
   0  -5   1  32009.90  887.41  0. 1.0000     0. 
   0   5   1  31978.10  881.89  0. 1.0000     0. 
   0  -5  -1  29657.80  864.06  0. 1.0000     0. 
   0  -5  -2  14860.40  475.04  0. 1.0000     0. 
   0   5   2  16661.90  601.43  0. 1.0000     0. 
   0   5  -2  16736.10  601.46  0. 1.0000     0. 
   0  -5   2  18913.80  593.12  0. 1.0000     0. 
   0   5   2  16363.20  606.48  0. 1.0000     0. 
   0   5   2  18151.30  619.61  0. 1.0000     0. 
   0  -5   2  16647.60  602.74  0. 1.0000     0. 
   0  -5  -3  16702.90  557.90  0. 1.0000     0. 
   0  -5   3  19451.20  647.78  0. 1.0000     0. 
   0   5  -3  18544.60  664.28  0. 1.0000     0. 
   0   5   3  17716.40  643.12  0. 1.0000     0. 
   0   5   3  17755.80  660.27  0. 1.0000     0. 
   0  -5   3  19570.30  676.80  0. 1.0000     0. 
   0   5   3  18373.50  646.98  0. 1.0000     0. 
   0  -5  -4   7746.19  373.46  0. 1.0000     0. 
   0   5  -4   7562.51  415.33  0. 1.0000     0. 
   0  -5   4   8745.60  430.02  0. 1.0000     0. 
   0   5   4   7172.55  397.65  0. 1.0000     0. 
   0   5   4   7518.40  418.38  0. 1.0000     0. 
   0   5   4   8800.38  428.66  0. 1.0000     0. 
   0  -5   4   7542.09  410.72  0. 1.0000     0. 
   0  -5  -5  12583.60  537.79  0. 1.0000     0. 
   0  -5   5  13775.10  594.56  0. 1.0000     0. 
   0   5  -5  13423.10  598.41  0. 1.0000     0. 
   0   5   5  13413.30  606.96  0. 1.0000     0. 
   0   5   5  13214.30  569.47  0. 1.0000     0. 
   0  -5   5  13020.40  586.56  0. 1.0000     0. 
   0  -5  -6  39909.80 1191.10  0. 1.0000     0. 
   0  -5   6  40815.20 1235.08  0. 1.0000     0. 
   0   5  -6  43325.10 1278.40  0. 1.0000     0. 
   0   5   6  41833.40 1277.18  0. 1.0000     0. 
   0   5   6  38865.20 1179.69  0. 1.0000     0. 
   0  -5   6  43473.30 1283.94  0. 1.0000     0. 
   0  -5  -7  49178.50 1434.78  0. 1.0000     0. 
   0  -5   7  49304.10 1453.40  0. 1.0000     0. 
   0   5  -7  47852.20 1457.85  0. 1.0000     0. 
   0   5   7  50707.50 1496.43  0. 1.0000     0. 
   0  -5   7  51220.50 1500.39  0. 1.0000     0. 
   0   5   7  47030.30 1386.44  0. 1.0000     0. 
   0  -5  -8  30062.70 1108.00  0. 1.0000     0. 
   0   5  -8  29870.90 1117.89  0. 1.0000     0. 
   0  -5   8  29432.90 1097.48  0. 1.0000     0. 
   0   5   8  30668.50 1140.55  0. 1.0000     0. 
   0   5   8  28101.00 1026.90  0. 1.0000     0. 
   0  -5  -9   6310.59  498.48  0. 1.0000     0. 
   0  -5   9   6197.74  485.70  0. 1.0000     0. 
   0   5   9   7016.47  527.02  0. 1.0000     0. 
   0   5   9   5596.81  437.35  0. 1.0000     0. 
   0  -5 -10  13716.20  802.21  0. 1.0000     0. 
   0  -5  10  13440.40  782.60  0. 1.0000     0. 
   0   5  10  12068.80  754.90  0. 1.0000     0. 
   0  -5  11    468.22  152.43  0. 1.0000     0. 
   0  -5 -11    477.28  169.20  0. 1.0000     0. 
   0   5  11    627.02  153.96  0. 1.0000     0. 
   0   5  11    396.48  115.61  0. 1.0000     0. 
   0   5  11    384.92  150.44  0. 1.0000     0. 
   0  -5  11    380.44  125.82  0. 1.0000     0. 
   0   5 -11    596.34  149.49  0. 1.0000     0. 
   0   5  11    688.50  163.91  0. 1.0000     0. 
   0  -5  12    182.81   99.74  0. 1.0000     0. 
   0   5  12    241.96  108.96  0. 1.0000     0. 
   0   5  12     70.91   81.78  0. 1.0000     0. 
   0  -5  12    224.35  127.84  0. 1.0000     0. 
   0  -5  12    -22.72   77.51  0. 1.0000     0. 
   0   5  12    162.28   84.60  0. 1.0000     0. 
   0   5 -12     22.07   68.01  0. 1.0000     0. 
   0  -5  13    208.91  100.06  0. 1.0000     0. 
   0   5  13    124.80   64.56  0. 1.0000     0. 
   0   5  13    255.13  131.74  0. 1.0000     0. 
   0  -5  13    307.45  135.96  0. 1.0000     0. 
   0  -5  13    273.37  123.53  0. 1.0000     0. 
   0   5 -13    390.31  162.08  0. 1.0000     0. 
   0   5  13    192.39  108.39  0. 1.0000     0. 
   0  -5  14   1032.52  214.70  0. 1.0000     0. 
   0   5  14    783.87  184.02  0. 1.0000     0. 
   0  -5  14    981.40  207.42  0. 1.0000     0. 
   0  -5  14    842.00  190.91  0. 1.0000     0. 
   0   5 -14    849.63  193.47  0. 1.0000     0. 
   0   5  14    797.59  186.46  0. 1.0000     0. 
   0  -5  15  10694.40  667.60  0. 1.0000     0. 
   0  -5  15  10799.40  650.69  0. 1.0000     0. 
   0   5  15  10629.60  619.45  0. 1.0000     0. 
   0  -5  15  10775.90  642.61  0. 1.0000     0. 
   0   5  15  10346.90  644.22  0. 1.0000     0. 
   0   5 -15  10489.60  640.64  0. 1.0000     0. 
   0   5  16   1109.17  179.73  0. 1.0000     0. 
   0  -5  16    805.73  170.65  0. 1.0000     0. 
   0  -5  16    710.71  156.53  0. 1.0000     0. 
   0   5  16   1021.34  192.18  0. 1.0000     0. 
   0   5 -16   1127.95  197.92  0. 1.0000     0. 
   0  -5  17    460.66  129.47  0. 1.0000     0. 
   0  -5  17    575.86  126.93  0. 1.0000     0. 
   0   5 -17    529.97  134.41  0. 1.0000     0. 
   0   5  17    385.95  118.54  0. 1.0000     0. 
   0  -5  18   5187.57  333.38  0. 1.0000     0. 
   0  -5 -18   4764.35  375.45  0. 1.0000     0. 
   0  -5  18   5055.31  323.30  0. 1.0000     0. 
   0   5 -18   5179.87  351.67  0. 1.0000     0. 
   0   5  18   4749.65  318.77  0. 1.0000     0. 
   0   5 -19    144.40   61.87  0. 1.0000     0. 
   0  -6   0 346467.97 6530.12  0. 1.0000     0. 
   0   6   0 356726.00 6750.45  0. 1.0000     0. 
   0  -6   0 364281.00 6783.68  0. 1.0000     0. 
   0   6   1  12533.20  546.30  0. 1.0000     0. 
   0  -6   1  11458.30  464.44  0. 1.0000     0. 
   0   6  -1  12065.50  536.00  0. 1.0000     0. 
   0  -6  -1  12888.80  566.21  0. 1.0000     0. 
   0  -6   1  14030.50  577.76  0. 1.0000     0. 
   0   6   1  12972.20  559.78  0. 1.0000     0. 
   0  -6   2   6094.21  341.70  0. 1.0000     0. 
   0   6   2   6832.66  395.31  0. 1.0000     0. 
   0   6  -2   6156.82  372.60  0. 1.0000     0. 
   0   6   2   6645.06  395.18  0. 1.0000     0. 
   0  -6   2   6234.26  379.23  0. 1.0000     0. 
   0  -6  -2   6378.57  396.80  0. 1.0000     0. 
   0   6   2   6449.18  383.13  0. 1.0000     0. 
   0   6  -3 153926.00 3280.09  0. 1.0000     0. 
   0   6   3 152097.00 3269.60  0. 1.0000     0. 
   0  -6   3 153768.00 3218.78  0. 1.0000     0. 
   0   6   3 153328.00 3294.59  0. 1.0000     0. 
   0   6   3 152865.98 3269.90  0. 1.0000     0. 
   0  -6   3 161026.00 3309.98  0. 1.0000     0. 
   0   6  -4 126669.00 2859.15  0. 1.0000     0. 
   0  -6   4 132930.00 2839.64  0. 1.0000     0. 
   0   6   4 132161.00 2858.67  0. 1.0000     0. 
   0   6   4 126117.99 2864.06  0. 1.0000     0. 
   0   6   4 130921.01 2848.86  0. 1.0000     0. 
   0  -6   4 121375.01 2831.75  0. 1.0000     0. 
   0  -6  -5   1174.11  161.11  0. 1.0000     0. 
   0   6  -5   1399.09  201.77  0. 1.0000     0. 
   0  -6   5   1342.27  187.86  0. 1.0000     0. 
   0   6   5   1207.76  187.66  0. 1.0000     0. 
   0   6   5   1370.85  184.07  0. 1.0000     0. 
   0  -6   5   1077.07  177.46  0. 1.0000     0. 
   0  -6  -6   6363.75  418.17  0. 1.0000     0. 
   0  -6   6   7806.12  487.72  0. 1.0000     0. 
   0   6  -6   7132.58  483.79  0. 1.0000     0. 
   0   6   6   7302.93  488.37  0. 1.0000     0. 
   0   6   6   7535.42  469.81  0. 1.0000     0. 
   0  -6   6   6164.82  450.95  0. 1.0000     0. 
   0  -6  -7   2343.25  269.82  0. 1.0000     0. 
   0  -6   7   2167.53  273.34  0. 1.0000     0. 
   0   6  -7   3404.98  346.28  0. 1.0000     0. 
   0   6   7   2645.49  306.04  0. 1.0000     0. 
   0   6   7   2100.65  253.60  0. 1.0000     0. 
   0  -6   7   3631.71  356.38  0. 1.0000     0. 
   0  -6  -8  10866.60  646.45  0. 1.0000     0. 
   0   6  -8  10568.20  661.22  0. 1.0000     0. 
   0  -6   8  11464.30  674.64  0. 1.0000     0. 
   0   6   8  11393.50  691.95  0. 1.0000     0. 
   0   6   8  11260.20  641.49  0. 1.0000     0. 
   0  -6  -9  17405.20  893.95  0. 1.0000     0. 
   0  -6   9  18650.00  930.11  0. 1.0000     0. 
   0   6  -9  17426.40  912.62  0. 1.0000     0. 
   0   6   9  18282.50  944.99  0. 1.0000     0. 
   0  -6  10    222.09  103.10  0. 1.0000     0. 
   0  -6 -10     94.12   86.67  0. 1.0000     0. 
   0   6  10    281.75   91.92  0. 1.0000     0. 
   0   6  10    196.72   98.51  0. 1.0000     0. 
   0   6  10    214.38  104.82  0. 1.0000     0. 
   0   6 -10    174.78   87.48  0. 1.0000     0. 
   0   6 -10    177.21   97.78  0. 1.0000     0. 
   0   6  10    209.32  110.26  0. 1.0000     0. 
   0  -6  11   5707.15  496.68  0. 1.0000     0. 
   0   6  11   5478.98  449.46  0. 1.0000     0. 
   0   6  11   4839.36  428.53  0. 1.0000     0. 
   0  -6  11   6222.62  497.03  0. 1.0000     0. 
   0   6 -11   6128.71  491.11  0. 1.0000     0. 
   0   6 -11   5265.24  441.85  0. 1.0000     0. 
   0   6  11   5716.55  484.02  0. 1.0000     0. 
   0  -6  12   2196.58  310.56  0. 1.0000     0. 
   0   6  12   1589.65  238.28  0. 1.0000     0. 
   0  -6  12   1661.17  268.22  0. 1.0000     0. 
   0   6  12   1660.06  246.36  0. 1.0000     0. 
   0  -6  12   1467.86  246.26  0. 1.0000     0. 
   0   6 -12   1838.74  269.93  0. 1.0000     0. 
   0   6 -12   1902.75  265.79  0. 1.0000     0. 
   0   6  12   1586.38  273.49  0. 1.0000     0. 
   0  -6  13    835.90  197.54  0. 1.0000     0. 
   0  -6  13    678.16  171.46  0. 1.0000     0. 
   0   6  13    793.41  186.03  0. 1.0000     0. 
   0   6  13    597.81  149.71  0. 1.0000     0. 
   0  -6  13    529.80  142.03  0. 1.0000     0. 
   0   6 -13    933.40  195.56  0. 1.0000     0. 
   0   6  13    794.18  187.66  0. 1.0000     0. 
   0  -6  14   3422.09  377.32  0. 1.0000     0. 
   0   6  14   2800.45  318.86  0. 1.0000     0. 
   0  -6  14   2575.76  320.94  0. 1.0000     0. 
   0  -6  14   2938.96  334.21  0. 1.0000     0. 
   0   6 -14   2683.05  324.46  0. 1.0000     0. 
   0   6  14   3067.27  351.07  0. 1.0000     0. 
   0  -6  15    698.90  168.74  0. 1.0000     0. 
   0  -6  15    940.45  183.21  0. 1.0000     0. 
   0  -6  15    974.82  190.56  0. 1.0000     0. 
   0   6 -15    834.57  185.91  0. 1.0000     0. 
   0   6  15    928.30  182.99  0. 1.0000     0. 
   0  -6  16   3725.30  337.24  0. 1.0000     0. 
   0  -6  16   4832.28  379.41  0. 1.0000     0. 
   0   6  16   4617.50  381.70  0. 1.0000     0. 
   0   6 -16   4671.68  384.00  0. 1.0000     0. 
   0  -6  17    756.03  139.90  0. 1.0000     0. 
   0  -6  17    719.63  133.24  0. 1.0000     0. 
   0  -6 -17    489.34  143.71  0. 1.0000     0. 
   0   6 -17    696.09  139.61  0. 1.0000     0. 
   0   6  17    531.14  121.55  0. 1.0000     0. 
   0  -6  18   4666.08  285.34  0. 1.0000     0. 
   0  -6  18   5500.82  314.05  0. 1.0000     0. 
   0   6  18   4722.64  291.77  0. 1.0000     0. 
   0   6 -18   5400.47  332.41  0. 1.0000     0. 
   0   7   0    145.80   70.18  0. 1.0000     0. 
   0  -7   0    111.77   61.76  0. 1.0000     0. 
   0   7  -1     66.91   52.51  0. 1.0000     0. 
   0   7   1    200.16   83.02  0. 1.0000     0. 
   0   7   1     52.55   46.89  0. 1.0000     0. 
   0  -7  -1     64.87   53.26  0. 1.0000     0. 
   0  -7   1     39.89   62.73  0. 1.0000     0. 
   0   7  -2  16679.80  714.45  0. 1.0000     0. 
   0   7   2  16264.60  704.88  0. 1.0000     0. 
   0  -7   2  14881.90  622.21  0. 1.0000     0. 
   0  -7   2  17775.20  738.29  0. 1.0000     0. 
   0  -7  -2  17978.50  764.04  0. 1.0000     0. 
   0   7   2  15942.70  706.46  0. 1.0000     0. 
   0  -7   3    643.48  208.60  0. 1.0000     0. 
   0   7  -3    497.27  139.45  0. 1.0000     0. 
   0   7   3    546.25  139.03  0. 1.0000     0. 
   0   7   3    666.33  151.55  0. 1.0000     0. 
   0  -7   3    188.24   81.16  0. 1.0000     0. 
   0  -7  -3    327.61  101.39  0. 1.0000     0. 
   0   7   3    446.69  116.05  0. 1.0000     0. 
   0   7   4   4146.51  355.76  0. 1.0000     0. 
   0  -7   4   3986.48  330.68  0. 1.0000     0. 
   0   7  -4   3911.20  347.87  0. 1.0000     0. 
   0   7   4   3837.32  351.30  0. 1.0000     0. 
   0  -7   4   3949.86  351.31  0. 1.0000     0. 
   0   7   4   3765.40  335.31  0. 1.0000     0. 
   0  -7  -4   3932.00  361.13  0. 1.0000     0. 
   0   7  -5   8810.81  559.58  0. 1.0000     0. 
   0  -7   5   9817.62  566.09  0. 1.0000     0. 
   0   7   5   8736.07  562.35  0. 1.0000     0. 
   0   7   5   9467.40  561.09  0. 1.0000     0. 
   0  -7   5   8369.32  541.91  0. 1.0000     0. 
   0   7  -6  45726.39 1506.90  0. 1.0000     0. 
   0  -7   6  45409.60 1465.67  0. 1.0000     0. 
   0   7   6  45413.20 1501.05  0. 1.0000     0. 
   0   7   6  45550.60 1450.66  0. 1.0000     0. 
   0  -7   6  44037.70 1483.40  0. 1.0000     0. 
   0  -7   7  12184.40  704.52  0. 1.0000     0. 
   0   7  -7  11188.10  698.32  0. 1.0000     0. 
   0   7   7  11461.70  695.20  0. 1.0000     0. 
   0  -7   7   9904.00  655.71  0. 1.0000     0. 
   0   7   7  10986.90  648.50  0. 1.0000     0. 
   0   7  -8   5237.01  488.08  0. 1.0000     0. 
   0  -7   8   5461.00  490.08  0. 1.0000     0. 
   0   7   8   5519.23  497.21  0. 1.0000     0. 
   0  -7   9   7470.39  539.24  0. 1.0000     0. 
   0   7   9   7468.42  532.75  0. 1.0000     0. 
   0   7  -9   7967.85  537.84  0. 1.0000     0. 
   0   7   9   7537.90  613.63  0. 1.0000     0. 
   0   7  -9   8487.21  554.67  0. 1.0000     0. 
   0   7  -9   7355.79  520.40  0. 1.0000     0. 
   0   7   9   8316.45  561.60  0. 1.0000     0. 
   0   7  10    411.89  129.19  0. 1.0000     0. 
   0  -7  10     67.47   93.96  0. 1.0000     0. 
   0   7 -10    126.88   74.92  0. 1.0000     0. 
   0   7 -10     64.90   82.08  0. 1.0000     0. 
   0   7  10    288.96  132.50  0. 1.0000     0. 
   0  -7  11   1929.70  286.37  0. 1.0000     0. 
   0   7  11   2477.31  310.73  0. 1.0000     0. 
   0  -7  11   2173.10  302.68  0. 1.0000     0. 
   0   7 -11   2143.08  290.95  0. 1.0000     0. 
   0   7  11   2477.91  314.02  0. 1.0000     0. 
   0   7 -11   2410.87  308.83  0. 1.0000     0. 
   0  -7  12    110.17   76.42  0. 1.0000     0. 
   0   7  12     16.83   82.72  0. 1.0000     0. 
   0  -7  12     58.52   69.72  0. 1.0000     0. 
   0  -7  12     28.11   71.01  0. 1.0000     0. 
   0   7 -12      4.55   81.43  0. 1.0000     0. 
   0   7 -12    162.96  114.34  0. 1.0000     0. 
   0   7  12     94.61  110.38  0. 1.0000     0. 
   0  -7  13   1091.75  216.15  0. 1.0000     0. 
   0   7  13   1209.90  213.47  0. 1.0000     0. 
   0  -7  13   1121.52  221.53  0. 1.0000     0. 
   0  -7  13   1067.05  209.86  0. 1.0000     0. 
   0   7 -13   1057.98  189.93  0. 1.0000     0. 
   0   7 -13   1480.56  243.53  0. 1.0000     0. 
   0   7  13    989.57  206.04  0. 1.0000     0. 
   0  -7  14    878.60  181.40  0. 1.0000     0. 
   0  -7  14    595.60  155.64  0. 1.0000     0. 
   0  -7  14    839.92  182.27  0. 1.0000     0. 
   0   7 -14    828.40  184.46  0. 1.0000     0. 
   0   7  14    550.89  162.94  0. 1.0000     0. 
   0  -7  15    433.73  122.45  0. 1.0000     0. 
   0  -7  15    358.16  124.84  0. 1.0000     0. 
   0   7 -15    326.16  105.77  0. 1.0000     0. 
   0   7  15    370.72  122.45  0. 1.0000     0. 
   0  -7  16    107.14   77.91  0. 1.0000     0. 
   0  -7  16    281.04   95.94  0. 1.0000     0. 
   0   7 -16    182.63   88.30  0. 1.0000     0. 
   0   7  16    108.38   57.59  0. 1.0000     0. 
   0  -7  17    125.01   59.40  0. 1.0000     0. 
   0  -7  17    255.14   78.16  0. 1.0000     0. 
   0   7  17    240.01   81.04  0. 1.0000     0. 
   0   7 -17    207.22   74.49  0. 1.0000     0. 
   0   8   0  94606.20 2383.86  0. 1.0000     0. 
   0  -8   0  95460.71 2414.83  0. 1.0000     0. 
   0   8   1   2695.91  293.12  0. 1.0000     0. 
   0   8  -1   2516.80  285.55  0. 1.0000     0. 
   0  -8  -1   2589.88  305.47  0. 1.0000     0. 
   0  -8   1   2264.48  271.98  0. 1.0000     0. 
   0   8  -2   3410.76  336.06  0. 1.0000     0. 
   0   8   2   3161.37  319.30  0. 1.0000     0. 
   0  -8   2   3399.81  341.55  0. 1.0000     0. 
   0  -8  -2   3666.23  364.69  0. 1.0000     0. 
   0   8   2   3902.76  357.76  0. 1.0000     0. 
   0   8  -3  27190.90 1062.30  0. 1.0000     0. 
   0   8   3  27131.10 1056.46  0. 1.0000     0. 
   0   8   3  27030.80 1059.52  0. 1.0000     0. 
   0  -8  -3  26693.90 1092.79  0. 1.0000     0. 
   0  -8   3  25907.90 1041.39  0. 1.0000     0. 
   0   8   4   9391.66  590.45  0. 1.0000     0. 
   0   8  -4   8692.88  574.59  0. 1.0000     0. 
   0  -8   4   9230.18  559.19  0. 1.0000     0. 
   0   8   4   8662.05  581.43  0. 1.0000     0. 
   0  -8   4   8621.13  571.22  0. 1.0000     0. 
   0  -8  -4   8536.52  602.01  0. 1.0000     0. 
   0   8   4   9244.82  584.49  0. 1.0000     0. 
   0  -8   5   4344.68  398.22  0. 1.0000     0. 
   0   8  -5   4312.30  415.46  0. 1.0000     0. 
   0   8   5   4274.56  413.84  0. 1.0000     0. 
   0   8   5   3842.46  376.59  0. 1.0000     0. 
   0  -8  -5   4153.04  426.65  0. 1.0000     0. 
   0  -8   5   3846.45  386.27  0. 1.0000     0. 
   0   8  -6   1556.62  251.97  0. 1.0000     0. 
   0  -8   6   1833.46  266.71  0. 1.0000     0. 
   0   8   6   1951.33  283.64  0. 1.0000     0. 
   0  -8  -6   1488.45  265.14  0. 1.0000     0. 
   0   8   6   1734.52  259.40  0. 1.0000     0. 
   0  -8   6    947.48  210.29  0. 1.0000     0. 
   0   8  -7   6160.32  541.50  0. 1.0000     0. 
   0   8   7   5722.56  457.44  0. 1.0000     0. 
   0  -8   7   4877.48  465.14  0. 1.0000     0. 
   0   8   7   5491.70  505.39  0. 1.0000     0. 
   0   8  -7   5665.27  454.97  0. 1.0000     0. 
   0   8   7   5296.84  455.55  0. 1.0000     0. 
   0   8  -7   5529.74  431.20  0. 1.0000     0. 
   0   8   7   6415.76  477.43  0. 1.0000     0. 
   0   8   8  16815.50  840.25  0. 1.0000     0. 
   0   8   8  15529.80  822.86  0. 1.0000     0. 
   0   8  -8  17560.10  842.01  0. 1.0000     0. 
   0   8  -8  17881.00  840.82  0. 1.0000     0. 
   0   8   8  17073.60  835.84  0. 1.0000     0. 
   0   8   9  34563.80 1308.70  0. 1.0000     0. 
   0   8  -9  38172.70 1329.85  0. 1.0000     0. 
   0   8   9  37341.90 1336.68  0. 1.0000     0. 
   0   8  10   3513.54  379.10  0. 1.0000     0. 
   0   8 -10   2984.06  337.23  0. 1.0000     0. 
   0   8  10   3236.57  362.54  0. 1.0000     0. 
   0  -8  11    945.79  204.50  0. 1.0000     0. 
   0   8  11   1525.11  257.60  0. 1.0000     0. 
   0  -8  11   1457.68  259.05  0. 1.0000     0. 
   0   8 -11   1295.26  226.26  0. 1.0000     0. 
   0   8 -11    923.20  186.31  0. 1.0000     0. 
   0   8  11   1231.22  224.80  0. 1.0000     0. 
   0  -8  12  19817.60  925.85  0. 1.0000     0. 
   0  -8  12  19859.70  937.35  0. 1.0000     0. 
   0   8  12  20012.60  925.17  0. 1.0000     0. 
   0  -8  12  20402.40  946.65  0. 1.0000     0. 
   0   8 -12  20698.00  922.19  0. 1.0000     0. 
   0   8 -12  19330.80  904.36  0. 1.0000     0. 
   0   8  12  21968.20  975.33  0. 1.0000     0. 
   0  -8  13   6354.66  484.93  0. 1.0000     0. 
   0   8  13   6866.38  493.99  0. 1.0000     0. 
   0  -8  13   6190.07  479.96  0. 1.0000     0. 
   0  -8  13   6914.40  511.04  0. 1.0000     0. 
   0   8  13   7028.81  519.91  0. 1.0000     0. 
   0   8 -13   5869.22  451.22  0. 1.0000     0. 
   0   8 -13   6370.93  477.66  0. 1.0000     0. 
   0  -8  14     49.38   68.72  0. 1.0000     0. 
   0  -8  14     20.20   58.06  0. 1.0000     0. 
   0  -8  14     79.63   62.62  0. 1.0000     0. 
   0   8 -14    117.62   84.19  0. 1.0000     0. 
   0   8  14     36.05   85.99  0. 1.0000     0. 
   0  -8  15    511.50  122.55  0. 1.0000     0. 
   0  -8  15    593.30  137.24  0. 1.0000     0. 
   0   8 -15    470.61  117.42  0. 1.0000     0. 
   0   8  15    590.24  134.93  0. 1.0000     0. 
   0  -8  16   1220.25  161.13  0. 1.0000     0. 
   0  -8  16   1507.20  185.63  0. 1.0000     0. 
   0   8  16   1438.60  184.87  0. 1.0000     0. 
   0   8 -16   1371.42  176.45  0. 1.0000     0. 
   0  -8  17    667.83  107.01  0. 1.0000     0. 
   0   8  17    662.57  106.46  0. 1.0000     0. 
   0   9   0    -41.38   94.23  0. 1.0000     0. 
   0  -9   0    -46.19   97.68  0. 1.0000     0. 
   0   9  -1  23174.70 1015.02  0. 1.0000     0. 
   0   9   1  22421.50  992.59  0. 1.0000     0. 
   0  -9  -1  22304.60 1017.29  0. 1.0000     0. 
   0   9   2    344.91  121.82  0. 1.0000     0. 
   0   9  -2    495.61  153.29  0. 1.0000     0. 
   0  -9  -2    504.35  157.07  0. 1.0000     0. 
   0   9   3   3698.74  388.11  0. 1.0000     0. 
   0   9  -3   3145.87  363.33  0. 1.0000     0. 
   0  -9  -3   3357.87  384.71  0. 1.0000     0. 
   0   9  -4   1657.58  235.35  0. 1.0000     0. 
   0   9   4   1737.35  249.97  0. 1.0000     0. 
   0   9  -4   1717.37  274.41  0. 1.0000     0. 
   0   9   4   1960.58  276.17  0. 1.0000     0. 
   0  -9  -4   1993.64  313.12  0. 1.0000     0. 
   0   9   4   1851.48  277.80  0. 1.0000     0. 
   0   9   4   1744.13  241.90  0. 1.0000     0. 
   0   9   5  26572.40 1074.62  0. 1.0000     0. 
   0   9  -5  26400.50 1059.16  0. 1.0000     0. 
   0   9   5  28450.80 1141.98  0. 1.0000     0. 
   0   9   5  25816.00 1139.23  0. 1.0000     0. 
   0   9   5  26571.70 1057.89  0. 1.0000     0. 
   0   9  -5  27587.00 1068.94  0. 1.0000     0. 
   0   9   6   5484.78  450.69  0. 1.0000     0. 
   0   9  -6   4908.58  434.00  0. 1.0000     0. 
   0   9   6   5180.76  465.16  0. 1.0000     0. 
   0  -9  -6   4715.99  499.08  0. 1.0000     0. 
   0   9   6   4833.53  423.46  0. 1.0000     0. 
   0   9  -6   5454.66  441.54  0. 1.0000     0. 
   0   9  -7    117.64   93.95  0. 1.0000     0. 
   0   9   7   -185.32  136.57  0. 1.0000     0. 
   0   9   7     21.67   83.80  0. 1.0000     0. 
   0   9   7     13.42   76.69  0. 1.0000     0. 
   0   9  -7     41.78   71.94  0. 1.0000     0. 
   0   9   8   2466.79  311.64  0. 1.0000     0. 
   0   9  -8   2087.67  274.45  0. 1.0000     0. 
   0   9   8   2366.67  304.36  0. 1.0000     0. 
   0   9   9   5096.96  445.46  0. 1.0000     0. 
   0   9  -9   4943.41  433.28  0. 1.0000     0. 
   0   9   9   4885.79  439.85  0. 1.0000     0. 
   0   9  10  10051.70  645.80  0. 1.0000     0. 
   0   9 -10  10306.00  638.82  0. 1.0000     0. 
   0   9  10   9723.59  623.99  0. 1.0000     0. 
   0   9  11      2.18  120.28  0. 1.0000     0. 
   0  -9  11     25.78   73.30  0. 1.0000     0. 
   0   9  11     69.32   83.83  0. 1.0000     0. 
   0   9 -11     37.39  106.15  0. 1.0000     0. 
   0   9  12   5052.03  421.36  0. 1.0000     0. 
   0  -9  12   5170.61  436.36  0. 1.0000     0. 
   0  -9  12   5722.23  463.40  0. 1.0000     0. 
   0   9  12   6410.85  483.26  0. 1.0000     0. 
   0   9 -12   6358.04  468.90  0. 1.0000     0. 
   0  -9  13     61.15   70.42  0. 1.0000     0. 
   0   9  13     16.24   84.34  0. 1.0000     0. 
   0  -9  13    100.12   71.56  0. 1.0000     0. 
   0   9  13     79.19   63.93  0. 1.0000     0. 
   0   9 -13     -6.45   57.65  0. 1.0000     0. 
   0  -9  14    140.37   76.98  0. 1.0000     0. 
   0  -9  14      0.30   72.39  0. 1.0000     0. 
   0   9  14     56.11   72.75  0. 1.0000     0. 
   0   9 -14    200.16   84.24  0. 1.0000     0. 
   0  -9  15   7128.85  403.52  0. 1.0000     0. 
   0  -9  15   8270.29  450.00  0. 1.0000     0. 
   0   9  15   8770.89  469.70  0. 1.0000     0. 
   0  -9  16   2979.94  236.36  0. 1.0000     0. 
   0   9  16   2929.54  233.02  0. 1.0000     0. 
   0  10   0  22282.10  996.39  0. 1.0000     0. 
   0  10   0  22396.80  997.10  0. 1.0000     0. 
   0  10   0  23283.00  992.74  0. 1.0000     0. 
   0  10   1   3354.84  355.88  0. 1.0000     0. 
   0  10  -1   3584.54  389.46  0. 1.0000     0. 
   0  10   1   4253.84  421.07  0. 1.0000     0. 
   0  10  -1   3367.42  361.95  0. 1.0000     0. 
   0  10   1   3119.02  352.02  0. 1.0000     0. 
   0  10  -1   3815.19  375.97  0. 1.0000     0. 
   0  10   1   4133.09  392.43  0. 1.0000     0. 
   0  10   2    457.50  140.20  0. 1.0000     0. 
   0  10  -2    368.92  123.27  0. 1.0000     0. 
   0  10  -2    363.57  130.38  0. 1.0000     0. 
   0  10   2    640.74  184.45  0. 1.0000     0. 
   0  10   2    398.30  130.82  0. 1.0000     0. 
   0  10  -2    156.04   77.99  0. 1.0000     0. 
   0  10   2    432.46  140.98  0. 1.0000     0. 
   0  10  -3   3239.67  372.70  0. 1.0000     0. 
   0  10   3   3943.51  395.42  0. 1.0000     0. 
   0  10  -3   3035.73  343.05  0. 1.0000     0. 
   0  10   3   3421.12  370.90  0. 1.0000     0. 
   0  10   3   2949.72  326.02  0. 1.0000     0. 
   0  10  -3   3085.29  334.44  0. 1.0000     0. 
   0  10   3   3259.04  344.48  0. 1.0000     0. 
   0  10   4   3776.34  391.17  0. 1.0000     0. 
   0  10   4   3910.15  401.06  0. 1.0000     0. 
   0  10  -4   2946.46  337.64  0. 1.0000     0. 
   0  10   4   3578.71  365.71  0. 1.0000     0. 
   0  10  -4   3775.72  370.82  0. 1.0000     0. 
   0  10   5  25482.70 1084.14  0. 1.0000     0. 
   0  10   5  25519.30 1110.13  0. 1.0000     0. 
   0  10  -5  25650.20 1055.03  0. 1.0000     0. 
   0  10   5  24982.40 1050.20  0. 1.0000     0. 
   0  10  -5  26399.40 1076.01  0. 1.0000     0. 
   0  10  -6    965.84  199.24  0. 1.0000     0. 
   0  10   6    789.18  169.76  0. 1.0000     0. 
   0  10   6   1174.98  231.08  0. 1.0000     0. 
   0  10   6    980.91  197.26  0. 1.0000     0. 
   0  10  -6    844.98  173.55  0. 1.0000     0. 
   0  10   7  21269.50  978.98  0. 1.0000     0. 
   0  10   7  21791.70 1024.71  0. 1.0000     0. 
   0  10   7  22045.10  977.67  0. 1.0000     0. 
   0  10  -7  21582.60  957.93  0. 1.0000     0. 
   0  10   8   4334.48  424.78  0. 1.0000     0. 
   0  10   8   4203.61  423.57  0. 1.0000     0. 
   0  10   8   4078.63  400.75  0. 1.0000     0. 
   0  10  -8   3477.10  362.83  0. 1.0000     0. 
   0  10   9   1624.97  271.02  0. 1.0000     0. 
   0  10   9   1816.22  270.18  0. 1.0000     0. 
   0  10   9   1984.82  273.31  0. 1.0000     0. 
   0  10  -9   2060.17  277.03  0. 1.0000     0. 
   0  10  10   -163.99  150.84  0. 1.0000     0. 
   0 -10  10     37.82   72.68  0. 1.0000     0. 
   0  10 -10    135.19   92.80  0. 1.0000     0. 
   0  10  10     19.61   74.43  0. 1.0000     0. 
   0  10  11   4867.76  419.65  0. 1.0000     0. 
   0 -10  11   5204.93  433.64  0. 1.0000     0. 
   0  10  11   5365.87  432.62  0. 1.0000     0. 
   0  10 -11   5690.15  438.93  0. 1.0000     0. 
   0 -10  12    562.68  136.27  0. 1.0000     0. 
   0  10  12    366.56  119.65  0. 1.0000     0. 
   0 -10  12    592.59  151.98  0. 1.0000     0. 
   0  10 -12    537.08  144.06  0. 1.0000     0. 
   0  10  12    567.18  137.15  0. 1.0000     0. 
   0  10  13    494.70  106.08  0. 1.0000     0. 
   0 -10  13    573.26  129.11  0. 1.0000     0. 
   0  10 -13    547.82  133.83  0. 1.0000     0. 
   0 -10  13    513.54  133.53  0. 1.0000     0. 
   0  10 -13    440.54  121.00  0. 1.0000     0. 
   0  10  13    572.25  129.10  0. 1.0000     0. 
   0  10 -14   2569.82  241.21  0. 1.0000     0. 
   0 -10  14   2427.43  227.52  0. 1.0000     0. 
   0 -10  14   3152.87  272.02  0. 1.0000     0. 
   0  10  14   3322.99  279.62  0. 1.0000     0. 
   0  10 -14   2843.21  245.48  0. 1.0000     0. 
   0 -10  15   1332.51  155.93  0. 1.0000     0. 
   0  10  15   1520.16  171.87  0. 1.0000     0. 
   0  11   0    172.46  117.76  0. 1.0000     0. 
   0  11   0     -5.81   91.70  0. 1.0000     0. 
   0  11   0    -32.53   97.99  0. 1.0000     0. 
   0  11  -1     99.81   83.36  0. 1.0000     0. 
   0  11   1    182.80  114.32  0. 1.0000     0. 
   0  11  -1     12.00   82.17  0. 1.0000     0. 
   0  11   1     66.45   82.21  0. 1.0000     0. 
   0  11  -1     85.26   89.85  0. 1.0000     0. 
   0  11   1    126.08   72.70  0. 1.0000     0. 
   0  11  -1     43.03   70.51  0. 1.0000     0. 
   0  11  -2  10628.00  685.51  0. 1.0000     0. 
   0  11   2   9952.02  629.21  0. 1.0000     0. 
   0  11   2   9484.06  634.88  0. 1.0000     0. 
   0  11  -2  10141.20  652.03  0. 1.0000     0. 
   0  11  -2   9868.09  627.29  0. 1.0000     0. 
   0  11   2   9997.33  636.08  0. 1.0000     0. 
   0  11  -2  10496.40  644.01  0. 1.0000     0. 
   0  11  -3     37.95   73.51  0. 1.0000     0. 
   0  11  -3    -62.72   74.72  0. 1.0000     0. 
   0  11   3    -76.23   98.32  0. 1.0000     0. 
   0  11  -3    -11.68   68.58  0. 1.0000     0. 
   0  11  -3     27.67   63.72  0. 1.0000     0. 
   0  11  -4   9989.83  667.81  0. 1.0000     0. 
   0  11   4  10661.50  672.21  0. 1.0000     0. 
   0  11   4   9849.52  657.62  0. 1.0000     0. 
   0  11  -4   9275.08  610.65  0. 1.0000     0. 
   0  11  -4  10435.50  640.48  0. 1.0000     0. 
   0  11  -4  10868.10  662.15  0. 1.0000     0. 
   0  11  -5  13526.70  784.07  0. 1.0000     0. 
   0  11   5  12324.50  728.68  0. 1.0000     0. 
   0  11   5  12153.10  744.29  0. 1.0000     0. 
   0  11  -5  13281.80  730.72  0. 1.0000     0. 
   0  11   5  12776.30  712.95  0. 1.0000     0. 
   0  11  -5  12675.20  726.73  0. 1.0000     0. 
   0  11  -6  22806.90 1037.29  0. 1.0000     0. 
   0  11   6  22500.60 1013.75  0. 1.0000     0. 
   0  11   6  21851.30 1027.61  0. 1.0000     0. 
   0  11   6  22539.10  980.47  0. 1.0000     0. 
   0  11  -6  22456.00  984.43  0. 1.0000     0. 
   0  11  -7   7424.11  557.54  0. 1.0000     0. 
   0  11   7   8774.06  594.28  0. 1.0000     0. 
   0  11   7   7808.04  578.87  0. 1.0000     0. 
   0  11  -7   7546.53  539.03  0. 1.0000     0. 
   0  11   7   7573.03  539.93  0. 1.0000     0. 
   0  11  -8   6707.41  523.06  0. 1.0000     0. 
   0  11   8   7652.07  542.42  0. 1.0000     0. 
   0  11   8   6437.42  514.64  0. 1.0000     0. 
   0  11  -8   6047.15  465.09  0. 1.0000     0. 
   0  11   8   6260.52  484.09  0. 1.0000     0. 
   0  11   9     57.85  125.84  0. 1.0000     0. 
   0  11  -9     88.19   80.82  0. 1.0000     0. 
   0 -11   9     56.45   59.77  0. 1.0000     0. 
   0  11   9    -80.02   91.26  0. 1.0000     0. 
   0  11   9    -49.42   78.15  0. 1.0000     0. 
   0  11  -9     31.62   62.96  0. 1.0000     0. 
   0  11 -10   4387.19  393.59  0. 1.0000     0. 
   0  11  10   4253.69  382.96  0. 1.0000     0. 
   0 -11  10   4600.31  397.54  0. 1.0000     0. 
   0  11  10   4352.26  378.73  0. 1.0000     0. 
   0  11 -10   4975.42  398.51  0. 1.0000     0. 
   0  11 -11    715.24  161.82  0. 1.0000     0. 
   0  11  11    897.28  169.76  0. 1.0000     0. 
   0 -11  11    651.67  142.43  0. 1.0000     0. 
   0 -11  11    705.79  158.83  0. 1.0000     0. 
   0  11  11    646.37  142.97  0. 1.0000     0. 
   0  11 -11    874.76  168.25  0. 1.0000     0. 
   0  11 -12    425.79   99.00  0. 1.0000     0. 
   0  11  12    549.08  134.98  0. 1.0000     0. 
   0 -11  12    262.83   91.96  0. 1.0000     0. 
   0 -11  12    424.19  120.19  0. 1.0000     0. 
   0  11  12    534.65  129.02  0. 1.0000     0. 
   0  11 -12    319.90  102.28  0. 1.0000     0. 
   0  11 -13   3104.50  269.08  0. 1.0000     0. 
   0 -11  13   3668.52  287.07  0. 1.0000     0. 
   0  11 -13   3557.26  281.57  0. 1.0000     0. 
   0  11  13   3791.47  293.82  0. 1.0000     0. 
   0 -11  14   1002.06  132.34  0. 1.0000     0. 
   0  12   0   3072.63  349.46  0. 1.0000     0. 
   0  12   0   3338.19  364.77  0. 1.0000     0. 
   0  12  -1    341.66  134.95  0. 1.0000     0. 
   0  12   1    168.70  111.99  0. 1.0000     0. 
   0  12   1     91.10   97.39  0. 1.0000     0. 
   0  12  -1    -39.93  110.24  0. 1.0000     0. 
   0  12   2   2510.09  306.91  0. 1.0000     0. 
   0  12  -2   2795.11  339.14  0. 1.0000     0. 
   0  12  -2   2417.78  308.47  0. 1.0000     0. 
   0  12   2   2998.72  347.13  0. 1.0000     0. 
   0  12  -2   2365.60  295.38  0. 1.0000     0. 
   0  12  -3     37.50  102.68  0. 1.0000     0. 
   0  12   3    -43.38  116.85  0. 1.0000     0. 
   0  12  -3     29.04  100.33  0. 1.0000     0. 
   0  12  -3     49.12   69.01  0. 1.0000     0. 
   0  12  -4    -66.19  107.04  0. 1.0000     0. 
   0  12  -4    114.20   97.14  0. 1.0000     0. 
   0  12   4     -8.11   86.36  0. 1.0000     0. 
   0  12  -4     11.25   86.26  0. 1.0000     0. 
   0  12   5   1082.91  263.09  0. 1.0000     0. 
   0  12  -5    610.34  161.14  0. 1.0000     0. 
   0  12   5    659.96  161.79  0. 1.0000     0. 
   0  12  -5    689.81  147.90  0. 1.0000     0. 
   0  12  -6   6520.05  510.27  0. 1.0000     0. 
   0  12   6   7118.12  524.82  0. 1.0000     0. 
   0  12   6   6196.42  497.24  0. 1.0000     0. 
   0  12  -6   6288.37  479.32  0. 1.0000     0. 
   0  12  -7   2342.28  303.32  0. 1.0000     0. 
   0  12   7   2593.19  324.30  0. 1.0000     0. 
   0  12   7   2376.79  294.06  0. 1.0000     0. 
   0  12  -7   2800.31  314.12  0. 1.0000     0. 
   0  12  -8   1056.19  206.48  0. 1.0000     0. 
   0  12   8   1701.22  262.05  0. 1.0000     0. 
   0 -12   8    986.76  182.08  0. 1.0000     0. 
   0  12   8   1013.05  181.30  0. 1.0000     0. 
   0  12  -8   1023.68  185.13  0. 1.0000     0. 
   0  12  -9   5389.76  417.92  0. 1.0000     0. 
   0  12   9   5614.52  429.59  0. 1.0000     0. 
   0 -12   9   4737.37  375.40  0. 1.0000     0. 
   0  12   9   4814.92  386.15  0. 1.0000     0. 
   0  12  -9   5718.81  413.00  0. 1.0000     0. 
   0  12  10    509.00  158.41  0. 1.0000     0. 
   0  12 -10    244.18   86.11  0. 1.0000     0. 
   0 -12  10    274.27   97.00  0. 1.0000     0. 
   0  12 -10    400.14  116.19  0. 1.0000     0. 
   0  12 -11     72.35   67.59  0. 1.0000     0. 
   0 -12  11    125.39   73.95  0. 1.0000     0. 
   0  12 -11     22.88   51.12  0. 1.0000     0. 
   0  12 -12    601.75  115.78  0. 1.0000     0. 
   0 -12  12    696.42  116.27  0. 1.0000     0. 
   0  12 -12    630.89  112.15  0. 1.0000     0. 
   0  13   0    108.76   88.76  0. 1.0000     0. 
   0  13   0    116.81   92.39  0. 1.0000     0. 
   0  13  -1  12601.50  694.78  0. 1.0000     0. 
   0  13   1  11772.90  652.65  0. 1.0000     0. 
   0  13   1  11916.90  689.48  0. 1.0000     0. 
   0  13  -1  13195.30  714.72  0. 1.0000     0. 
   0  13  -2   1178.65  214.33  0. 1.0000     0. 
   0  13  -2   1045.57  199.23  0. 1.0000     0. 
   0  13   2    848.59  177.06  0. 1.0000     0. 
   0  13  -3   8965.63  583.18  0. 1.0000     0. 
   0  13  -3   8748.12  554.35  0. 1.0000     0. 
   0  13   3   7734.96  542.69  0. 1.0000     0. 
   0  13  -3   8187.39  523.69  0. 1.0000     0. 
   0  13  -4    183.30  103.05  0. 1.0000     0. 
   0  13   4     11.12   87.74  0. 1.0000     0. 
   0  13  -4    -65.57   96.70  0. 1.0000     0. 
   0  13  -4     36.36   54.20  0. 1.0000     0. 
   0  13  -5   5905.86  453.59  0. 1.0000     0. 
   0  13   5   5459.99  443.76  0. 1.0000     0. 
   0  13  -5   5750.14  428.55  0. 1.0000     0. 
   0  13  -6   1908.98  252.99  0. 1.0000     0. 
   0  13   6   1620.50  232.59  0. 1.0000     0. 
   0  13  -6   1961.91  241.57  0. 1.0000     0. 
   0  13  -7   3288.52  319.76  0. 1.0000     0. 
   0  13   7   3146.59  315.99  0. 1.0000     0. 
   0  13  -7   3029.26  297.80  0. 1.0000     0. 
   0  13  -8     25.18   49.09  0. 1.0000     0. 
   0  13   8     21.45   53.09  0. 1.0000     0. 
   0  13  -8    104.96   72.90  0. 1.0000     0. 
   0  13  -9    114.48   68.01  0. 1.0000     0. 
   0  13   9    119.93   65.15  0. 1.0000     0. 
   0 -13  10    354.56   78.91  0. 1.0000     0. 
   0  13 -10    307.31   77.22  0. 1.0000     0. 
   0  13 -11    338.40   87.28  0. 1.0000     0. 
   0  13 -11    387.11   83.17  0. 1.0000     0. 
   0  14   0   8924.78  513.37  0. 1.0000     0. 
   0  14   0   9805.72  565.08  0. 1.0000     0. 
   0  14  -1    302.66   93.27  0. 1.0000     0. 
   0  14   1    210.37  107.98  0. 1.0000     0. 
   0  14  -1    317.10  119.88  0. 1.0000     0. 
   0  14  -2    369.41  116.94  0. 1.0000     0. 
   0  14   2    229.45  108.38  0. 1.0000     0. 
   0  14  -2    571.11  133.16  0. 1.0000     0. 
   0  14  -3    382.27  124.40  0. 1.0000     0. 
   0  14  -3    176.62   60.40  0. 1.0000     0. 
   0  14   3    233.92   80.77  0. 1.0000     0. 
   0  14  -4    397.73  122.98  0. 1.0000     0. 
   0  14   4    260.66  116.56  0. 1.0000     0. 
   0  14  -4    197.70   75.22  0. 1.0000     0. 
   0  14  -5   1473.05  199.92  0. 1.0000     0. 
   0  14   5   1569.06  203.15  0. 1.0000     0. 
   0  14  -5   1505.31  191.76  0. 1.0000     0. 
   0  14  -6     69.18   57.98  0. 1.0000     0. 
   0  14   6     39.22   50.76  0. 1.0000     0. 
   0  14  -6     19.55   53.74  0. 1.0000     0. 
   0  14  -7    186.35   85.35  0. 1.0000     0. 
   0  14   7    233.86   77.64  0. 1.0000     0. 
   0  14  -7    134.74   52.31  0. 1.0000     0. 
   0  14  -8   1696.15  185.38  0. 1.0000     0. 
   0  14   8   1496.79  166.29  0. 1.0000     0. 
   0  14  -8   1886.33  190.84  0. 1.0000     0. 
   0  14  -9   2249.30  194.87  0. 1.0000     0. 
   0  14  -9   2320.67  195.23  0. 1.0000     0. 
   0  15   0    -60.41  101.82  0. 1.0000     0. 
   0  15  -1    -58.62   76.27  0. 1.0000     0. 
   0  15   1    148.83   58.52  0. 1.0000     0. 
   0  15  -1     35.31   46.66  0. 1.0000     0. 
   0  15   2    292.57  106.01  0. 1.0000     0. 
   0  15  -2    213.27   78.80  0. 1.0000     0. 
   0  15  -2    164.27   67.52  0. 1.0000     0. 
   0  15  -3   2691.83  230.10  0. 1.0000     0. 
   0  15   3   3106.86  263.68  0. 1.0000     0. 
   0  15   4    401.01  102.16  0. 1.0000     0. 
   0  15  -4    405.97   87.08  0. 1.0000     0. 
   0  15  -5   3953.31  267.08  0. 1.0000     0. 
   0  15   5   4149.40  284.43  0. 1.0000     0. 
  -1   0   0     49.70   15.96  0. 1.0000     0. 
   1   0   0     51.91   11.11  0. 1.0000     0. 
  -1   0   0     46.19   10.27  0. 1.0000     0. 
  -1   0   1   6377.50  187.24  0. 1.0000     0. 
   1   0  -1   6387.05  169.45  0. 1.0000     0. 
  -1   0   1   6265.39  177.99  0. 1.0000     0. 
   1   0  -2  42272.10  868.35  0. 1.0000     0. 
  -1   0   2  41729.10  874.70  0. 1.0000     0. 
  -1   0   2  41686.30  872.95  0. 1.0000     0. 
   1   0   2  41548.10  861.99  0. 1.0000     0. 
   1   0   2  40314.40  850.26  0. 1.0000     0. 
   1   0  -3  86228.70 1689.89  0. 1.0000     0. 
   1   0   3  85667.90 1661.53  0. 1.0000     0. 
   1   0   3  87382.20 1687.88  0. 1.0000     0. 
  -1   0   3  86426.20 1701.96  0. 1.0000     0. 
   1   0  -4 142734.00 2626.56  0. 1.0000     0. 
   1   0   4 131631.00 2562.98  0. 1.0000     0. 
   1   0   4 133006.02 2611.93  0. 1.0000     0. 
  -1   0   4 139513.98 2637.63  0. 1.0000     0. 
  -1   0  -5   9051.36  371.41  0. 1.0000     0. 
   1   0  -5   9007.45  341.78  0. 1.0000     0. 
   1   0   5   8685.22  300.13  0. 1.0000     0. 
   1   0   5   8742.41  339.67  0. 1.0000     0. 
  -1   0   5   8380.07  341.52  0. 1.0000     0. 
   1   0  -6  36201.30  910.93  0. 1.0000     0. 
  -1   0  -6  34578.60  953.17  0. 1.0000     0. 
   1   0   6  34060.70  821.88  0. 1.0000     0. 
   1   0   6  36123.80  916.95  0. 1.0000     0. 
  -1   0   6  34723.90  921.36  0. 1.0000     0. 
  -1   0  -7  35659.10 1010.94  0. 1.0000     0. 
   1   0  -7  33154.50  926.39  0. 1.0000     0. 
   1   0  -7  34805.70  989.49  0. 1.0000     0. 
   1   0   7  33258.61  828.27  0. 1.0000     0. 
  -1   0   7  34786.90  963.76  0. 1.0000     0. 
   1   0   7  35394.80  961.77  0. 1.0000     0. 
  -1   0   8   2783.84  242.19  0. 1.0000     0. 
   1   0   8   2592.21  232.15  0. 1.0000     0. 
  -1   0  -8   2685.22  252.10  0. 1.0000     0. 
   1   0  -8   2830.65  228.63  0. 1.0000     0. 
   1   0  -8   2851.31  258.46  0. 1.0000     0. 
  -1   0   9    962.52  151.62  0. 1.0000     0. 
   1   0   9    838.73  148.38  0. 1.0000     0. 
  -1   0  -9    580.71  121.15  0. 1.0000     0. 
   1   0  -9    692.83  140.53  0. 1.0000     0. 
   1   0  10  21409.20  854.44  0. 1.0000     0. 
  -1   0  10  20740.30  846.82  0. 1.0000     0. 
  -1   0 -10  19933.70  878.38  0. 1.0000     0. 
   1   0 -10  21226.90  891.69  0. 1.0000     0. 
   1   0 -11  20317.50  928.58  0. 1.0000     0. 
  -1   0 -11  18016.10  884.41  0. 1.0000     0. 
  -1   0  12   1771.25  247.24  0. 1.0000     0. 
  -1   0  12   2153.86  295.61  0. 1.0000     0. 
  -1   0 -12   1825.64  287.33  0. 1.0000     0. 
   1   0 -12   2067.86  304.13  0. 1.0000     0. 
   1   0  12   2284.54  308.41  0. 1.0000     0. 
  -1   0  13   2716.67  334.83  0. 1.0000     0. 
  -1   0  13   2071.61  274.52  0. 1.0000     0. 
   1   0  13   2198.33  283.02  0. 1.0000     0. 
   1   0  13   2357.03  290.90  0. 1.0000     0. 
   1   0 -13   2569.44  312.83  0. 1.0000     0. 
  -1   0 -13   2437.09  301.67  0. 1.0000     0. 
  -1   0  14   8800.59  611.13  0. 1.0000     0. 
  -1   0  14   9581.73  608.80  0. 1.0000     0. 
   1   0  14   9021.26  591.58  0. 1.0000     0. 
   1   0  14   8235.02  560.59  0. 1.0000     0. 
   1   0  14   9293.75  622.56  0. 1.0000     0. 
   1   0 -14   8516.89  591.57  0. 1.0000     0. 
  -1   0 -14   8242.27  582.72  0. 1.0000     0. 
  -1   0  15    234.40  113.89  0. 1.0000     0. 
   1   0  15    116.04   92.25  0. 1.0000     0. 
   1   0  15     33.62   74.96  0. 1.0000     0. 
   1   0 -15    108.98  114.33  0. 1.0000     0. 
  -1   0 -15     42.61   70.51  0. 1.0000     0. 
   1   0  15      6.70   74.23  0. 1.0000     0. 
   1   0  16    249.65   94.21  0. 1.0000     0. 
  -1   0  16    172.21  108.18  0. 1.0000     0. 
   1   0  16    228.02   96.95  0. 1.0000     0. 
   1   0  16    147.86   96.29  0. 1.0000     0. 
  -1   0 -16    301.18  114.02  0. 1.0000     0. 
   1   0 -16    314.57  119.17  0. 1.0000     0. 
   1   0  17    627.65  142.94  0. 1.0000     0. 
  -1   0  17    638.53  149.98  0. 1.0000     0. 
   1   0  17    755.51  143.96  0. 1.0000     0. 
   1   0 -17    712.03  162.85  0. 1.0000     0. 
   1   0  17    749.35  150.24  0. 1.0000     0. 
  -1   0 -17    645.32  154.21  0. 1.0000     0. 
  -1   0  18   4468.22  352.62  0. 1.0000     0. 
   1   0  18   4372.64  343.67  0. 1.0000     0. 
   1   0  18   3530.33  307.05  0. 1.0000     0. 
   1   0 -18   4392.68  350.65  0. 1.0000     0. 
  -1   0 -18   4064.56  346.33  0. 1.0000     0. 
  -1   0  19   9429.63  470.71  0. 1.0000     0. 
   1   0  19   8818.34  447.09  0. 1.0000     0. 
  -1   0 -19   9201.29  540.64  0. 1.0000     0. 
   1  -1  19   1442.94  171.75  0. 1.0000     0. 
  -1   1  19   1437.01  174.52  0. 1.0000     0. 
   1   1 -19   1369.24  177.98  0. 1.0000     0. 
  -1  -1 -19   1632.67  231.95  0. 1.0000     0. 
  -1   1  18    516.67  111.45  0. 1.0000     0. 
   1  -1  18    654.90  140.08  0. 1.0000     0. 
   1  -1  18    510.80  116.41  0. 1.0000     0. 
   1   1 -18    522.19  121.77  0. 1.0000     0. 
   1  -1  18    443.51  112.22  0. 1.0000     0. 
  -1   1  17   1801.23  241.05  0. 1.0000     0. 
   1  -1  17   1533.04  223.88  0. 1.0000     0. 
   1  -1  17   1610.10  213.81  0. 1.0000     0. 
   1   1 -17   1912.44  257.92  0. 1.0000     0. 
  -1  -1 -17   1609.13  232.71  0. 1.0000     0. 
   1  -1  17   1611.07  226.22  0. 1.0000     0. 
   1  -1  16   2638.93  309.59  0. 1.0000     0. 
  -1   1  16   2610.07  307.27  0. 1.0000     0. 
   1  -1  16   2686.31  296.02  0. 1.0000     0. 
   1   1 -16   2891.14  335.87  0. 1.0000     0. 
   1  -1  16   2641.70  308.39  0. 1.0000     0. 
  -1  -1 -16   2706.89  320.15  0. 1.0000     0. 
  -1   1  15   3785.29  375.85  0. 1.0000     0. 
   1  -1  15   3858.45  380.47  0. 1.0000     0. 
  -1   1  15   3907.51  379.21  0. 1.0000     0. 
   1  -1  15   3581.33  360.41  0. 1.0000     0. 
   1   1 -15   3911.07  396.36  0. 1.0000     0. 
   1  -1  15   4190.70  407.69  0. 1.0000     0. 
  -1  -1 -15   3390.40  371.35  0. 1.0000     0. 
  -1   1  14   4534.89  410.80  0. 1.0000     0. 
  -1   1  14   3930.61  388.00  0. 1.0000     0. 
   1  -1  14   4207.10  400.37  0. 1.0000     0. 
   1  -1  14   3796.84  382.65  0. 1.0000     0. 
  -1   1  14   3631.86  382.45  0. 1.0000     0. 
  -1  -1 -14   3967.24  397.17  0. 1.0000     0. 
   1   1 -14   4651.87  433.20  0. 1.0000     0. 
  -1   1  13    490.22  139.69  0. 1.0000     0. 
   1  -1  13    467.23  150.06  0. 1.0000     0. 
  -1   1  13    608.64  176.64  0. 1.0000     0. 
   1  -1  13    569.79  152.13  0. 1.0000     0. 
  -1   1  13    575.59  147.18  0. 1.0000     0. 
  -1  -1 -13    517.42  138.29  0. 1.0000     0. 
   1   1 -13    534.18  149.54  0. 1.0000     0. 
  -1   1  12   4128.20  382.86  0. 1.0000     0. 
  -1  -1 -12   3436.51  398.96  0. 1.0000     0. 
   1  -1  12   3887.24  382.21  0. 1.0000     0. 
   1   1 -12   4240.61  427.52  0. 1.0000     0. 
  -1   1  11  23565.50  960.71  0. 1.0000     0. 
   1  -1  11  22148.30  962.46  0. 1.0000     0. 
   1   1 -11  21425.00  957.41  0. 1.0000     0. 
  -1  -1 -11  20192.30  956.22  0. 1.0000     0. 
   1  -1  10  12037.40  638.10  0. 1.0000     0. 
  -1   1  10  11860.90  609.63  0. 1.0000     0. 
  -1  -1 -10  11414.50  646.73  0. 1.0000     0. 
   1   1 -10  11242.90  620.93  0. 1.0000     0. 
  -1   1  10  11832.30  604.35  0. 1.0000     0. 
   1  -1   9  28933.70 1000.37  0. 1.0000     0. 
  -1  -1  -9  27626.20 1004.78  0. 1.0000     0. 
   1   1  -9  27804.50  979.21  0. 1.0000     0. 
  -1   1   9  29409.10  965.71  0. 1.0000     0. 
   1   1  -8   7411.69  401.81  0. 1.0000     0. 
   1   1  -8   7242.77  414.79  0. 1.0000     0. 
  -1  -1  -8   7469.11  435.53  0. 1.0000     0. 
   1  -1   8   7915.59  433.55  0. 1.0000     0. 
  -1   1   8   6956.84  377.76  0. 1.0000     0. 
  -1  -1  -7   6371.68  363.22  0. 1.0000     0. 
   1   1  -7   5689.71  330.63  0. 1.0000     0. 
   1   1  -7   6005.94  333.56  0. 1.0000     0. 
   1  -1   7   6127.97  296.69  0. 1.0000     0. 
  -1   1   7   5392.11  301.71  0. 1.0000     0. 
   1  -1   7   6150.00  349.15  0. 1.0000     0. 
  -1  -1  -6   8030.20  384.72  0. 1.0000     0. 
   1   1  -6   7894.88  361.13  0. 1.0000     0. 
   1  -1   6   8284.55  330.68  0. 1.0000     0. 
   1  -1   6   8292.66  375.22  0. 1.0000     0. 
  -1   1   6   7479.92  330.17  0. 1.0000     0. 
  -1   1   5  41816.10  987.63  0. 1.0000     0. 
   1  -1   5  44410.20 1052.16  0. 1.0000     0. 
   1   1  -5  43798.00 1042.39  0. 1.0000     0. 
  -1  -1  -5  42842.90 1066.03  0. 1.0000     0. 
   1  -1   4 178144.00 3396.58  0. 1.0000     0. 
  -1   1   3 149438.98 2825.28  0. 1.0000     0. 
   1  -1   3 157627.00 2874.12  0. 1.0000     0. 
  -1   1   3 148234.00 2797.64  0. 1.0000     0. 
   1  -1   2 177472.00 3235.96  0. 1.0000     0. 
  -1   1   2 174933.02 3196.68  0. 1.0000     0. 
  -1  -1  -2 176275.00 3247.97  0. 1.0000     0. 
  -1   1   2 172134.00 3154.04  0. 1.0000     0. 
  -1  -1  -1  58192.80 1151.26  0. 1.0000     0. 
  -1  -1  -1  58914.00 1110.28  0. 1.0000     0. 
  -1   1   1  54498.20 1108.55  0. 1.0000     0. 
   1  -1   1  59773.60 1141.98  0. 1.0000     0. 
  -1   1   1  57932.40 1139.01  0. 1.0000     0. 
  -1   1   1  58029.80 1141.51  0. 1.0000     0. 
   1  -1   1  58982.90 1075.82  0. 1.0000     0. 
  -1   1   1  56109.70 1065.75  0. 1.0000     0. 
   1   1  -1  58066.30 1129.01  0. 1.0000     0. 
   1   1   0  79148.00 1461.84  0. 1.0000     0. 
  -1  -1   0  74200.49 1483.69  0. 1.0000     0. 
  -1  -1   0  77976.80 1466.96  0. 1.0000     0. 
  -1   1   0  80286.50 1492.83  0. 1.0000     0. 
  -1   1   0  80501.01 1488.97  0. 1.0000     0. 
   1   1   0  77935.30 1424.68  0. 1.0000     0. 
  -1   1   0  79325.10 1492.60  0. 1.0000     0. 
   1   1   0  79071.51 1484.97  0. 1.0000     0. 
   1   1   1  57339.80 1067.43  0. 1.0000     0. 
  -1   1  -1  58149.90 1127.05  0. 1.0000     0. 
   1   1   1  58437.20 1084.76  0. 1.0000     0. 
   1   1   1  60116.70 1129.51  0. 1.0000     0. 
   1  -1  -1  56130.60 1088.47  0. 1.0000     0. 
  -1  -1   1  56960.90 1126.34  0. 1.0000     0. 
  -1  -1   1  56295.60 1141.12  0. 1.0000     0. 
  -1   1  -2 178309.00 3209.80  0. 1.0000     0. 
   1  -1  -2 171745.02 3176.25  0. 1.0000     0. 
   1  -1  -2 171025.98 3105.36  0. 1.0000     0. 
   1   1   2 176668.02 3181.34  0. 1.0000     0. 
  -1  -1   2 177171.02 3232.93  0. 1.0000     0. 
   1  -1  -3 153304.98 2888.39  0. 1.0000     0. 
  -1   1  -3 161452.02 2943.50  0. 1.0000     0. 
   1   1   3 157569.00 2874.25  0. 1.0000     0. 
  -1  -1   3 152882.00 2957.30  0. 1.0000     0. 
   1   1   3 153935.00 2870.18  0. 1.0000     0. 
   1  -1  -4 186167.00 3362.12  0. 1.0000     0. 
  -1   1  -4 184846.98 3431.76  0. 1.0000     0. 
   1   1   4 175582.00 3308.48  0. 1.0000     0. 
  -1  -1   4 182798.98 3440.83  0. 1.0000     0. 
   1   1   4 174112.00 3335.70  0. 1.0000     0. 
   1  -1  -5  43900.40  988.42  0. 1.0000     0. 
  -1   1  -5  44501.20 1057.18  0. 1.0000     0. 
   1   1   5  42379.20  915.51  0. 1.0000     0. 
   1   1   5  41641.70  968.80  0. 1.0000     0. 
  -1  -1   5  44023.40 1062.17  0. 1.0000     0. 
   1  -1  -6   7799.94  328.73  0. 1.0000     0. 
  -1   1  -6   8107.31  379.56  0. 1.0000     0. 
   1   1   6   8099.39  277.15  0. 1.0000     0. 
  -1  -1   6   8094.78  378.36  0. 1.0000     0. 
   1   1   6   8137.63  335.06  0. 1.0000     0. 
  -1  -1   7   5920.36  347.29  0. 1.0000     0. 
   1   1   7   5969.41  308.56  0. 1.0000     0. 
   1  -1  -7   6377.09  359.76  0. 1.0000     0. 
   1  -1  -7   6286.39  309.73  0. 1.0000     0. 
  -1   1  -7   5679.42  342.43  0. 1.0000     0. 
  -1  -1   8   7791.67  431.42  0. 1.0000     0. 
   1   1   8   7444.50  383.51  0. 1.0000     0. 
  -1   1  -8   7708.87  433.23  0. 1.0000     0. 
   1  -1  -8   6987.67  358.92  0. 1.0000     0. 
   1  -1  -8   7527.88  431.78  0. 1.0000     0. 
  -1  -1   9  27461.80  964.74  0. 1.0000     0. 
   1   1   9  25922.60  875.16  0. 1.0000     0. 
   1  -1  -9  28677.40  994.79  0. 1.0000     0. 
  -1   1  -9  26696.70  961.92  0. 1.0000     0. 
   1  -1  -9  24789.10  829.27  0. 1.0000     0. 
   1   1   9  29069.40  992.09  0. 1.0000     0. 
  -1  -1  10  11339.30  625.17  0. 1.0000     0. 
   1  -1 -10  11080.20  632.66  0. 1.0000     0. 
  -1   1 -10  11960.80  645.80  0. 1.0000     0. 
   1   1  10  12902.40  662.10  0. 1.0000     0. 
  -1  -1  11  23085.60  980.22  0. 1.0000     0. 
  -1   1 -11  20531.00  943.35  0. 1.0000     0. 
   1  -1 -11  20994.80  971.15  0. 1.0000     0. 
   1   1  11  21224.90  941.57  0. 1.0000     0. 
  -1  -1  12   4156.77  379.94  0. 1.0000     0. 
  -1  -1  12   4828.31  457.19  0. 1.0000     0. 
   1  -1 -12   4687.81  463.34  0. 1.0000     0. 
  -1   1 -12   3110.55  376.81  0. 1.0000     0. 
  -1  -1  12   4031.69  389.56  0. 1.0000     0. 
   1   1  12   3987.65  401.47  0. 1.0000     0. 
  -1   1 -12   4050.96  383.58  0. 1.0000     0. 
  -1  -1  13    747.01  184.27  0. 1.0000     0. 
   1   1  13    521.57  146.82  0. 1.0000     0. 
  -1  -1  13    537.70  159.06  0. 1.0000     0. 
   1   1  13    355.70  109.96  0. 1.0000     0. 
   1  -1 -13    469.78  140.55  0. 1.0000     0. 
  -1   1 -13    544.76  155.90  0. 1.0000     0. 
   1   1  13    348.35  135.15  0. 1.0000     0. 
  -1  -1  14   4566.19  439.14  0. 1.0000     0. 
  -1  -1  14   4283.36  407.53  0. 1.0000     0. 
   1   1  14   4294.71  403.56  0. 1.0000     0. 
   1   1  14   4080.98  383.30  0. 1.0000     0. 
   1   1  14   4539.60  433.46  0. 1.0000     0. 
  -1   1 -14   4608.67  428.44  0. 1.0000     0. 
   1  -1 -14   4265.96  407.14  0. 1.0000     0. 
  -1  -1  15   4323.88  418.83  0. 1.0000     0. 
   1   1  15   3917.83  379.37  0. 1.0000     0. 
  -1  -1  15   4009.20  388.49  0. 1.0000     0. 
   1   1  15   3471.37  346.62  0. 1.0000     0. 
   1   1  15   3844.23  390.89  0. 1.0000     0. 
   1  -1 -15   3945.08  391.19  0. 1.0000     0. 
  -1   1 -15   4113.75  406.19  0. 1.0000     0. 
  -1  -1  16   2568.72  304.59  0. 1.0000     0. 
   1   1  16   2823.06  317.28  0. 1.0000     0. 
   1   1  16   2448.32  303.75  0. 1.0000     0. 
  -1   1 -16   2596.78  315.09  0. 1.0000     0. 
  -1  -1  17   1678.29  233.30  0. 1.0000     0. 
   1   1  17   1746.66  238.76  0. 1.0000     0. 
  -1   1 -17   1947.13  260.46  0. 1.0000     0. 
   1   1  17   1274.82  205.22  0. 1.0000     0. 
  -1  -1  18    488.05  121.66  0. 1.0000     0. 
   1   1  18    427.16  112.52  0. 1.0000     0. 
   1   1  18    580.83  127.17  0. 1.0000     0. 
  -1   1 -18    638.77  149.49  0. 1.0000     0. 
  -1  -1  19   1641.50  187.04  0. 1.0000     0. 
   1   1  19   1441.43  171.12  0. 1.0000     0. 
  -1   1 -19   1503.58  186.14  0. 1.0000     0. 
   1   1  19   1104.33  146.71  0. 1.0000     0. 
  -1   1 -19   1604.95  213.01  0. 1.0000     0. 
  -1   2  19   6896.08  384.79  0. 1.0000     0. 
  -1  -2 -19   7469.68  478.90  0. 1.0000     0. 
   1   2 -19   7827.07  427.94  0. 1.0000     0. 
   1  -2  18   1469.14  195.57  0. 1.0000     0. 
  -1   2  18   2057.25  234.98  0. 1.0000     0. 
   1  -2  18   1486.79  188.07  0. 1.0000     0. 
   1   2 -18   2142.47  249.43  0. 1.0000     0. 
  -1   2  17   1183.23  191.68  0. 1.0000     0. 
   1  -2  17   1499.25  218.76  0. 1.0000     0. 
   1  -2  17    909.59  168.30  0. 1.0000     0. 
   1   2 -17   1129.04  200.69  0. 1.0000     0. 
   1  -2  17   1100.17  184.52  0. 1.0000     0. 
   1  -2  16   1364.33  222.17  0. 1.0000     0. 
  -1   2  16   1512.69  228.38  0. 1.0000     0. 
  -1   2  16   1188.21  194.26  0. 1.0000     0. 
   1  -2  16   1411.16  216.77  0. 1.0000     0. 
   1   2 -16   1713.82  256.70  0. 1.0000     0. 
   1  -2  16    984.64  186.76  0. 1.0000     0. 
  -1   2  16   1213.97  208.83  0. 1.0000     0. 
   1  -2  15   9126.94  599.17  0. 1.0000     0. 
  -1   2  15   9429.05  592.52  0. 1.0000     0. 
   1  -2  15   9758.29  612.65  0. 1.0000     0. 
   1   2 -15  10273.10  650.99  0. 1.0000     0. 
  -1   2  15   9020.00  600.01  0. 1.0000     0. 
  -1   2  14   6167.85  482.69  0. 1.0000     0. 
  -1   2  14   5784.07  470.15  0. 1.0000     0. 
   1  -2  14   6056.19  487.27  0. 1.0000     0. 
   1  -2  14   6080.29  483.95  0. 1.0000     0. 
  -1   2  14   5972.34  499.43  0. 1.0000     0. 
   1   2 -14   5818.56  485.78  0. 1.0000     0. 
   1  -2  13   8286.37  584.38  0. 1.0000     0. 
   1  -2  13   7393.85  534.15  0. 1.0000     0. 
  -1   2  13   7395.61  536.46  0. 1.0000     0. 
  -1   2  13   8152.90  556.01  0. 1.0000     0. 
   1  -2  13   8328.45  568.41  0. 1.0000     0. 
  -1   2  13   7386.94  554.12  0. 1.0000     0. 
   1   2 -13   8197.14  570.02  0. 1.0000     0. 
   1   2 -12   5465.13  482.94  0. 1.0000     0. 
   1  -2  12   6029.44  481.84  0. 1.0000     0. 
  -1  -2 -12   5519.24  512.72  0. 1.0000     0. 
   1  -2  12   4965.81  422.35  0. 1.0000     0. 
   1  -2  12   5577.38  504.57  0. 1.0000     0. 
  -1   2  12   5959.78  456.99  0. 1.0000     0. 
   1  -2  12   5054.05  431.36  0. 1.0000     0. 
  -1   2  12   6767.79  571.61  0. 1.0000     0. 
   1   2 -12   5758.62  455.05  0. 1.0000     0. 
  -1  -2 -11   7763.90  569.67  0. 1.0000     0. 
   1   2 -11   7611.19  537.47  0. 1.0000     0. 
  -1   2  11   9421.54  643.90  0. 1.0000     0. 
   1  -2  11   7566.57  558.51  0. 1.0000     0. 
  -1  -2 -10  21360.20  928.22  0. 1.0000     0. 
   1   2 -10  21052.80  881.92  0. 1.0000     0. 
   1  -2  10  22404.40  945.59  0. 1.0000     0. 
  -1   2  10  22168.40  964.66  0. 1.0000     0. 
   1  -2   9   2874.36  289.86  0. 1.0000     0. 
  -1   2   9   2588.67  249.15  0. 1.0000     0. 
   1   2  -9   3089.67  285.90  0. 1.0000     0. 
  -1  -2  -9   3245.38  310.84  0. 1.0000     0. 
  -1   2   9   2724.64  256.60  0. 1.0000     0. 
  -1  -2  -8   2510.50  251.81  0. 1.0000     0. 
   1   2  -8   2455.89  232.02  0. 1.0000     0. 
   1  -2   8   2568.34  253.57  0. 1.0000     0. 
  -1   2   8   2421.69  219.25  0. 1.0000     0. 
   1  -2   8   2581.65  216.86  0. 1.0000     0. 
  -1   2   8   2346.07  219.21  0. 1.0000     0. 
  -1   2   7   1382.43  146.23  0. 1.0000     0. 
   1  -2   7   1333.88  164.69  0. 1.0000     0. 
   1   2  -7   1093.03  147.53  0. 1.0000     0. 
  -1  -2  -7   1169.82  161.29  0. 1.0000     0. 
   1   2  -7   1067.57  137.85  0. 1.0000     0. 
  -1   2   7   1078.98  134.02  0. 1.0000     0. 
  -1   2   6  24651.90  698.44  0. 1.0000     0. 
   1  -2   6  25747.70  778.28  0. 1.0000     0. 
  -1  -2  -6  24119.60  773.75  0. 1.0000     0. 
   1   2  -6  24565.00  757.43  0. 1.0000     0. 
   1   2  -6  24336.00  726.38  0. 1.0000     0. 
  -1   2   6  24218.30  711.77  0. 1.0000     0. 
   1   2  -5   7350.17  344.70  0. 1.0000     0. 
  -1  -2  -5   8173.05  370.56  0. 1.0000     0. 
  -1   2   5   8018.69  311.75  0. 1.0000     0. 
  -1   2   5   7464.28  357.54  0. 1.0000     0. 
  -1   2   5   7721.81  320.34  0. 1.0000     0. 
  -1   2   4  53981.89 1171.14  0. 1.0000     0. 
   1  -2   4  57090.70 1269.91  0. 1.0000     0. 
  -1  -2  -4  58573.50 1286.37  0. 1.0000     0. 
  -1   2   4  55708.00 1198.73  0. 1.0000     0. 
   1  -2   3  58377.70 1274.55  0. 1.0000     0. 
  -1   2   3  56931.00 1183.01  0. 1.0000     0. 
  -1  -2  -3  60972.30 1288.16  0. 1.0000     0. 
  -1   2   3  58306.30 1206.06  0. 1.0000     0. 
   1  -2   3  62621.70 1256.81  0. 1.0000     0. 
  -1   2   2  24384.80  636.88  0. 1.0000     0. 
   1  -2   2  26018.90  632.85  0. 1.0000     0. 
  -1   2   2  25241.30  559.38  0. 1.0000     0. 
  -1  -2  -2  25790.00  626.92  0. 1.0000     0. 
  -1   2   2  25482.90  581.62  0. 1.0000     0. 
   1  -2   2  26143.80  594.69  0. 1.0000     0. 
   1   2  -1 113468.01 2135.52  0. 1.0000     0. 
  -1   2   1 112495.00 2112.01  0. 1.0000     0. 
  -1  -2  -1 112454.00 2078.05  0. 1.0000     0. 
   1  -2   1 112994.01 2163.27  0. 1.0000     0. 
  -1   2   1 114939.99 2192.03  0. 1.0000     0. 
   1   2  -1 118205.00 2164.48  0. 1.0000     0. 
  -1  -2  -1 110554.99 2150.44  0. 1.0000     0. 
  -1   2   1 113765.00 2132.53  0. 1.0000     0. 
   1   2  -1 116067.99 2190.37  0. 1.0000     0. 
   1  -2   1 112859.99 2115.13  0. 1.0000     0. 
   1   2   0  54273.50 1059.29  0. 1.0000     0. 
  -1  -2   0  52170.40 1028.55  0. 1.0000     0. 
  -1   2   0  53997.60 1108.06  0. 1.0000     0. 
   1  -2   0  53398.70 1062.09  0. 1.0000     0. 
   1   2   0  54327.60 1052.44  0. 1.0000     0. 
  -1  -2   0  49777.60 1044.46  0. 1.0000     0. 
   1  -2   0  53793.90 1037.19  0. 1.0000     0. 
   1   2   1 111245.01 2052.49  0. 1.0000     0. 
   1   2   1 113873.99 2140.14  0. 1.0000     0. 
  -1  -2   1 114936.00 2159.47  0. 1.0000     0. 
  -1   2  -1 115708.99 2187.51  0. 1.0000     0. 
   1   2   1 111897.01 2128.53  0. 1.0000     0. 
  -1   2  -2  25360.30  584.20  0. 1.0000     0. 
   1   2   2  26829.00  610.76  0. 1.0000     0. 
   1   2   2  25176.30  613.41  0. 1.0000     0. 
  -1  -2   2  26372.90  647.13  0. 1.0000     0. 
   1  -2  -3  58201.30 1155.85  0. 1.0000     0. 
  -1   2  -3  59066.60 1198.73  0. 1.0000     0. 
  -1  -2   3  60057.80 1269.60  0. 1.0000     0. 
   1   2   3  58737.60 1179.17  0. 1.0000     0. 
   1   2   3  60330.60 1222.63  0. 1.0000     0. 
  -1   2  -4  59878.50 1252.89  0. 1.0000     0. 
   1  -2  -4  56046.00 1174.61  0. 1.0000     0. 
   1   2   4  53937.20 1125.09  0. 1.0000     0. 
  -1  -2   4  56092.20 1291.96  0. 1.0000     0. 
   1   2   4  62782.90 1281.03  0. 1.0000     0. 
   1   2   4  56864.30 1172.54  0. 1.0000     0. 
   1   2   4  60085.90 1297.12  0. 1.0000     0. 
   1  -2  -5   7821.89  287.37  0. 1.0000     0. 
  -1   2  -5   8185.41  344.18  0. 1.0000     0. 
  -1  -2   5   7890.27  362.29  0. 1.0000     0. 
   1   2   5   7731.58  267.99  0. 1.0000     0. 
   1   2   5   7457.33  261.14  0. 1.0000     0. 
  -1  -2   5   7138.90  353.21  0. 1.0000     0. 
   1   2   5   8199.80  359.27  0. 1.0000     0. 
   1  -2  -6  24955.30  763.44  0. 1.0000     0. 
  -1   2  -6  24527.70  732.42  0. 1.0000     0. 
   1  -2  -6  23445.30  640.58  0. 1.0000     0. 
  -1  -2   6  24832.90  768.66  0. 1.0000     0. 
   1   2   6  23226.00  623.16  0. 1.0000     0. 
   1   2   6  22422.10  566.88  0. 1.0000     0. 
  -1  -2   6  22521.70  760.15  0. 1.0000     0. 
   1   2   6  25870.90  767.51  0. 1.0000     0. 
  -1  -2   7   1099.32  153.44  0. 1.0000     0. 
   1   2   7   1269.06  124.96  0. 1.0000     0. 
   1  -2  -7    951.41  112.17  0. 1.0000     0. 
   1  -2  -7   1075.55  154.54  0. 1.0000     0. 
  -1   2  -7   1052.14  140.84  0. 1.0000     0. 
   1   2   7   1048.79  150.87  0. 1.0000     0. 
  -1  -2   8   2652.35  257.31  0. 1.0000     0. 
   1  -2  -8   2579.13  260.90  0. 1.0000     0. 
  -1   2  -8   2962.52  259.80  0. 1.0000     0. 
   1   2   8   2701.15  256.52  0. 1.0000     0. 
  -1  -2   9   2731.38  283.08  0. 1.0000     0. 
   1  -2  -9   3438.88  314.31  0. 1.0000     0. 
  -1   2  -9   2719.64  272.76  0. 1.0000     0. 
   1   2   9   3078.77  291.53  0. 1.0000     0. 
   1  -2 -10  20653.10  911.89  0. 1.0000     0. 
  -1   2 -10  20311.80  878.40  0. 1.0000     0. 
  -1  -2  10  23012.10  953.85  0. 1.0000     0. 
   1   2  10  21486.30  912.83  0. 1.0000     0. 
   1   2  10  22445.60  916.59  0. 1.0000     0. 
  -1   2 -11   7733.40  546.64  0. 1.0000     0. 
   1  -2 -11   7790.41  575.61  0. 1.0000     0. 
  -1  -2  11   7486.18  555.50  0. 1.0000     0. 
   1   2  11   8482.88  582.28  0. 1.0000     0. 
   1   2  11   8574.11  569.07  0. 1.0000     0. 
   1  -2 -12   6197.66  544.84  0. 1.0000     0. 
  -1  -2  12   5539.37  465.01  0. 1.0000     0. 
  -1   2 -12   5131.02  471.11  0. 1.0000     0. 
  -1  -2  12   5375.70  498.23  0. 1.0000     0. 
  -1  -2  12   5813.79  462.92  0. 1.0000     0. 
   1   2  12   5953.15  457.37  0. 1.0000     0. 
   1   2  12   6228.40  523.17  0. 1.0000     0. 
  -1  -2  12   4900.15  419.24  0. 1.0000     0. 
   1   2  12   5890.34  500.02  0. 1.0000     0. 
   1   2  12   6887.72  518.94  0. 1.0000     0. 
  -1   2 -12   5952.47  460.41  0. 1.0000     0. 
  -1  -2  13   7682.11  566.00  0. 1.0000     0. 
   1   2  13   8032.32  547.53  0. 1.0000     0. 
  -1  -2  13   8066.58  559.26  0. 1.0000     0. 
  -1  -2  13   7136.09  520.36  0. 1.0000     0. 
  -1   2 -13   7999.01  560.36  0. 1.0000     0. 
   1   2  13   8824.10  606.07  0. 1.0000     0. 
  -1  -2  14   5634.80  487.78  0. 1.0000     0. 
   1   2  14   5706.94  468.02  0. 1.0000     0. 
  -1  -2  14   5840.87  478.52  0. 1.0000     0. 
  -1  -2  14   5219.34  444.55  0. 1.0000     0. 
  -1   2 -14   6009.69  496.84  0. 1.0000     0. 
   1   2  14   6311.41  514.09  0. 1.0000     0. 
  -1  -2  15  10471.40  666.89  0. 1.0000     0. 
  -1  -2  15   9196.72  609.80  0. 1.0000     0. 
   1   2  15   9775.27  614.09  0. 1.0000     0. 
  -1  -2  15   8973.21  580.10  0. 1.0000     0. 
   1   2  15  10095.40  652.90  0. 1.0000     0. 
  -1   2 -15  10637.00  661.60  0. 1.0000     0. 
  -1  -2  16   1539.15  235.02  0. 1.0000     0. 
   1   2  16   1450.09  230.59  0. 1.0000     0. 
  -1  -2  16   1165.49  197.93  0. 1.0000     0. 
  -1   2 -16   1847.87  278.95  0. 1.0000     0. 
   1   2  16   1375.25  233.10  0. 1.0000     0. 
   1   2  17   1148.65  197.41  0. 1.0000     0. 
  -1  -2  17   1005.36  186.24  0. 1.0000     0. 
   1   2  17   1031.38  179.70  0. 1.0000     0. 
  -1   2 -17    964.53  180.61  0. 1.0000     0. 
  -1  -2  18   2117.36  234.71  0. 1.0000     0. 
   1   2  18   1675.22  208.27  0. 1.0000     0. 
   1   2  18   1815.93  216.21  0. 1.0000     0. 
  -1   2 -18   1901.53  236.87  0. 1.0000     0. 
   1   2  19   6754.43  376.34  0. 1.0000     0. 
  -1  -2  19   7154.44  394.73  0. 1.0000     0. 
  -1   2 -19   6241.23  407.68  0. 1.0000     0. 
   1   2  19   5776.46  340.87  0. 1.0000     0. 
  -1   2 -19   7448.12  422.76  0. 1.0000     0. 
   1  -3  19   2715.93  211.96  0. 1.0000     0. 
  -1   3  19   2959.85  241.08  0. 1.0000     0. 
  -1  -3 -19   3454.83  313.69  0. 1.0000     0. 
   1  -3  19   2720.94  209.35  0. 1.0000     0. 
   1   3 -19   3126.22  260.61  0. 1.0000     0. 
   1  -3  18   5374.48  368.08  0. 1.0000     0. 
  -1   3  18   6229.61  400.25  0. 1.0000     0. 
   1  -3  18   5703.22  371.29  0. 1.0000     0. 
   1   3 -18   6573.12  433.13  0. 1.0000     0. 
   1  -3  17  23375.80  920.62  0. 1.0000     0. 
  -1   3  17  23866.90  921.34  0. 1.0000     0. 
   1  -3  17  23979.60  917.95  0. 1.0000     0. 
   1   3 -17  25990.10 1004.84  0. 1.0000     0. 
  -1   3  17  22105.90  890.27  0. 1.0000     0. 
  -1   3  16   2892.78  317.42  0. 1.0000     0. 
   1  -3  16   2931.05  325.50  0. 1.0000     0. 
  -1   3  16   2537.92  291.09  0. 1.0000     0. 
   1  -3  16   3400.38  336.26  0. 1.0000     0. 
  -1   3  16   2516.25  296.64  0. 1.0000     0. 
   1  -3  16   2612.47  301.50  0. 1.0000     0. 
   1   3 -16   2875.61  328.55  0. 1.0000     0. 
  -1   3  15  28725.60 1142.32  0. 1.0000     0. 
  -1   3  15  31369.50 1172.69  0. 1.0000     0. 
   1  -3  15  31050.70 1192.09  0. 1.0000     0. 
   1  -3  15  32435.00 1210.32  0. 1.0000     0. 
  -1   3  15  31039.50 1211.01  0. 1.0000     0. 
   1   3 -15  32238.90 1229.96  0. 1.0000     0. 
   1  -3  14    353.32  145.02  0. 1.0000     0. 
  -1   3  14    322.20  126.60  0. 1.0000     0. 
  -1   3  14    176.75   98.07  0. 1.0000     0. 
   1  -3  14    104.29   77.51  0. 1.0000     0. 
   1  -3  14    243.64  122.82  0. 1.0000     0. 
  -1   3  14    277.95  128.21  0. 1.0000     0. 
   1   3 -14      9.68   73.32  0. 1.0000     0. 
   1  -3  13   2437.66  326.16  0. 1.0000     0. 
  -1   3  13   1842.02  261.28  0. 1.0000     0. 
   1  -3  13   1694.11  263.54  0. 1.0000     0. 
  -1   3  13   1724.59  249.28  0. 1.0000     0. 
   1  -3  13   1914.71  268.15  0. 1.0000     0. 
   1   3 -13   2624.19  319.31  0. 1.0000     0. 
  -1   3  13   1993.46  283.65  0. 1.0000     0. 
   1  -3  12     50.68   90.06  0. 1.0000     0. 
  -1   3  12     67.26   77.17  0. 1.0000     0. 
   1  -3  12    209.10  124.25  0. 1.0000     0. 
  -1   3  12      4.35   85.36  0. 1.0000     0. 
   1  -3  12     18.04   57.81  0. 1.0000     0. 
  -1   3  12     58.73   81.11  0. 1.0000     0. 
  -1   3  12     33.36   54.84  0. 1.0000     0. 
   1   3 -12     27.58   59.60  0. 1.0000     0. 
  -1  -3 -11   2815.45  348.64  0. 1.0000     0. 
  -1   3  11   2610.66  338.79  0. 1.0000     0. 
   1  -3  11   2699.92  340.35  0. 1.0000     0. 
  -1  -3 -10   2301.28  293.82  0. 1.0000     0. 
   1  -3  10   2333.29  295.36  0. 1.0000     0. 
  -1   3  10   2872.93  327.52  0. 1.0000     0. 
   1   3  -9  21876.20  842.69  0. 1.0000     0. 
  -1  -3  -9  23992.70  954.21  0. 1.0000     0. 
   1  -3   9  25334.70  974.28  0. 1.0000     0. 
  -1   3   9  23686.60  947.50  0. 1.0000     0. 
  -1   3   9  21995.90  829.61  0. 1.0000     0. 
   1   3  -8  10011.80  494.74  0. 1.0000     0. 
  -1  -3  -8  13064.30  619.11  0. 1.0000     0. 
   1  -3   8  12893.00  610.61  0. 1.0000     0. 
  -1   3   8  10653.50  566.76  0. 1.0000     0. 
  -1   3   8   9591.86  479.96  0. 1.0000     0. 
   1   3  -7  14770.00  564.39  0. 1.0000     0. 
  -1  -3  -7  16877.00  668.78  0. 1.0000     0. 
  -1   3   7  13838.00  510.97  0. 1.0000     0. 
   1  -3   7  16293.30  654.18  0. 1.0000     0. 
  -1   3   7  15318.80  642.27  0. 1.0000     0. 
  -1   3   7  14835.30  569.14  0. 1.0000     0. 
   1   3  -6   9859.48  452.52  0. 1.0000     0. 
  -1  -3  -6   9365.12  450.26  0. 1.0000     0. 
   1   3  -6   9708.36  402.17  0. 1.0000     0. 
   1  -3   6   9117.78  447.45  0. 1.0000     0. 
  -1   3   6   9527.90  365.43  0. 1.0000     0. 
  -1   3   6   9484.19  461.64  0. 1.0000     0. 
  -1   3   6   9485.64  406.44  0. 1.0000     0. 
   1   3  -5  36506.20  924.47  0. 1.0000     0. 
  -1  -3  -5  41028.80 1049.48  0. 1.0000     0. 
   1   3  -5  38023.50 1016.44  0. 1.0000     0. 
   1  -3   5  39883.00 1041.96  0. 1.0000     0. 
  -1   3   5  36268.50  876.70  0. 1.0000     0. 
  -1   3   5  38535.20 1044.49  0. 1.0000     0. 
   1  -3   5  42933.80 1051.71  0. 1.0000     0. 
  -1   3   5  39007.60  966.35  0. 1.0000     0. 
  -1  -3  -4  36060.40  908.33  0. 1.0000     0. 
   1   3  -4  32328.70  878.16  0. 1.0000     0. 
   1  -3   4  35448.80  903.49  0. 1.0000     0. 
  -1   3   4  30704.20  738.47  0. 1.0000     0. 
  -1   3   4  33295.20  903.22  0. 1.0000     0. 
  -1   3   4  32732.80  830.72  0. 1.0000     0. 
   1  -3   4  37272.20  898.35  0. 1.0000     0. 
   1  -3   3  74076.60 1586.96  0. 1.0000     0. 
  -1   3   3  73248.59 1598.36  0. 1.0000     0. 
  -1   3   3  69934.10 1426.44  0. 1.0000     0. 
  -1  -3  -3  74787.39 1576.68  0. 1.0000     0. 
   1   3  -3  76628.30 1595.93  0. 1.0000     0. 
   1  -3   3  74357.79 1556.64  0. 1.0000     0. 
  -1   3   3  77340.60 1546.07  0. 1.0000     0. 
   1  -3   2    865.79   94.15  0. 1.0000     0. 
   1   3  -2   1048.61  103.75  0. 1.0000     0. 
  -1   3   2    893.90  102.54  0. 1.0000     0. 
  -1   3   2    811.62   62.56  0. 1.0000     0. 
   1   3  -2    825.77   93.90  0. 1.0000     0. 
  -1  -3  -2   1033.38   99.19  0. 1.0000     0. 
   1  -3   2   1033.78   96.46  0. 1.0000     0. 
  -1   3   2    908.18   89.85  0. 1.0000     0. 
   1  -3   1 124018.00 2339.73  0. 1.0000     0. 
   1   3  -1 119142.00 2338.66  0. 1.0000     0. 
  -1   3   1 120436.01 2386.60  0. 1.0000     0. 
  -1  -3  -1 115889.01 2196.50  0. 1.0000     0. 
   1   3  -1 124035.99 2340.36  0. 1.0000     0. 
  -1  -3  -1 122707.00 2308.98  0. 1.0000     0. 
  -1   3   1 124314.99 2349.70  0. 1.0000     0. 
   1  -3   1 126878.99 2330.41  0. 1.0000     0. 
   1  -3   0  11970.00  345.53  0. 1.0000     0. 
  -1  -3   0  11667.50  348.82  0. 1.0000     0. 
  -1   3   0  12549.70  404.81  0. 1.0000     0. 
  -1  -3   0  11519.20  309.83  0. 1.0000     0. 
   1   3   0  12955.20  381.82  0. 1.0000     0. 
  -1  -3   0  11234.40  315.16  0. 1.0000     0. 
   1   3   0  12137.50  343.49  0. 1.0000     0. 
   1  -3   0  12769.70  367.23  0. 1.0000     0. 
  -1   3  -1 122496.01 2408.43  0. 1.0000     0. 
  -1  -3   1 122682.01 2364.52  0. 1.0000     0. 
   1  -3  -1 118909.99 2271.43  0. 1.0000     0. 
   1   3   1 122913.00 2368.93  0. 1.0000     0. 
   1   3   1 126174.01 2388.58  0. 1.0000     0. 
   1   3   2    979.64   99.65  0. 1.0000     0. 
  -1  -3   2   1013.59  104.33  0. 1.0000     0. 
   1  -3  -2    854.20   59.96  0. 1.0000     0. 
  -1   3  -2    990.38  116.19  0. 1.0000     0. 
   1   3   2    920.74   98.67  0. 1.0000     0. 
   1  -3  -3  73025.79 1453.61  0. 1.0000     0. 
  -1  -3   3  75994.49 1599.48  0. 1.0000     0. 
  -1   3  -3  76935.09 1624.86  0. 1.0000     0. 
   1   3   3  75665.00 1583.07  0. 1.0000     0. 
   1   3   3  73434.99 1587.49  0. 1.0000     0. 
  -1  -3   3  75444.30 1621.81  0. 1.0000     0. 
  -1   3  -4  33136.90  797.51  0. 1.0000     0. 
   1  -3  -4  30860.30  731.09  0. 1.0000     0. 
  -1  -3   4  33447.20  895.19  0. 1.0000     0. 
   1   3   4  35978.80  885.18  0. 1.0000     0. 
  -1  -3   4  32129.20  895.22  0. 1.0000     0. 
   1   3   4  35363.20  895.97  0. 1.0000     0. 
  -1   3  -5  39027.60  965.67  0. 1.0000     0. 
   1  -3  -5  41510.90 1048.97  0. 1.0000     0. 
  -1  -3   5  38743.90 1049.02  0. 1.0000     0. 
   1   3   5  40971.10 1032.60  0. 1.0000     0. 
   1   3   5  42000.50 1056.39  0. 1.0000     0. 
  -1  -3   5  41189.20 1083.19  0. 1.0000     0. 
  -1   3  -6   8680.71  391.45  0. 1.0000     0. 
   1  -3  -6   9045.51  325.59  0. 1.0000     0. 
   1  -3  -6   9897.45  452.84  0. 1.0000     0. 
  -1  -3   6   9348.88  450.94  0. 1.0000     0. 
   1   3   6   9256.61  431.63  0. 1.0000     0. 
  -1  -3   6   9208.59  460.52  0. 1.0000     0. 
   1   3   6   9665.39  443.78  0. 1.0000     0. 
  -1   3  -7  16128.50  606.19  0. 1.0000     0. 
   1  -3  -7  15368.70  646.77  0. 1.0000     0. 
  -1  -3   7  15283.60  644.25  0. 1.0000     0. 
   1   3   7  16906.60  647.24  0. 1.0000     0. 
   1   3   7  16343.70  644.46  0. 1.0000     0. 
  -1  -3   7  15662.50  664.47  0. 1.0000     0. 
  -1   3  -8  11540.90  547.25  0. 1.0000     0. 
   1  -3  -8  11227.50  578.85  0. 1.0000     0. 
  -1  -3   8  10203.00  556.90  0. 1.0000     0. 
   1   3   8  13110.30  598.84  0. 1.0000     0. 
   1   3   8  12793.10  592.05  0. 1.0000     0. 
   1  -3  -9  24924.70  967.30  0. 1.0000     0. 
  -1   3  -9  22285.50  868.11  0. 1.0000     0. 
  -1  -3   9  23085.80  937.79  0. 1.0000     0. 
   1   3   9  23478.70  915.02  0. 1.0000     0. 
   1   3   9  25243.70  938.47  0. 1.0000     0. 
   1  -3 -10   2846.23  323.31  0. 1.0000     0. 
  -1  -3  10   2292.53  297.07  0. 1.0000     0. 
   1   3  10   2555.14  296.32  0. 1.0000     0. 
   1   3  10   2682.09  299.44  0. 1.0000     0. 
   1  -3 -11   2662.88  346.67  0. 1.0000     0. 
  -1  -3  11   2422.85  319.84  0. 1.0000     0. 
   1   3  11   2775.23  329.90  0. 1.0000     0. 
   1   3  11   2840.28  327.29  0. 1.0000     0. 
  -1  -3  12     23.01   66.71  0. 1.0000     0. 
  -1  -3  12     66.80   94.48  0. 1.0000     0. 
   1   3  12    240.88  101.03  0. 1.0000     0. 
   1   3  12    187.30   94.78  0. 1.0000     0. 
  -1  -3  12     56.02   73.83  0. 1.0000     0. 
   1   3  12    101.37   75.09  0. 1.0000     0. 
   1   3  12    139.12   84.33  0. 1.0000     0. 
  -1   3 -12     73.68   99.83  0. 1.0000     0. 
  -1  -3  13   2080.71  286.01  0. 1.0000     0. 
  -1  -3  13   2016.08  289.97  0. 1.0000     0. 
   1   3  13   1635.24  248.60  0. 1.0000     0. 
  -1  -3  13   2049.40  278.64  0. 1.0000     0. 
  -1   3 -13   2185.06  292.07  0. 1.0000     0. 
   1   3  13   1780.01  271.01  0. 1.0000     0. 
  -1  -3  14    344.70  145.49  0. 1.0000     0. 
  -1  -3  14    108.18   86.36  0. 1.0000     0. 
   1   3  14     95.03   71.37  0. 1.0000     0. 
  -1  -3  14    138.36   79.61  0. 1.0000     0. 
   1   3  14    432.05  149.67  0. 1.0000     0. 
  -1   3 -14    172.02   96.85  0. 1.0000     0. 
  -1  -3  15  32496.20 1249.86  0. 1.0000     0. 
   1   3  15  30982.80 1172.51  0. 1.0000     0. 
  -1  -3  15  30969.30 1198.59  0. 1.0000     0. 
  -1  -3  15  29359.40 1148.64  0. 1.0000     0. 
  -1   3 -15  32106.90 1228.38  0. 1.0000     0. 
   1   3  15  33233.50 1262.26  0. 1.0000     0. 
  -1  -3  16   3383.56  362.79  0. 1.0000     0. 
   1   3  16   2865.42  316.49  0. 1.0000     0. 
  -1  -3  16   3164.56  335.71  0. 1.0000     0. 
  -1  -3  16   3141.23  318.15  0. 1.0000     0. 
   1   3  16   3158.37  344.41  0. 1.0000     0. 
  -1   3 -16   3252.82  351.64  0. 1.0000     0. 
  -1  -3  17  24336.80  945.42  0. 1.0000     0. 
   1   3  17  24630.80  930.49  0. 1.0000     0. 
  -1   3 -17  26037.80 1002.19  0. 1.0000     0. 
   1   3  17  23795.50  945.55  0. 1.0000     0. 
  -1  -3  18   6510.99  415.75  0. 1.0000     0. 
   1   3  18   6144.59  397.06  0. 1.0000     0. 
  -1   3 -18   5232.93  403.60  0. 1.0000     0. 
   1   3  18   6002.54  397.36  0. 1.0000     0. 
  -1   3 -18   6805.67  442.21  0. 1.0000     0. 
  -1  -3  19   3149.44  248.83  0. 1.0000     0. 
   1   3  19   2941.85  229.56  0. 1.0000     0. 
  -1   3 -19   3767.51  287.27  0. 1.0000     0. 
  -1  -4 -19   4050.47  323.92  0. 1.0000     0. 
   1   4 -19   4286.86  291.36  0. 1.0000     0. 
   1  -4  18    127.34   59.36  0. 1.0000     0. 
  -1   4  18    240.32   82.33  0. 1.0000     0. 
   1  -4  18    100.20   58.20  0. 1.0000     0. 
   1   4 -18    264.01   97.36  0. 1.0000     0. 
  -1  -4 -18    372.48  136.61  0. 1.0000     0. 
   1  -4  17  16745.40  733.52  0. 1.0000     0. 
  -1   4  17  16043.30  717.05  0. 1.0000     0. 
   1  -4  17  17267.10  746.42  0. 1.0000     0. 
  -1   4  17  15767.60  714.09  0. 1.0000     0. 
   1   4 -17  16765.80  763.74  0. 1.0000     0. 
  -1   4  16   6759.91  478.46  0. 1.0000     0. 
  -1   4  16   6230.19  452.93  0. 1.0000     0. 
   1  -4  16   8583.56  540.75  0. 1.0000     0. 
   1  -4  16   8217.57  526.95  0. 1.0000     0. 
   1   4 -16   7094.41  509.44  0. 1.0000     0. 
  -1   4  16   6927.32  492.47  0. 1.0000     0. 
   1  -4  15   3585.11  371.67  0. 1.0000     0. 
  -1   4  15   2637.21  310.58  0. 1.0000     0. 
  -1   4  15   3856.19  373.74  0. 1.0000     0. 
   1  -4  15   4034.89  391.32  0. 1.0000     0. 
   1   4 -15   4462.23  410.96  0. 1.0000     0. 
  -1   4  15   4041.22  395.37  0. 1.0000     0. 
   1  -4  14    407.89  166.30  0. 1.0000     0. 
  -1   4  14    356.11  133.69  0. 1.0000     0. 
  -1   4  14    209.23   98.69  0. 1.0000     0. 
   1  -4  14    212.31   74.81  0. 1.0000     0. 
   1  -4  14    417.38  150.40  0. 1.0000     0. 
  -1   4  14    418.91  140.12  0. 1.0000     0. 
   1   4 -14    360.96  128.34  0. 1.0000     0. 
   1  -4  13    899.98  223.32  0. 1.0000     0. 
  -1   4  13    866.16  184.44  0. 1.0000     0. 
  -1   4  13    717.78  171.47  0. 1.0000     0. 
   1  -4  13    667.97  153.11  0. 1.0000     0. 
   1  -4  13    862.30  203.13  0. 1.0000     0. 
   1   4 -13    865.15  180.28  0. 1.0000     0. 
  -1   4  13    957.22  206.44  0. 1.0000     0. 
   1  -4  12   4684.64  442.89  0. 1.0000     0. 
  -1   4  12   4964.96  433.70  0. 1.0000     0. 
  -1   4  12   4704.43  424.73  0. 1.0000     0. 
   1  -4  12   4859.02  434.06  0. 1.0000     0. 
   1  -4  12   5281.21  451.27  0. 1.0000     0. 
  -1   4  12   5151.98  461.91  0. 1.0000     0. 
   1   4 -12   5370.45  449.21  0. 1.0000     0. 
  -1  -4 -11   2473.14  346.33  0. 1.0000     0. 
   1  -4  11   2719.42  320.91  0. 1.0000     0. 
   1  -4  11   2269.41  328.06  0. 1.0000     0. 
  -1   4  11   2045.32  263.78  0. 1.0000     0. 
   1  -4  11   2069.73  281.78  0. 1.0000     0. 
  -1   4  11   1866.28  296.52  0. 1.0000     0. 
   1   4 -11   2338.02  285.92  0. 1.0000     0. 
  -1  -4 -10    298.64  108.75  0. 1.0000     0. 
  -1   4  10    207.48  100.89  0. 1.0000     0. 
   1  -4  10    388.63  134.69  0. 1.0000     0. 
  -1  -4  -9    749.47  169.25  0. 1.0000     0. 
   1  -4   9   1243.16  215.00  0. 1.0000     0. 
  -1   4   9    995.57  199.74  0. 1.0000     0. 
  -1  -4  -8   2283.58  268.14  0. 1.0000     0. 
   1  -4   8   2453.34  271.75  0. 1.0000     0. 
  -1   4   8   2034.54  257.35  0. 1.0000     0. 
  -1   4   8   2466.74  242.67  0. 1.0000     0. 
  -1  -4  -7   6882.25  429.97  0. 1.0000     0. 
   1  -4   7   7285.96  438.75  0. 1.0000     0. 
  -1   4   7   6506.19  430.12  0. 1.0000     0. 
  -1   4   7   6561.00  376.13  0. 1.0000     0. 
  -1  -4  -6  23635.10  817.03  0. 1.0000     0. 
   1  -4   6  25029.60  841.34  0. 1.0000     0. 
  -1   4   6  22571.40  829.54  0. 1.0000     0. 
  -1   4   6  23662.90  757.36  0. 1.0000     0. 
  -1  -4  -5  41814.50 1111.84  0. 1.0000     0. 
   1   4  -5  38313.40  935.26  0. 1.0000     0. 
   1  -4   5  41667.70 1130.99  0. 1.0000     0. 
  -1   4   5  40387.80 1143.68  0. 1.0000     0. 
   1  -4   5  41122.11 1108.37  0. 1.0000     0. 
  -1   4   5  40432.50 1054.30  0. 1.0000     0. 
   1   4  -4   3692.38  175.00  0. 1.0000     0. 
  -1  -4  -4   4294.04  263.06  0. 1.0000     0. 
   1   4  -4   3942.27  262.31  0. 1.0000     0. 
  -1   4   4   3739.97  261.23  0. 1.0000     0. 
   1  -4   4   4310.29  271.92  0. 1.0000     0. 
  -1   4   4   4299.16  288.31  0. 1.0000     0. 
  -1   4   4   4354.78  256.40  0. 1.0000     0. 
   1  -4   4   4282.38  265.85  0. 1.0000     0. 
  -1  -4  -3    244.69   62.47  0. 1.0000     0. 
   1   4  -3    363.99   39.69  0. 1.0000     0. 
   1   4  -3    330.15   87.31  0. 1.0000     0. 
  -1   4   3    294.51   75.16  0. 1.0000     0. 
   1  -4   3    219.56   56.72  0. 1.0000     0. 
  -1   4   3    362.90   87.81  0. 1.0000     0. 
   1  -4   3     79.90   47.81  0. 1.0000     0. 
  -1   4   3    443.35   79.67  0. 1.0000     0. 
  -1  -4  -2   9581.75  352.43  0. 1.0000     0. 
  -1   4   2   9058.97  390.18  0. 1.0000     0. 
   1  -4   2   9529.62  375.42  0. 1.0000     0. 
   1   4  -2   9894.97  385.32  0. 1.0000     0. 
  -1   4   2   9313.81  406.06  0. 1.0000     0. 
  -1   4   2   9244.66  369.07  0. 1.0000     0. 
   1  -4   2  10497.80  387.93  0. 1.0000     0. 
  -1  -4  -1  11274.90  353.23  0. 1.0000     0. 
   1  -4   1  12437.80  400.98  0. 1.0000     0. 
  -1   4   1  12866.40  454.65  0. 1.0000     0. 
   1   4  -1  12671.00  421.63  0. 1.0000     0. 
  -1   4   1  12614.40  456.94  0. 1.0000     0. 
   1   4  -1  12483.90  453.23  0. 1.0000     0. 
  -1   4   1  12648.90  429.44  0. 1.0000     0. 
   1  -4   1  12325.70  415.15  0. 1.0000     0. 
  -1  -4  -1  12620.00  460.51  0. 1.0000     0. 
   1   4   0   1759.91  145.33  0. 1.0000     0. 
  -1  -4   0   1678.54  100.20  0. 1.0000     0. 
  -1   4   0   1695.99  154.14  0. 1.0000     0. 
   1  -4   0   1840.01  128.54  0. 1.0000     0. 
  -1  -4   0   1706.09  125.15  0. 1.0000     0. 
   1   4   0   1673.60  152.19  0. 1.0000     0. 
   1  -4   0   1770.47  143.57  0. 1.0000     0. 
  -1  -4   0   1630.81  154.67  0. 1.0000     0. 
  -1  -4   1  12428.10  416.53  0. 1.0000     0. 
  -1   4  -1  12322.00  457.38  0. 1.0000     0. 
   1   4   1  12935.00  443.26  0. 1.0000     0. 
   1  -4  -1  11829.40  349.69  0. 1.0000     0. 
   1   4   1  12987.90  453.83  0. 1.0000     0. 
   1   4   1  12522.80  461.91  0. 1.0000     0. 
  -1  -4   1  13351.70  489.34  0. 1.0000     0. 
  -1   4  -2  10405.70  414.56  0. 1.0000     0. 
  -1  -4   2   9301.29  371.37  0. 1.0000     0. 
   1   4   2   9959.85  386.53  0. 1.0000     0. 
   1   4   2  10530.10  401.27  0. 1.0000     0. 
   1   4   2  10280.00  412.76  0. 1.0000     0. 
  -1  -4   2   9189.17  400.87  0. 1.0000     0. 
   1  -4  -3    421.82   69.50  0. 1.0000     0. 
  -1  -4   3    490.02   94.62  0. 1.0000     0. 
   1   4   3    280.55   70.87  0. 1.0000     0. 
  -1   4  -3    163.86   72.33  0. 1.0000     0. 
   1   4   3    137.39   52.38  0. 1.0000     0. 
   1   4   3    188.04   54.44  0. 1.0000     0. 
  -1  -4   3    232.98   60.76  0. 1.0000     0. 
   1  -4  -4   3660.96  170.36  0. 1.0000     0. 
   1  -4  -4   4375.90  257.78  0. 1.0000     0. 
  -1   4  -4   3713.76  183.44  0. 1.0000     0. 
  -1  -4   4   4186.56  269.86  0. 1.0000     0. 
  -1   4  -4   4426.89  297.49  0. 1.0000     0. 
   1   4   4   4572.09  279.89  0. 1.0000     0. 
  -1  -4   4   4007.37  274.45  0. 1.0000     0. 
   1   4   4   4301.10  272.17  0. 1.0000     0. 
   1  -4  -5  42218.30 1112.21  0. 1.0000     0. 
  -1  -4   5  40218.80 1132.46  0. 1.0000     0. 
  -1   4  -5  42291.30 1174.86  0. 1.0000     0. 
   1   4   5  41642.30 1126.93  0. 1.0000     0. 
   1   4   5  41696.30 1127.32  0. 1.0000     0. 
  -1  -4   5  40366.10 1151.53  0. 1.0000     0. 
   1  -4  -6  25116.00  831.36  0. 1.0000     0. 
  -1  -4   6  25331.20  851.82  0. 1.0000     0. 
   1   4   6  23659.40  811.72  0. 1.0000     0. 
   1   4   6  24590.00  821.82  0. 1.0000     0. 
  -1  -4   6  22064.30  828.56  0. 1.0000     0. 
   1  -4  -7   6936.37  426.35  0. 1.0000     0. 
  -1  -4   7   7092.38  433.95  0. 1.0000     0. 
   1   4   7   6004.14  393.55  0. 1.0000     0. 
   1   4   7   6694.33  410.80  0. 1.0000     0. 
   1  -4  -8   2500.83  271.63  0. 1.0000     0. 
  -1  -4   8   2401.92  262.74  0. 1.0000     0. 
   1   4   8   2579.49  275.57  0. 1.0000     0. 
   1   4   8   2478.61  259.80  0. 1.0000     0. 
   1  -4  -9   1200.78  206.91  0. 1.0000     0. 
  -1  -4   9   1107.13  202.73  0. 1.0000     0. 
   1   4   9   1008.86  185.71  0. 1.0000     0. 
   1   4   9    972.76  183.84  0. 1.0000     0. 
   1  -4 -10    428.52  153.65  0. 1.0000     0. 
  -1  -4  10    371.80  133.24  0. 1.0000     0. 
   1   4  10    313.71  119.47  0. 1.0000     0. 
   1   4  10    373.45  126.65  0. 1.0000     0. 
   1  -4 -11   2584.48  354.86  0. 1.0000     0. 
  -1  -4  11   2580.09  315.00  0. 1.0000     0. 
  -1  -4  11   2114.47  309.94  0. 1.0000     0. 
  -1  -4  11   2093.29  284.18  0. 1.0000     0. 
   1   4  11   2371.79  285.06  0. 1.0000     0. 
   1   4  11   2389.86  319.48  0. 1.0000     0. 
  -1  -4  11   2299.26  292.60  0. 1.0000     0. 
   1   4  11   2623.21  322.59  0. 1.0000     0. 
   1   4  11   2296.98  295.78  0. 1.0000     0. 
  -1   4 -11   2294.81  282.34  0. 1.0000     0. 
  -1  -4  12   5146.76  459.85  0. 1.0000     0. 
  -1  -4  12   4747.10  436.23  0. 1.0000     0. 
   1   4  12   4590.74  412.02  0. 1.0000     0. 
  -1  -4  12   5119.35  448.34  0. 1.0000     0. 
   1   4  12   4924.26  445.01  0. 1.0000     0. 
  -1   4 -12   4658.51  422.30  0. 1.0000     0. 
  -1  -4  13    752.89  184.14  0. 1.0000     0. 
  -1  -4  13   1039.08  205.01  0. 1.0000     0. 
   1   4  13    674.90  166.48  0. 1.0000     0. 
  -1  -4  13   1215.00  221.12  0. 1.0000     0. 
   1   4  13    843.01  197.10  0. 1.0000     0. 
  -1   4 -13    965.56  197.53  0. 1.0000     0. 
  -1  -4  14    467.92  165.21  0. 1.0000     0. 
   1   4  14    318.86  129.87  0. 1.0000     0. 
  -1  -4  14    380.76  144.18  0. 1.0000     0. 
  -1  -4  14    373.42  115.78  0. 1.0000     0. 
   1   4  14    179.50  103.01  0. 1.0000     0. 
  -1   4 -14    460.61  149.33  0. 1.0000     0. 
  -1  -4  15   4728.07  438.80  0. 1.0000     0. 
   1   4  15   3640.83  363.75  0. 1.0000     0. 
  -1  -4  15   3424.14  362.77  0. 1.0000     0. 
  -1  -4  15   3672.32  372.47  0. 1.0000     0. 
   1   4  15   3627.96  381.09  0. 1.0000     0. 
  -1   4 -15   4273.36  405.10  0. 1.0000     0. 
  -1  -4  16   6772.00  505.73  0. 1.0000     0. 
  -1  -4  16   7257.81  505.02  0. 1.0000     0. 
   1   4  16   8505.89  528.77  0. 1.0000     0. 
  -1  -4  16   7053.79  483.39  0. 1.0000     0. 
   1   4  16   8227.98  546.01  0. 1.0000     0. 
  -1   4 -16   8012.77  537.98  0. 1.0000     0. 
   1   4  17  17375.30  744.39  0. 1.0000     0. 
  -1  -4  17  17883.80  769.07  0. 1.0000     0. 
  -1  -4  17  15068.50  682.95  0. 1.0000     0. 
   1   4  17  17378.10  767.26  0. 1.0000     0. 
  -1   4 -17  16979.40  769.42  0. 1.0000     0. 
  -1  -4  18    203.39   90.75  0. 1.0000     0. 
  -1  -4  18    128.01   65.47  0. 1.0000     0. 
  -1   4 -18    395.46  107.33  0. 1.0000     0. 
   1   4  18    253.82   67.33  0. 1.0000     0. 
  -1  -4  19   3800.30  258.83  0. 1.0000     0. 
  -1   4 -19   4105.73  284.09  0. 1.0000     0. 
   1   4  19   3197.75  227.60  0. 1.0000     0. 
   1  -5  18   1766.54  193.06  0. 1.0000     0. 
  -1  -5 -18   1972.48  243.40  0. 1.0000     0. 
   1   5 -18   1959.98  214.14  0. 1.0000     0. 
   1  -5  17   5476.34  380.50  0. 1.0000     0. 
  -1  -5 -17   5574.17  458.45  0. 1.0000     0. 
   1  -5  17   6213.49  414.27  0. 1.0000     0. 
  -1   5  17   5654.21  392.74  0. 1.0000     0. 
   1   5 -17   6150.85  422.58  0. 1.0000     0. 
   1  -5  16  13194.60  673.57  0. 1.0000     0. 
  -1   5  16  14765.40  704.48  0. 1.0000     0. 
   1  -5  16  15542.60  734.42  0. 1.0000     0. 
   1   5 -16  15433.60  740.41  0. 1.0000     0. 
  -1   5  16  13807.70  699.05  0. 1.0000     0. 
  -1   5  15  12547.60  678.68  0. 1.0000     0. 
  -1   5  15  10404.50  620.54  0. 1.0000     0. 
   1  -5  15  11325.50  655.87  0. 1.0000     0. 
   1  -5  15  11903.80  681.98  0. 1.0000     0. 
  -1   5  15  11697.40  678.78  0. 1.0000     0. 
   1   5 -15  12207.70  686.61  0. 1.0000     0. 
   1  -5  14    447.98  155.82  0. 1.0000     0. 
   1  -5  14    390.20  140.15  0. 1.0000     0. 
  -1   5  14    398.89  143.83  0. 1.0000     0. 
  -1   5  14    277.78  109.00  0. 1.0000     0. 
   1  -5  14    390.54  133.78  0. 1.0000     0. 
  -1   5  14    313.85  128.95  0. 1.0000     0. 
   1   5 -14    179.38  107.58  0. 1.0000     0. 
   1  -5  13   1724.81  276.15  0. 1.0000     0. 
  -1   5  13   1607.86  250.14  0. 1.0000     0. 
   1  -5  13   1287.51  231.05  0. 1.0000     0. 
  -1   5  13   1388.82  244.08  0. 1.0000     0. 
   1  -5  13   1456.47  239.84  0. 1.0000     0. 
   1   5 -13   1443.45  246.47  0. 1.0000     0. 
  -1   5  13   1155.16  216.89  0. 1.0000     0. 
   1  -5  12   6342.29  524.43  0. 1.0000     0. 
  -1   5  12   6491.99  494.15  0. 1.0000     0. 
  -1   5  12   5923.70  483.07  0. 1.0000     0. 
   1  -5  12   4890.29  445.89  0. 1.0000     0. 
   1  -5  12   5928.58  484.00  0. 1.0000     0. 
   1   5 -12   5996.25  482.43  0. 1.0000     0. 
  -1   5  12   6405.74  516.49  0. 1.0000     0. 
   1  -5  11   4148.73  409.29  0. 1.0000     0. 
  -1   5  11   4253.37  400.60  0. 1.0000     0. 
   1  -5  11   3841.58  383.00  0. 1.0000     0. 
  -1   5  11   4329.04  397.89  0. 1.0000     0. 
   1  -5  11   4241.88  407.27  0. 1.0000     0. 
   1   5 -11   3912.73  379.82  0. 1.0000     0. 
  -1   5  11   4543.98  424.96  0. 1.0000     0. 
   1   5 -11   4593.02  412.82  0. 1.0000     0. 
  -1  -5 -10   3419.80  392.67  0. 1.0000     0. 
  -1   5  10   3829.77  419.71  0. 1.0000     0. 
   1  -5  10   3316.62  385.92  0. 1.0000     0. 
  -1  -5  -9  14425.00  775.01  0. 1.0000     0. 
  -1   5   9  13413.60  772.86  0. 1.0000     0. 
   1  -5   9  14530.20  770.01  0. 1.0000     0. 
  -1  -5  -8   3766.25  358.26  0. 1.0000     0. 
   1  -5   8   3996.48  367.60  0. 1.0000     0. 
  -1   5   8   4349.46  394.51  0. 1.0000     0. 
  -1  -5  -7  10157.90  561.25  0. 1.0000     0. 
   1  -5   7  10594.90  579.15  0. 1.0000     0. 
   1   5  -7  11441.40  596.13  0. 1.0000     0. 
  -1   5   7  10668.30  599.58  0. 1.0000     0. 
  -1   5   7  10831.70  536.34  0. 1.0000     0. 
  -1  -5  -6   8580.59  475.83  0. 1.0000     0. 
   1  -5   6  10017.70  524.29  0. 1.0000     0. 
   1   5  -6   9125.34  499.69  0. 1.0000     0. 
  -1   5   6   8726.31  519.28  0. 1.0000     0. 
   1  -5   6   9452.77  504.10  0. 1.0000     0. 
  -1   5   6   8110.32  441.23  0. 1.0000     0. 
  -1  -5  -5  25823.60  857.63  0. 1.0000     0. 
   1   5  -5  29569.80  930.84  0. 1.0000     0. 
   1  -5   5  25726.50  888.50  0. 1.0000     0. 
  -1   5   5  28513.40  965.60  0. 1.0000     0. 
   1  -5   5  27703.00  900.76  0. 1.0000     0. 
  -1   5   5  27322.80  862.91  0. 1.0000     0. 
  -1  -5  -4  28639.30  862.29  0. 1.0000     0. 
  -1   5   4  29676.40  928.20  0. 1.0000     0. 
   1   5  -4  28781.20  905.11  0. 1.0000     0. 
   1  -5   4  31582.10  933.96  0. 1.0000     0. 
  -1   5   4  29540.10  959.09  0. 1.0000     0. 
  -1   5   4  30376.80  891.60  0. 1.0000     0. 
   1  -5   4  28588.50  887.58  0. 1.0000     0. 
  -1  -5  -3  17793.60  588.88  0. 1.0000     0. 
  -1   5   3  17048.20  645.04  0. 1.0000     0. 
   1   5  -3  17421.50  634.41  0. 1.0000     0. 
  -1   5   3  18095.30  677.79  0. 1.0000     0. 
   1  -5   3  18059.20  631.09  0. 1.0000     0. 
  -1   5   3  19035.10  640.15  0. 1.0000     0. 
  -1  -5  -2   2864.91  185.06  0. 1.0000     0. 
  -1   5   2   2505.20  217.75  0. 1.0000     0. 
   1  -5   2   3265.96  223.48  0. 1.0000     0. 
   1   5  -2   2256.45  195.48  0. 1.0000     0. 
  -1   5   2   2586.32  225.91  0. 1.0000     0. 
  -1  -5  -2   2784.45  238.29  0. 1.0000     0. 
  -1   5   2   2490.11  203.71  0. 1.0000     0. 
   1  -5   2   3079.22  223.88  0. 1.0000     0. 
  -1  -5  -1   9787.59  331.46  0. 1.0000     0. 
   1  -5   1  10820.00  403.77  0. 1.0000     0. 
   1   5  -1   9034.58  403.78  0. 1.0000     0. 
  -1   5   1   9629.42  437.48  0. 1.0000     0. 
  -1   5   1   9496.13  440.47  0. 1.0000     0. 
   1   5  -1   9404.01  437.28  0. 1.0000     0. 
  -1  -5  -1  11324.80  489.03  0. 1.0000     0. 
  -1   5   1   9636.60  424.23  0. 1.0000     0. 
   1  -5   1  11438.60  441.30  0. 1.0000     0. 
   1  -5   0  22139.20  612.50  0. 1.0000     0. 
   1   5   0  22223.60  693.79  0. 1.0000     0. 
  -1  -5   0  20330.40  517.04  0. 1.0000     0. 
  -1  -5   0  21695.30  611.04  0. 1.0000     0. 
  -1   5   0  23235.80  728.80  0. 1.0000     0. 
   1   5   0  23371.40  732.41  0. 1.0000     0. 
  -1  -5   0  24187.00  762.37  0. 1.0000     0. 
   1  -5   0  23803.40  699.26  0. 1.0000     0. 
   1  -5  -1   8628.37  307.87  0. 1.0000     0. 
  -1  -5   1   8797.04  321.82  0. 1.0000     0. 
  -1  -5   1   9157.22  374.21  0. 1.0000     0. 
   1   5   1  11186.90  442.31  0. 1.0000     0. 
  -1   5  -1  10147.00  441.35  0. 1.0000     0. 
   1  -5  -1   8276.13  280.93  0. 1.0000     0. 
   1   5   1  10869.20  457.61  0. 1.0000     0. 
   1  -5  -1   9542.99  405.57  0. 1.0000     0. 
  -1  -5   1  10263.00  462.84  0. 1.0000     0. 
   1  -5  -2   2372.30  159.43  0. 1.0000     0. 
  -1  -5   2   2676.37  205.39  0. 1.0000     0. 
   1   5   2   3058.98  226.78  0. 1.0000     0. 
  -1   5  -2   2685.39  225.39  0. 1.0000     0. 
   1   5   2   2997.19  231.31  0. 1.0000     0. 
   1   5   2   2782.23  226.02  0. 1.0000     0. 
  -1  -5   2   2776.68  234.89  0. 1.0000     0. 
   1  -5  -3  17576.80  572.70  0. 1.0000     0. 
  -1  -5   3  19184.80  655.47  0. 1.0000     0. 
  -1   5  -3  18039.60  674.91  0. 1.0000     0. 
   1   5   3  19307.20  661.09  0. 1.0000     0. 
   1   5   3  19147.00  668.45  0. 1.0000     0. 
  -1  -5   3  16569.10  655.04  0. 1.0000     0. 
   1   5   3  21131.70  706.86  0. 1.0000     0. 
   1  -5  -4  29857.80  864.60  0. 1.0000     0. 
  -1  -5   4  31254.20  938.42  0. 1.0000     0. 
  -1   5  -4  29930.80  966.24  0. 1.0000     0. 
   1   5   4  30358.00  929.55  0. 1.0000     0. 
  -1  -5   4  28325.20  941.30  0. 1.0000     0. 
   1   5   4  31161.30  952.27  0. 1.0000     0. 
   1  -5  -5  27733.30  873.48  0. 1.0000     0. 
  -1  -5   5  27566.90  917.78  0. 1.0000     0. 
  -1   5  -5  29033.50  965.33  0. 1.0000     0. 
   1   5   5  27056.90  907.31  0. 1.0000     0. 
   1   5   5  26682.50  907.06  0. 1.0000     0. 
  -1  -5   5  29442.20  964.84  0. 1.0000     0. 
   1  -5  -6   8386.64  467.62  0. 1.0000     0. 
  -1  -5   6   8894.78  497.80  0. 1.0000     0. 
  -1   5  -6   9805.37  539.93  0. 1.0000     0. 
   1   5   6  10181.00  526.74  0. 1.0000     0. 
   1   5   6   9781.70  513.01  0. 1.0000     0. 
  -1  -5   6   8576.91  510.63  0. 1.0000     0. 
   1  -5  -7  11530.20  591.30  0. 1.0000     0. 
  -1  -5   7  11117.00  592.88  0. 1.0000     0. 
  -1   5  -7  10920.90  607.90  0. 1.0000     0. 
   1   5   7  10596.00  578.28  0. 1.0000     0. 
  -1  -5   7  11168.00  620.25  0. 1.0000     0. 
   1   5   7  10385.10  561.29  0. 1.0000     0. 
   1  -5  -8   4470.58  384.79  0. 1.0000     0. 
  -1  -5   8   4463.93  389.71  0. 1.0000     0. 
  -1   5  -8   3673.61  363.96  0. 1.0000     0. 
   1   5   8   3929.52  363.43  0. 1.0000     0. 
  -1  -5   8   4270.65  397.30  0. 1.0000     0. 
   1   5   8   4239.52  369.67  0. 1.0000     0. 
   1  -5  -9  14315.20  768.06  0. 1.0000     0. 
  -1   5  -9  11391.70  699.38  0. 1.0000     0. 
  -1  -5   9  13231.50  726.02  0. 1.0000     0. 
   1   5   9  12606.00  714.22  0. 1.0000     0. 
   1   5   9  12645.70  693.69  0. 1.0000     0. 
   1  -5 -10   4570.66  453.62  0. 1.0000     0. 
  -1   5 -10   3450.65  396.64  0. 1.0000     0. 
  -1  -5  10   4363.56  434.41  0. 1.0000     0. 
   1   5  10   3754.98  396.12  0. 1.0000     0. 
   1   5  10   3549.60  377.55  0. 1.0000     0. 
  -1  -5  11   4122.43  404.61  0. 1.0000     0. 
   1  -5 -11   4602.94  485.87  0. 1.0000     0. 
   1   5  11   4502.58  396.40  0. 1.0000     0. 
   1   5  11   3624.83  416.44  0. 1.0000     0. 
   1   5  11   3716.06  407.30  0. 1.0000     0. 
  -1   5 -11   4033.59  388.42  0. 1.0000     0. 
  -1   5 -11   3633.02  355.98  0. 1.0000     0. 
   1   5  11   4615.57  424.40  0. 1.0000     0. 
  -1  -5  12   6519.57  526.51  0. 1.0000     0. 
   1   5  12   5890.08  470.58  0. 1.0000     0. 
  -1  -5  12   5513.04  478.48  0. 1.0000     0. 
  -1  -5  12   6182.14  504.60  0. 1.0000     0. 
   1   5  12   6069.58  499.01  0. 1.0000     0. 
  -1   5 -12   6256.01  494.60  0. 1.0000     0. 
  -1  -5  13   1632.59  268.64  0. 1.0000     0. 
   1   5  13   1361.83  226.70  0. 1.0000     0. 
  -1  -5  13   1540.06  258.31  0. 1.0000     0. 
  -1  -5  13   1151.18  219.33  0. 1.0000     0. 
  -1   5 -13   1392.28  236.07  0. 1.0000     0. 
   1   5  13   1708.20  267.71  0. 1.0000     0. 
  -1  -5  14    277.98  134.18  0. 1.0000     0. 
  -1  -5  14    471.37  149.16  0. 1.0000     0. 
   1   5  14    335.58  115.09  0. 1.0000     0. 
  -1  -5  14    379.97  135.38  0. 1.0000     0. 
   1   5  14    363.95  128.70  0. 1.0000     0. 
  -1   5 -14    295.36  129.58  0. 1.0000     0. 
  -1  -5  15  12751.10  724.97  0. 1.0000     0. 
   1   5  15  12493.20  676.92  0. 1.0000     0. 
  -1  -5  15  11536.90  675.61  0. 1.0000     0. 
  -1  -5  15  11056.80  651.47  0. 1.0000     0. 
   1   5  15  12348.90  707.75  0. 1.0000     0. 
  -1   5 -15  13219.10  718.19  0. 1.0000     0. 
  -1  -5  16  16022.30  775.27  0. 1.0000     0. 
  -1  -5  16  13846.90  709.11  0. 1.0000     0. 
  -1  -5  16  14574.80  710.26  0. 1.0000     0. 
   1   5  16  15201.90  751.91  0. 1.0000     0. 
  -1   5 -16  15940.60  762.07  0. 1.0000     0. 
  -1  -5  17   6310.63  420.74  0. 1.0000     0. 
  -1  -5  17   5220.55  370.54  0. 1.0000     0. 
  -1   5 -17   6446.30  435.37  0. 1.0000     0. 
   1   5  17   5863.08  410.89  0. 1.0000     0. 
  -1  -5  18   1888.99  202.42  0. 1.0000     0. 
  -1  -5  18   1738.47  179.50  0. 1.0000     0. 
   1   5  18   1669.10  189.24  0. 1.0000     0. 
  -1   5 -18   1916.54  213.31  0. 1.0000     0. 
   1  -6  18   3302.43  245.46  0. 1.0000     0. 
   1   6 -18   3748.47  273.71  0. 1.0000     0. 
   1  -6  17   1134.70  169.97  0. 1.0000     0. 
  -1  -6 -17    904.04  177.17  0. 1.0000     0. 
  -1   6  17    981.58  147.51  0. 1.0000     0. 
   1   6 -17    909.57  160.07  0. 1.0000     0. 
  -1   6  16   2059.01  238.31  0. 1.0000     0. 
   1  -6  16   1935.19  234.96  0. 1.0000     0. 
  -1  -6 -16   2017.58  290.31  0. 1.0000     0. 
   1  -6  16   2439.77  273.53  0. 1.0000     0. 
  -1   6  16   2216.12  259.00  0. 1.0000     0. 
   1   6 -16   2683.40  286.27  0. 1.0000     0. 
   1  -6  15   3523.91  343.00  0. 1.0000     0. 
  -1   6  15   3318.28  334.79  0. 1.0000     0. 
   1  -6  15   4456.34  398.58  0. 1.0000     0. 
   1   6 -15   4073.19  381.43  0. 1.0000     0. 
  -1   6  15   4141.77  384.55  0. 1.0000     0. 
  -1   6  14  10199.70  620.52  0. 1.0000     0. 
   1  -6  14   8510.85  577.40  0. 1.0000     0. 
  -1   6  14   9359.04  605.38  0. 1.0000     0. 
   1  -6  14   9453.80  613.58  0. 1.0000     0. 
   1   6 -14  10090.70  627.54  0. 1.0000     0. 
  -1   6  14   9976.70  639.86  0. 1.0000     0. 
   1  -6  13    652.87  185.55  0. 1.0000     0. 
   1  -6  13    758.36  175.02  0. 1.0000     0. 
  -1   6  13    760.99  179.08  0. 1.0000     0. 
  -1   6  13    754.78  173.55  0. 1.0000     0. 
   1  -6  13    901.86  192.28  0. 1.0000     0. 
   1   6 -13    674.76  173.77  0. 1.0000     0. 
  -1   6  13    751.89  181.70  0. 1.0000     0. 
   1  -6  12    284.11  140.29  0. 1.0000     0. 
   1  -6  12     72.70  118.28  0. 1.0000     0. 
  -1   6  12    146.98   83.59  0. 1.0000     0. 
  -1   6  12    101.35   94.34  0. 1.0000     0. 
   1  -6  12    228.95  104.91  0. 1.0000     0. 
   1   6 -12    237.69  111.42  0. 1.0000     0. 
  -1   6  12    155.22  105.98  0. 1.0000     0. 
   1  -6  11   2461.83  323.35  0. 1.0000     0. 
  -1   6  11   2557.24  314.67  0. 1.0000     0. 
  -1   6  11   3266.77  348.49  0. 1.0000     0. 
   1  -6  11   2439.19  315.07  0. 1.0000     0. 
   1  -6  11   2741.55  336.60  0. 1.0000     0. 
   1   6 -11   2962.99  331.30  0. 1.0000     0. 
   1   6 -11   2811.17  332.70  0. 1.0000     0. 
   1   6 -11   2189.01  281.29  0. 1.0000     0. 
  -1   6  11   2720.67  334.44  0. 1.0000     0. 
   1  -6  10  19883.90  928.98  0. 1.0000     0. 
  -1  -6 -10  18708.10 1007.02  0. 1.0000     0. 
  -1   6  10  21412.70  935.97  0. 1.0000     0. 
  -1   6  10  20871.30  936.09  0. 1.0000     0. 
   1   6 -10  19939.80  899.21  0. 1.0000     0. 
  -1   6  10  18946.50 1042.69  0. 1.0000     0. 
   1  -6  10  20807.40  952.85  0. 1.0000     0. 
  -1   6  10  21992.60  972.93  0. 1.0000     0. 
   1   6 -10  20633.30  927.15  0. 1.0000     0. 
   1   6 -10  19225.10  872.19  0. 1.0000     0. 
  -1  -6  -9   3589.21  392.67  0. 1.0000     0. 
  -1   6   9   4289.44  446.95  0. 1.0000     0. 
   1  -6   9   4166.82  424.17  0. 1.0000     0. 
   1   6  -9   3356.25  380.72  0. 1.0000     0. 
  -1  -6  -8  12504.70  708.53  0. 1.0000     0. 
  -1   6   8  15191.90  821.61  0. 1.0000     0. 
   1   6  -8  13150.60  731.55  0. 1.0000     0. 
   1  -6   8  13704.60  753.98  0. 1.0000     0. 
  -1  -6  -7   2569.22  289.41  0. 1.0000     0. 
   1   6  -7   2454.70  289.13  0. 1.0000     0. 
   1  -6   7   2828.88  314.18  0. 1.0000     0. 
  -1   6   7   2703.91  320.35  0. 1.0000     0. 
  -1  -6  -6   7382.44  460.35  0. 1.0000     0. 
   1  -6   6   7447.98  488.48  0. 1.0000     0. 
   1   6  -6   8833.08  525.73  0. 1.0000     0. 
  -1   6   6   8146.21  531.09  0. 1.0000     0. 
  -1   6   6   7087.16  444.41  0. 1.0000     0. 
   1  -6   6   7731.92  490.36  0. 1.0000     0. 
  -1  -6  -5   7768.14  441.15  0. 1.0000     0. 
   1  -6   5   8051.21  482.82  0. 1.0000     0. 
   1   6  -5   9109.64  512.76  0. 1.0000     0. 
  -1   6   5   8759.01  527.42  0. 1.0000     0. 
  -1   6   5   8672.62  473.10  0. 1.0000     0. 
   1  -6   5   8095.21  478.99  0. 1.0000     0. 
  -1  -6  -4  14470.40  591.16  0. 1.0000     0. 
  -1   6   4  15784.80  676.38  0. 1.0000     0. 
   1   6  -4  16152.40  675.58  0. 1.0000     0. 
   1  -6   4  16747.70  677.53  0. 1.0000     0. 
  -1   6   4  16041.20  711.15  0. 1.0000     0. 
  -1   6   4  16810.10  661.57  0. 1.0000     0. 
   1  -6   4  15307.80  645.49  0. 1.0000     0. 
   1   6  -3   9774.80  482.25  0. 1.0000     0. 
  -1   6   3   9103.80  483.17  0. 1.0000     0. 
   1  -6   3   8489.05  445.00  0. 1.0000     0. 
  -1   6   3   8592.98  484.47  0. 1.0000     0. 
  -1  -6  -3   9459.58  519.14  0. 1.0000     0. 
   1  -6   3   9411.47  465.86  0. 1.0000     0. 
  -1   6   3   9248.06  463.55  0. 1.0000     0. 
   1  -6   2  46223.80 1265.58  0. 1.0000     0. 
  -1   6   2  51699.00 1378.61  0. 1.0000     0. 
   1   6  -2  51305.30 1336.33  0. 1.0000     0. 
  -1   6   2  52251.70 1397.36  0. 1.0000     0. 
  -1  -6  -2  51521.00 1419.11  0. 1.0000     0. 
  -1   6   2  50660.70 1336.80  0. 1.0000     0. 
   1  -6   2  52352.39 1336.74  0. 1.0000     0. 
   1   6  -1  58986.90 1495.50  0. 1.0000     0. 
  -1   6   1  59106.20 1534.35  0. 1.0000     0. 
   1  -6   1  60611.90 1421.31  0. 1.0000     0. 
   1  -6   1  60393.80 1494.72  0. 1.0000     0. 
  -1  -6  -1  62047.20 1597.22  0. 1.0000     0. 
   1   6   0    363.64   81.49  0. 1.0000     0. 
  -1   6   0    390.35   93.82  0. 1.0000     0. 
   1  -6   0    306.88   72.58  0. 1.0000     0. 
   1  -6   0    451.54  103.00  0. 1.0000     0. 
  -1  -6   0    672.91  135.95  0. 1.0000     0. 
   1   6   0    270.93   89.93  0. 1.0000     0. 
  -1  -6   1  58017.61 1410.02  0. 1.0000     0. 
  -1   6  -1  59357.40 1536.81  0. 1.0000     0. 
   1   6   1  60830.50 1515.46  0. 1.0000     0. 
  -1  -6   1  61996.50 1593.51  0. 1.0000     0. 
   1   6   1  62556.40 1563.06  0. 1.0000     0. 
   1  -6  -1  61014.10 1514.09  0. 1.0000     0. 
   1   6   2  49807.30 1318.40  0. 1.0000     0. 
  -1  -6   2  48527.70 1260.94  0. 1.0000     0. 
  -1  -6   2  44038.70 1142.21  0. 1.0000     0. 
  -1   6  -2  49329.11 1342.13  0. 1.0000     0. 
   1   6   2  50657.30 1338.58  0. 1.0000     0. 
   1  -6  -2  52068.10 1332.02  0. 1.0000     0. 
  -1  -6   2  56245.00 1423.35  0. 1.0000     0. 
   1   6   2  47855.89 1337.63  0. 1.0000     0. 
   1   6   3   9743.66  486.19  0. 1.0000     0. 
  -1  -6   3   9073.84  455.25  0. 1.0000     0. 
  -1   6  -3   9650.16  507.45  0. 1.0000     0. 
   1   6   3   9618.61  493.25  0. 1.0000     0. 
   1   6   3   9163.60  491.51  0. 1.0000     0. 
  -1  -6   3  10555.60  532.24  0. 1.0000     0. 
  -1  -6   4  16584.20  678.90  0. 1.0000     0. 
  -1   6  -4  16519.30  716.66  0. 1.0000     0. 
   1   6   4  15704.40  674.58  0. 1.0000     0. 
   1   6   4  17341.20  717.01  0. 1.0000     0. 
  -1  -6   4  15836.70  703.35  0. 1.0000     0. 
   1  -6  -5   8347.02  446.73  0. 1.0000     0. 
  -1  -6   5   8071.17  480.04  0. 1.0000     0. 
  -1   6  -5   8397.89  513.35  0. 1.0000     0. 
   1   6   5   8125.86  483.36  0. 1.0000     0. 
   1   6   5   8244.89  493.30  0. 1.0000     0. 
  -1  -6   5   8711.71  519.87  0. 1.0000     0. 
   1  -6  -6   7201.70  450.08  0. 1.0000     0. 
  -1  -6   6   7104.00  474.45  0. 1.0000     0. 
  -1   6  -6   8656.81  542.14  0. 1.0000     0. 
   1   6   6   7876.31  494.29  0. 1.0000     0. 
   1   6   6   7390.98  488.17  0. 1.0000     0. 
  -1  -6   6   9278.70  558.66  0. 1.0000     0. 
   1  -6  -7   2136.13  257.12  0. 1.0000     0. 
  -1  -6   7   2201.66  273.51  0. 1.0000     0. 
   1   6   7   2720.41  300.23  0. 1.0000     0. 
  -1  -6   7   2639.82  314.36  0. 1.0000     0. 
   1   6   7   2605.66  292.02  0. 1.0000     0. 
   1  -6  -8  13995.80  739.68  0. 1.0000     0. 
  -1  -6   8  15352.80  787.63  0. 1.0000     0. 
  -1   6  -8  12663.50  741.69  0. 1.0000     0. 
   1   6   8  11781.50  693.16  0. 1.0000     0. 
   1   6   8  13726.60  734.60  0. 1.0000     0. 
  -1  -6   8  13826.70  781.77  0. 1.0000     0. 
   1  -6  -9   4243.59  419.29  0. 1.0000     0. 
  -1   6  -9   3726.24  412.65  0. 1.0000     0. 
  -1  -6   9   3797.44  403.98  0. 1.0000     0. 
   1   6   9   3482.75  388.67  0. 1.0000     0. 
   1   6   9   3636.12  383.55  0. 1.0000     0. 
  -1  -6  10  20609.00  962.28  0. 1.0000     0. 
   1  -6 -10  19570.60 1022.15  0. 1.0000     0. 
   1   6  10  21494.70  915.94  0. 1.0000     0. 
   1   6  10  18837.10  985.85  0. 1.0000     0. 
   1   6  10  21681.20  951.30  0. 1.0000     0. 
   1   6  10  18190.30  946.34  0. 1.0000     0. 
  -1   6 -10  20852.60  913.71  0. 1.0000     0. 
  -1   6 -10  20556.20  923.82  0. 1.0000     0. 
   1   6  11   2491.05  302.64  0. 1.0000     0. 
  -1  -6  11   3012.00  353.10  0. 1.0000     0. 
   1   6  11   2437.22  315.18  0. 1.0000     0. 
  -1   6 -11   2917.34  341.96  0. 1.0000     0. 
  -1   6 -11   2970.37  333.48  0. 1.0000     0. 
  -1  -6  12    154.94  123.63  0. 1.0000     0. 
   1   6  12    172.82   97.78  0. 1.0000     0. 
  -1  -6  12    258.28  137.95  0. 1.0000     0. 
  -1  -6  12    231.66  116.77  0. 1.0000     0. 
   1   6  12    221.16  122.27  0. 1.0000     0. 
  -1   6 -12    175.70   93.07  0. 1.0000     0. 
  -1   6 -12    155.75  115.20  0. 1.0000     0. 
  -1  -6  13    846.59  203.59  0. 1.0000     0. 
   1   6  13    786.22  188.50  0. 1.0000     0. 
  -1  -6  13    642.52  154.13  0. 1.0000     0. 
  -1  -6  13    690.94  178.28  0. 1.0000     0. 
   1   6  13    631.27  174.11  0. 1.0000     0. 
  -1   6 -13    940.21  208.44  0. 1.0000     0. 
  -1  -6  14  11009.40  676.19  0. 1.0000     0. 
  -1  -6  14   9388.95  614.33  0. 1.0000     0. 
  -1  -6  14   9291.07  602.73  0. 1.0000     0. 
   1   6  14   9584.22  627.10  0. 1.0000     0. 
  -1   6 -14   9162.02  605.86  0. 1.0000     0. 
  -1  -6  15   4102.70  390.89  0. 1.0000     0. 
  -1  -6  15   3687.28  355.82  0. 1.0000     0. 
  -1  -6  15   3643.79  356.98  0. 1.0000     0. 
   1   6  15   4002.91  378.23  0. 1.0000     0. 
  -1   6 -15   4147.18  381.85  0. 1.0000     0. 
  -1  -6  16   2127.35  253.64  0. 1.0000     0. 
  -1  -6  16   2387.85  264.42  0. 1.0000     0. 
  -1   6 -16   2092.57  258.37  0. 1.0000     0. 
   1   6  16   2235.50  265.27  0. 1.0000     0. 
  -1  -6  17   1052.51  167.63  0. 1.0000     0. 
  -1  -6  17    941.21  147.89  0. 1.0000     0. 
   1   6  17    912.08  150.99  0. 1.0000     0. 
  -1   6 -17   1107.13  173.99  0. 1.0000     0. 
  -1  -6  18   3277.94  244.87  0. 1.0000     0. 
  -1  -6  18   3116.68  225.93  0. 1.0000     0. 
   1   6  18   3708.75  258.87  0. 1.0000     0. 
   1  -7  17   2621.03  236.01  0. 1.0000     0. 
  -1   7  17   2836.65  234.57  0. 1.0000     0. 
   1   7 -17   2570.05  236.28  0. 1.0000     0. 
   1  -7  16   2376.69  250.56  0. 1.0000     0. 
  -1   7  16   2400.37  252.66  0. 1.0000     0. 
   1   7 -16   2651.82  271.90  0. 1.0000     0. 
  -1   7  15   3738.56  339.09  0. 1.0000     0. 
   1  -7  15   4019.51  349.68  0. 1.0000     0. 
   1  -7  15   4115.48  359.73  0. 1.0000     0. 
   1   7 -15   4980.95  399.31  0. 1.0000     0. 
  -1   7  15   3875.75  356.88  0. 1.0000     0. 
   1  -7  14   1353.14  218.86  0. 1.0000     0. 
  -1   7  14   1610.22  242.36  0. 1.0000     0. 
   1  -7  14   1904.36  260.05  0. 1.0000     0. 
   1   7 -14   2096.66  272.37  0. 1.0000     0. 
  -1   7  14   1959.30  266.52  0. 1.0000     0. 
   1  -7  13  15672.10  815.32  0. 1.0000     0. 
   1  -7  13  13254.50  746.01  0. 1.0000     0. 
  -1   7  13  14284.70  769.78  0. 1.0000     0. 
   1  -7  13  14819.80  785.41  0. 1.0000     0. 
   1   7 -13  15086.70  784.66  0. 1.0000     0. 
  -1   7  13  15696.00  819.23  0. 1.0000     0. 
   1  -7  12   3277.95  367.72  0. 1.0000     0. 
   1  -7  12   3993.48  406.56  0. 1.0000     0. 
  -1   7  12   4171.97  406.42  0. 1.0000     0. 
   1  -7  12   4178.74  413.93  0. 1.0000     0. 
  -1   7  12   4409.26  426.30  0. 1.0000     0. 
   1   7 -12   3575.79  368.04  0. 1.0000     0. 
   1   7 -12   3676.58  363.61  0. 1.0000     0. 
   1  -7  11   1085.30  213.81  0. 1.0000     0. 
  -1   7  11   1431.78  253.53  0. 1.0000     0. 
   1  -7  11   1303.20  234.21  0. 1.0000     0. 
   1   7 -11   1060.32  195.68  0. 1.0000     0. 
  -1   7  11   1138.95  215.22  0. 1.0000     0. 
   1   7 -11   1223.48  215.66  0. 1.0000     0. 
  -1   7  10   2193.54  290.80  0. 1.0000     0. 
   1  -7  10   3054.14  353.10  0. 1.0000     0. 
   1   7 -10   2757.78  321.24  0. 1.0000     0. 
   1   7 -10   2559.16  308.64  0. 1.0000     0. 
   1   7 -10   2956.19  331.21  0. 1.0000     0. 
  -1   7  10   2632.73  327.17  0. 1.0000     0. 
  -1   7   9   9979.92  629.16  0. 1.0000     0. 
  -1   7   9   9129.70  699.05  0. 1.0000     0. 
   1   7  -9   9439.13  587.45  0. 1.0000     0. 
   1   7  -9   9003.42  584.22  0. 1.0000     0. 
  -1   7   9   9634.38  618.82  0. 1.0000     0. 
   1   7  -8     35.13   78.66  0. 1.0000     0. 
   1  -7   8    104.68  101.21  0. 1.0000     0. 
  -1   7   8    110.09   85.65  0. 1.0000     0. 
   1   7  -8    202.84   95.65  0. 1.0000     0. 
  -1   7   8     22.98   72.10  0. 1.0000     0. 
   1  -7   7     49.21   68.32  0. 1.0000     0. 
   1   7  -7    202.51  108.31  0. 1.0000     0. 
   1  -7   6   1453.79  229.59  0. 1.0000     0. 
   1   7  -6    960.72  187.00  0. 1.0000     0. 
  -1   7   6   1287.59  229.77  0. 1.0000     0. 
   1   7  -5   2397.02  275.50  0. 1.0000     0. 
   1  -7   5   2735.88  300.30  0. 1.0000     0. 
  -1   7   5   2610.16  302.89  0. 1.0000     0. 
  -1   7   5   2306.98  258.94  0. 1.0000     0. 
   1  -7   4   4346.60  357.21  0. 1.0000     0. 
   1   7  -4   5448.38  400.94  0. 1.0000     0. 
  -1   7   4   5084.05  395.97  0. 1.0000     0. 
  -1   7   4   5244.58  418.14  0. 1.0000     0. 
  -1  -7  -4   4318.45  399.86  0. 1.0000     0. 
  -1   7   4   5190.17  381.03  0. 1.0000     0. 
   1  -7   4   4730.60  368.63  0. 1.0000     0. 
   1  -7   3   4573.79  345.78  0. 1.0000     0. 
   1   7  -3   5159.73  374.68  0. 1.0000     0. 
  -1   7   3   4697.14  368.84  0. 1.0000     0. 
  -1   7   3   5300.00  403.79  0. 1.0000     0. 
   1  -7   3   4322.70  341.69  0. 1.0000     0. 
  -1  -7  -3   4325.37  381.08  0. 1.0000     0. 
  -1   7   3   4373.15  346.89  0. 1.0000     0. 
  -1   7   2   7298.81  459.82  0. 1.0000     0. 
   1  -7   2   7716.03  423.73  0. 1.0000     0. 
   1   7  -2   7100.95  438.94  0. 1.0000     0. 
  -1   7   2   6902.14  460.12  0. 1.0000     0. 
   1  -7   2   6562.33  419.29  0. 1.0000     0. 
  -1  -7  -2   7608.92  499.29  0. 1.0000     0. 
   1   7  -1  17664.00  729.87  0. 1.0000     0. 
  -1   7   1  17327.10  746.91  0. 1.0000     0. 
  -1  -7  -1  19913.70  826.22  0. 1.0000     0. 
   1  -7   1  18788.50  733.22  0. 1.0000     0. 
  -1   7   0 101311.00 2392.35  0. 1.0000     0. 
   1   7   0  99501.99 2344.32  0. 1.0000     0. 
  -1  -7   0 100935.99 2450.57  0. 1.0000     0. 
   1   7   0 103921.00 2413.20  0. 1.0000     0. 
   1  -7   0  95647.49 2316.99  0. 1.0000     0. 
   1   7   1  17232.60  720.07  0. 1.0000     0. 
  -1   7  -1  18112.30  760.46  0. 1.0000     0. 
   1  -7  -1  17714.60  731.74  0. 1.0000     0. 
  -1  -7   1  19292.70  801.52  0. 1.0000     0. 
   1   7   1  18027.40  763.75  0. 1.0000     0. 
   1   7   2   7557.92  452.88  0. 1.0000     0. 
  -1  -7   2   7262.80  408.70  0. 1.0000     0. 
  -1   7  -2   6824.37  448.95  0. 1.0000     0. 
   1   7   2   7665.39  475.37  0. 1.0000     0. 
  -1  -7   2   7104.39  466.64  0. 1.0000     0. 
   1  -7  -2   6268.64  423.16  0. 1.0000     0. 
   1   7   3   4157.74  345.31  0. 1.0000     0. 
  -1  -7   3   4399.82  333.93  0. 1.0000     0. 
  -1   7  -3   4536.29  371.91  0. 1.0000     0. 
  -1  -7   3   5074.63  399.55  0. 1.0000     0. 
   1   7   3   4729.47  376.06  0. 1.0000     0. 
   1  -7  -3   4597.75  372.63  0. 1.0000     0. 
  -1   7  -4   4343.21  376.77  0. 1.0000     0. 
  -1  -7   4   5281.50  385.61  0. 1.0000     0. 
   1   7   4   4194.92  362.48  0. 1.0000     0. 
   1  -7  -4   4620.18  382.30  0. 1.0000     0. 
   1   7   4   4606.61  381.97  0. 1.0000     0. 
  -1   7  -5   2744.52  312.45  0. 1.0000     0. 
  -1  -7   5   2582.15  285.37  0. 1.0000     0. 
   1   7   5   2580.34  289.50  0. 1.0000     0. 
   1   7   5   2711.24  299.98  0. 1.0000     0. 
  -1  -7   5   3018.36  323.98  0. 1.0000     0. 
  -1   7  -6   1097.13  203.91  0. 1.0000     0. 
  -1  -7   6   1285.55  213.90  0. 1.0000     0. 
   1   7   6   1119.36  200.90  0. 1.0000     0. 
   1   7   6   1635.03  240.60  0. 1.0000     0. 
  -1  -7   6    970.78  191.36  0. 1.0000     0. 
  -1  -7   7    358.98  120.82  0. 1.0000     0. 
  -1   7  -7     17.60   80.22  0. 1.0000     0. 
   1   7   7    212.72  116.14  0. 1.0000     0. 
   1   7   7    207.32  116.95  0. 1.0000     0. 
  -1  -7   7    318.28  121.57  0. 1.0000     0. 
  -1  -7   8     75.03   64.86  0. 1.0000     0. 
  -1   7  -8    215.80  126.80  0. 1.0000     0. 
   1   7   8    219.85  114.42  0. 1.0000     0. 
  -1  -7   8    394.81  160.54  0. 1.0000     0. 
   1   7   8    190.45   99.94  0. 1.0000     0. 
   1   7   8    212.55   89.44  0. 1.0000     0. 
  -1   7  -8    130.32   88.06  0. 1.0000     0. 
   1   7   9   9044.67  577.39  0. 1.0000     0. 
  -1  -7   9   8895.96  601.83  0. 1.0000     0. 
   1   7   9   8596.21  633.19  0. 1.0000     0. 
  -1   7  -9   9904.96  602.65  0. 1.0000     0. 
   1   7   9   9473.82  607.22  0. 1.0000     0. 
   1   7  10   2205.69  286.71  0. 1.0000     0. 
  -1  -7  10   3079.38  355.16  0. 1.0000     0. 
   1   7  10   3277.93  354.62  0. 1.0000     0. 
  -1   7 -10   3265.09  347.46  0. 1.0000     0. 
  -1   7 -10   3248.79  350.91  0. 1.0000     0. 
  -1  -7  11   1452.24  253.23  0. 1.0000     0. 
  -1   7 -11   1651.76  257.57  0. 1.0000     0. 
   1   7  11   1309.06  224.02  0. 1.0000     0. 
  -1   7 -11   1302.02  226.63  0. 1.0000     0. 
  -1  -7  12   3587.76  395.46  0. 1.0000     0. 
  -1  -7  12   3889.78  396.55  0. 1.0000     0. 
  -1   7 -12   3193.15  342.92  0. 1.0000     0. 
  -1   7 -12   3872.93  395.27  0. 1.0000     0. 
   1   7  12   4769.33  439.67  0. 1.0000     0. 
  -1  -7  13  16337.90  842.52  0. 1.0000     0. 
  -1  -7  13  13313.50  754.62  0. 1.0000     0. 
  -1  -7  13  15228.80  796.67  0. 1.0000     0. 
  -1   7 -13  14604.50  762.35  0. 1.0000     0. 
  -1   7 -13  15724.60  806.99  0. 1.0000     0. 
   1   7  13  15351.10  804.51  0. 1.0000     0. 
  -1  -7  14   2125.64  285.78  0. 1.0000     0. 
  -1  -7  14   1745.63  267.17  0. 1.0000     0. 
  -1  -7  14   1807.12  257.07  0. 1.0000     0. 
  -1   7 -14   1973.68  268.03  0. 1.0000     0. 
   1   7  14   1960.55  270.24  0. 1.0000     0. 
  -1  -7  15   5146.99  417.40  0. 1.0000     0. 
  -1  -7  15   4274.00  372.66  0. 1.0000     0. 
  -1  -7  15   4597.74  380.75  0. 1.0000     0. 
   1   7  15   4268.45  376.77  0. 1.0000     0. 
  -1   7 -15   4081.17  365.08  0. 1.0000     0. 
  -1  -7  16   2230.47  241.77  0. 1.0000     0. 
  -1  -7  16   2093.28  236.77  0. 1.0000     0. 
   1   7  16   2189.21  241.05  0. 1.0000     0. 
  -1   7 -16   2063.30  235.54  0. 1.0000     0. 
  -1  -7  17   2514.77  231.68  0. 1.0000     0. 
  -1  -7  17   2710.09  234.03  0. 1.0000     0. 
   1   7  17   2630.73  236.99  0. 1.0000     0. 
  -1   7 -17   2605.21  236.36  0. 1.0000     0. 
   1  -8  17    540.57   95.88  0. 1.0000     0. 
   1  -8  16    -42.85   50.06  0. 1.0000     0. 
  -1   8  16    180.47   82.84  0. 1.0000     0. 
   1   8 -16    143.80   62.98  0. 1.0000     0. 
  -1   8  15   7016.74  438.32  0. 1.0000     0. 
   1  -8  15   6993.94  456.73  0. 1.0000     0. 
  -1   8  15   7774.43  478.24  0. 1.0000     0. 
   1   8 -15   7324.21  454.67  0. 1.0000     0. 
  -1   8  14   7609.49  508.20  0. 1.0000     0. 
   1  -8  14   8817.59  549.99  0. 1.0000     0. 
  -1   8  14   8882.54  551.36  0. 1.0000     0. 
   1   8 -14   8917.49  542.68  0. 1.0000     0. 
   1  -8  13   2339.57  286.10  0. 1.0000     0. 
  -1   8  13   1876.84  260.87  0. 1.0000     0. 
   1  -8  13   2273.76  289.52  0. 1.0000     0. 
  -1   8  13   2540.84  305.32  0. 1.0000     0. 
   1   8 -13   2542.84  288.56  0. 1.0000     0. 
   1   8 -13   2732.27  301.15  0. 1.0000     0. 
   1  -8  12   7125.23  532.61  0. 1.0000     0. 
  -1   8  12   8166.08  576.56  0. 1.0000     0. 
   1  -8  12   8106.90  576.59  0. 1.0000     0. 
   1   8 -12   8468.72  554.73  0. 1.0000     0. 
   1   8 -12   7345.46  533.62  0. 1.0000     0. 
  -1   8  12   9195.89  610.99  0. 1.0000     0. 
  -1   8  11  14096.00  782.71  0. 1.0000     0. 
   1  -8  11  14261.60  792.41  0. 1.0000     0. 
   1   8 -11  13618.20  750.44  0. 1.0000     0. 
   1   8 -11  13551.00  739.55  0. 1.0000     0. 
  -1   8  11  14832.80  798.99  0. 1.0000     0. 
  -1   8  10  13531.60  758.31  0. 1.0000     0. 
   1  -8  10  12465.40  741.43  0. 1.0000     0. 
  -1   8  10  14042.20  770.75  0. 1.0000     0. 
   1   8 -10  12643.30  709.82  0. 1.0000     0. 
   1   8 -10  11406.00  685.57  0. 1.0000     0. 
  -1   8   9  11548.60  697.16  0. 1.0000     0. 
   1   8  -9  12232.70  697.67  0. 1.0000     0. 
  -1   8   9  11998.70  706.47  0. 1.0000     0. 
   1   8  -9  11780.10  681.97  0. 1.0000     0. 
  -1   8   8  16722.40  840.45  0. 1.0000     0. 
   1   8  -8  16176.80  811.66  0. 1.0000     0. 
  -1   8   8  17264.40  842.81  0. 1.0000     0. 
   1  -8   7  12112.10  753.71  0. 1.0000     0. 
   1   8  -7  11394.30  734.75  0. 1.0000     0. 
  -1   8   7  12510.80  698.82  0. 1.0000     0. 
  -1   8   7  11801.70  771.51  0. 1.0000     0. 
  -1   8   7  10743.30  654.25  0. 1.0000     0. 
   1   8  -7  11938.60  675.67  0. 1.0000     0. 
  -1   8   7  12433.70  685.08  0. 1.0000     0. 
   1   8  -7  10446.20  612.74  0. 1.0000     0. 
   1   8  -6    988.36  203.02  0. 1.0000     0. 
   1  -8   6   1903.91  274.95  0. 1.0000     0. 
  -1   8   6   1282.95  242.33  0. 1.0000     0. 
  -1  -8  -6   1396.07  265.59  0. 1.0000     0. 
   1   8  -5   1502.47  236.30  0. 1.0000     0. 
   1  -8   5   1373.11  223.10  0. 1.0000     0. 
  -1   8   5   1223.31  228.33  0. 1.0000     0. 
  -1  -8  -5   1401.29  266.71  0. 1.0000     0. 
  -1   8   4    170.46  101.97  0. 1.0000     0. 
   1   8  -4     36.86   54.63  0. 1.0000     0. 
   1  -8   4     79.34   65.78  0. 1.0000     0. 
  -1   8   4     13.34   65.87  0. 1.0000     0. 
  -1   8   4     96.75   70.75  0. 1.0000     0. 
  -1  -8  -4     82.11   93.34  0. 1.0000     0. 
  -1   8   3   7518.16  522.21  0. 1.0000     0. 
   1   8  -3   7184.14  496.81  0. 1.0000     0. 
  -1  -8  -3   7945.22  577.68  0. 1.0000     0. 
  -1   8   2   1643.45  235.76  0. 1.0000     0. 
   1   8  -2   1380.67  213.22  0. 1.0000     0. 
  -1  -8  -2   1830.50  272.91  0. 1.0000     0. 
  -1   8   1    942.15  178.52  0. 1.0000     0. 
   1   8  -1   1187.14  196.10  0. 1.0000     0. 
  -1  -8  -1    823.90  176.99  0. 1.0000     0. 
  -1   8   0   1449.63  220.73  0. 1.0000     0. 
   1   8   0   1385.81  207.62  0. 1.0000     0. 
  -1  -8   0   1239.35  207.26  0. 1.0000     0. 
  -1   8  -1    760.28  170.72  0. 1.0000     0. 
   1   8   1    657.22  146.89  0. 1.0000     0. 
   1   8   1    766.86  164.62  0. 1.0000     0. 
  -1  -8   1   1018.73  195.25  0. 1.0000     0. 
   1   8   2   1478.89  218.55  0. 1.0000     0. 
  -1   8  -2   1827.62  258.80  0. 1.0000     0. 
   1  -8  -2   1298.89  210.89  0. 1.0000     0. 
  -1  -8   2   1432.25  223.82  0. 1.0000     0. 
   1   8   2   2019.52  268.88  0. 1.0000     0. 
   1   8   3   7602.09  513.51  0. 1.0000     0. 
  -1   8  -3   7946.44  546.90  0. 1.0000     0. 
   1   8   3   8535.31  562.99  0. 1.0000     0. 
   1  -8  -3   6979.74  501.13  0. 1.0000     0. 
  -1  -8   3   7540.65  546.09  0. 1.0000     0. 
  -1  -8   4     38.45   52.10  0. 1.0000     0. 
  -1  -8   4     24.12   53.05  0. 1.0000     0. 
   1   8   4     72.84   66.27  0. 1.0000     0. 
   1  -8  -4    -17.99   43.66  0. 1.0000     0. 
  -1   8  -5   1150.76  211.26  0. 1.0000     0. 
  -1  -8   5   1218.60  209.12  0. 1.0000     0. 
   1   8   5   1095.07  209.00  0. 1.0000     0. 
   1  -8  -5   1296.87  234.53  0. 1.0000     0. 
   1   8   5   1109.65  214.52  0. 1.0000     0. 
  -1  -8   5   1227.99  236.23  0. 1.0000     0. 
  -1  -8   6   1515.60  247.19  0. 1.0000     0. 
  -1   8  -6   1308.53  240.87  0. 1.0000     0. 
   1   8   6   1687.68  261.62  0. 1.0000     0. 
  -1  -8   6   1043.08  212.95  0. 1.0000     0. 
   1  -8  -6   1124.29  217.62  0. 1.0000     0. 
   1   8   6   1678.25  257.66  0. 1.0000     0. 
  -1  -8   7  10786.10  717.17  0. 1.0000     0. 
   1   8   7  12554.80  691.09  0. 1.0000     0. 
   1   8   7  12340.60  726.93  0. 1.0000     0. 
   1   8   7  11197.40  713.55  0. 1.0000     0. 
   1   8   7  13099.70  703.11  0. 1.0000     0. 
  -1   8  -7  13188.70  690.99  0. 1.0000     0. 
  -1  -8   7  11981.60  781.34  0. 1.0000     0. 
   1   8   7  12312.20  757.23  0. 1.0000     0. 
   1   8   8  17476.40  841.61  0. 1.0000     0. 
   1   8   8  16999.40  874.97  0. 1.0000     0. 
  -1   8  -8  16349.30  803.03  0. 1.0000     0. 
   1   8   8  17007.90  837.86  0. 1.0000     0. 
  -1  -8   9  10707.30  670.54  0. 1.0000     0. 
   1   8   9  11237.60  667.36  0. 1.0000     0. 
   1   8   9   9813.64  654.58  0. 1.0000     0. 
   1   8   9  11894.00  698.47  0. 1.0000     0. 
  -1   8  -9  12512.20  699.84  0. 1.0000     0. 
   1   8  10  11291.90  674.97  0. 1.0000     0. 
  -1  -8  10  12459.40  727.82  0. 1.0000     0. 
  -1   8 -10  11275.90  672.95  0. 1.0000     0. 
   1   8  10  11516.40  690.93  0. 1.0000     0. 
   1   8  11  12745.50  715.80  0. 1.0000     0. 
  -1  -8  11  12821.40  751.22  0. 1.0000     0. 
  -1   8 -11  14014.80  756.53  0. 1.0000     0. 
   1   8  11  14834.30  786.13  0. 1.0000     0. 
  -1  -8  12   8269.73  580.02  0. 1.0000     0. 
  -1  -8  12   7979.12  557.99  0. 1.0000     0. 
  -1   8 -12   6801.85  510.84  0. 1.0000     0. 
   1   8  12   8112.00  564.97  0. 1.0000     0. 
  -1   8 -12   7857.17  548.30  0. 1.0000     0. 
  -1  -8  13   2675.89  320.14  0. 1.0000     0. 
  -1  -8  13   2277.44  294.45  0. 1.0000     0. 
  -1  -8  13   2270.81  292.75  0. 1.0000     0. 
  -1   8 -13   2578.66  304.79  0. 1.0000     0. 
   1   8  13   2290.83  286.18  0. 1.0000     0. 
  -1   8 -13   2758.31  310.67  0. 1.0000     0. 
  -1  -8  14   8890.94  553.15  0. 1.0000     0. 
  -1  -8  14   8132.44  526.66  0. 1.0000     0. 
  -1  -8  14   8623.67  538.02  0. 1.0000     0. 
   1   8  14   8740.99  549.83  0. 1.0000     0. 
  -1   8 -14   8578.41  528.09  0. 1.0000     0. 
  -1   8 -14   7949.82  505.66  0. 1.0000     0. 
  -1  -8  15   7972.80  487.28  0. 1.0000     0. 
  -1  -8  15   7868.18  480.07  0. 1.0000     0. 
  -1  -8  15   7686.28  471.00  0. 1.0000     0. 
  -1   8 -15   6869.11  440.98  0. 1.0000     0. 
   1   8  15   7844.17  482.92  0. 1.0000     0. 
  -1  -8  16    213.44   86.49  0. 1.0000     0. 
  -1  -8  16    113.02   55.98  0. 1.0000     0. 
   1   8  16    139.56   76.44  0. 1.0000     0. 
  -1   8 -16    136.40   69.42  0. 1.0000     0. 
  -1  -8  17    359.68   74.39  0. 1.0000     0. 
   1   8  17    431.85   87.76  0. 1.0000     0. 
   1  -9  16    829.67  125.05  0. 1.0000     0. 
  -1   9  16    776.42  116.57  0. 1.0000     0. 
   1  -9  15    912.17  150.43  0. 1.0000     0. 
   1   9 -15    639.95  120.40  0. 1.0000     0. 
  -1   9  15    884.42  146.10  0. 1.0000     0. 
  -1   9  14    -52.47   90.68  0. 1.0000     0. 
   1  -9  14     93.81   64.26  0. 1.0000     0. 
   1   9 -14    252.43   84.07  0. 1.0000     0. 
  -1   9  14    211.27   95.84  0. 1.0000     0. 
  -1   9  13    -33.64  103.30  0. 1.0000     0. 
   1  -9  13    299.75  122.63  0. 1.0000     0. 
   1   9 -13    178.75   77.68  0. 1.0000     0. 
  -1   9  13    181.22   86.56  0. 1.0000     0. 
   1   9 -13    212.79   90.63  0. 1.0000     0. 
   1  -9  12    360.50  133.06  0. 1.0000     0. 
  -1   9  12    311.11  137.13  0. 1.0000     0. 
   1  -9  12    348.93  117.48  0. 1.0000     0. 
   1   9 -12    345.15  128.74  0. 1.0000     0. 
  -1   9  12    167.78   72.40  0. 1.0000     0. 
  -1   9  11   2369.95  311.02  0. 1.0000     0. 
   1  -9  11   2651.25  327.20  0. 1.0000     0. 
  -1   9  11   2599.71  318.06  0. 1.0000     0. 
   1   9 -11   2239.06  277.11  0. 1.0000     0. 
  -1   9  10   4435.76  427.23  0. 1.0000     0. 
   1  -9  10   3966.44  407.47  0. 1.0000     0. 
   1   9 -10   4092.35  393.10  0. 1.0000     0. 
  -1   9  10   4303.07  410.57  0. 1.0000     0. 
  -1   9   9   9827.62  647.88  0. 1.0000     0. 
   1  -9   9  10790.60  680.26  0. 1.0000     0. 
   1   9  -9  10241.30  631.57  0. 1.0000     0. 
  -1   9   9  10343.40  649.59  0. 1.0000     0. 
  -1   9   8  16736.80  859.56  0. 1.0000     0. 
   1   9  -8  16533.20  837.09  0. 1.0000     0. 
  -1   9   8  15715.40  831.78  0. 1.0000     0. 
   1   9  -8  16555.70  818.25  0. 1.0000     0. 
   1   9  -8  16403.90  803.58  0. 1.0000     0. 
  -1   9   8  17084.40  846.42  0. 1.0000     0. 
  -1   9   7   8892.28  606.80  0. 1.0000     0. 
   1   9  -7   8658.39  588.93  0. 1.0000     0. 
  -1   9   7   8994.11  613.00  0. 1.0000     0. 
  -1   9   7   8450.07  571.94  0. 1.0000     0. 
   1   9  -7   8936.60  575.61  0. 1.0000     0. 
  -1   9   6  12752.10  725.54  0. 1.0000     0. 
  -1   9   6  11829.50  713.76  0. 1.0000     0. 
   1   9  -6  12570.20  709.08  0. 1.0000     0. 
  -1   9   6  12418.00  693.00  0. 1.0000     0. 
   1   9  -6  12382.20  688.57  0. 1.0000     0. 
   1   9  -5   1491.03  226.36  0. 1.0000     0. 
   1   9  -5    982.98  210.46  0. 1.0000     0. 
  -1   9   5   1277.49  205.83  0. 1.0000     0. 
   1   9  -5   1234.35  214.00  0. 1.0000     0. 
  -1   9   5   1234.96  217.86  0. 1.0000     0. 
  -1  -9  -5   1081.28  248.93  0. 1.0000     0. 
  -1   9   5   1384.80  220.36  0. 1.0000     0. 
   1   9  -4   4763.45  448.48  0. 1.0000     0. 
  -1   9   4   5076.25  424.75  0. 1.0000     0. 
  -1   9   4   5344.32  481.81  0. 1.0000     0. 
  -1   9   4   4920.66  432.53  0. 1.0000     0. 
  -1  -9  -4   5338.34  526.39  0. 1.0000     0. 
   1   9  -4   5129.22  422.99  0. 1.0000     0. 
  -1   9   4   5068.93  421.34  0. 1.0000     0. 
  -1   9   3   1289.37  234.60  0. 1.0000     0. 
   1   9  -3   1344.71  231.01  0. 1.0000     0. 
  -1  -9  -3   1458.99  265.19  0. 1.0000     0. 
  -1   9   2    835.86  185.97  0. 1.0000     0. 
   1   9  -2    798.54  182.64  0. 1.0000     0. 
  -1  -9  -2    782.02  199.86  0. 1.0000     0. 
   1   9  -1  22655.90  997.98  0. 1.0000     0. 
  -1   9   1  23277.30 1037.30  0. 1.0000     0. 
   1   9   0    305.22  125.25  0. 1.0000     0. 
  -1   9   0    355.99  125.51  0. 1.0000     0. 
  -1  -9   0    521.63  161.33  0. 1.0000     0. 
   1   9   1  24532.90 1031.30  0. 1.0000     0. 
  -1   9  -1  26050.10 1102.62  0. 1.0000     0. 
  -1  -9   1  23139.70 1065.81  0. 1.0000     0. 
   1   9   2    776.24  171.73  0. 1.0000     0. 
  -1   9  -2    808.93  183.16  0. 1.0000     0. 
  -1  -9   2   1100.89  220.74  0. 1.0000     0. 
   1   9   3   1576.36  252.29  0. 1.0000     0. 
  -1   9  -3   1887.05  283.74  0. 1.0000     0. 
   1   9   3   1666.68  266.17  0. 1.0000     0. 
  -1  -9   3    942.79  212.21  0. 1.0000     0. 
  -1   9  -4   5675.35  516.15  0. 1.0000     0. 
   1   9   4   5990.71  467.07  0. 1.0000     0. 
   1   9   4   5724.41  470.85  0. 1.0000     0. 
  -1   9  -4   5506.16  437.81  0. 1.0000     0. 
   1   9   4   5306.29  486.70  0. 1.0000     0. 
  -1  -9   4   4592.61  457.86  0. 1.0000     0. 
  -1   9  -4   5798.49  452.95  0. 1.0000     0. 
   1   9   4   5225.43  425.40  0. 1.0000     0. 
  -1   9  -5   1390.93  220.76  0. 1.0000     0. 
   1   9   5   1550.26  250.13  0. 1.0000     0. 
   1   9   5   1204.92  234.67  0. 1.0000     0. 
  -1  -9   5    832.34  218.56  0. 1.0000     0. 
   1   9   5   1685.90  247.12  0. 1.0000     0. 
  -1   9  -5   1533.93  233.58  0. 1.0000     0. 
   1   9   5   1347.94  251.36  0. 1.0000     0. 
   1   9   6  10748.30  659.76  0. 1.0000     0. 
   1   9   6  13223.90  759.78  0. 1.0000     0. 
  -1   9  -6  12843.80  699.05  0. 1.0000     0. 
   1   9   6  11951.00  688.11  0. 1.0000     0. 
   1   9   7   8538.73  575.09  0. 1.0000     0. 
   1   9   7   8826.47  619.75  0. 1.0000     0. 
   1   9   7   8584.34  580.68  0. 1.0000     0. 
  -1   9  -7   8802.20  574.69  0. 1.0000     0. 
   1   9   8  16774.30  844.88  0. 1.0000     0. 
   1   9   8  17480.50  898.56  0. 1.0000     0. 
  -1   9  -8  17734.20  849.59  0. 1.0000     0. 
   1   9   8  16626.20  843.22  0. 1.0000     0. 
   1   9   9   8643.75  593.12  0. 1.0000     0. 
   1   9   9   9442.55  646.37  0. 1.0000     0. 
   1   9   9  10409.60  648.35  0. 1.0000     0. 
  -1   9  -9  10847.30  650.35  0. 1.0000     0. 
   1   9  10   3172.73  346.09  0. 1.0000     0. 
   1   9  10   4164.52  404.01  0. 1.0000     0. 
  -1   9 -10   4192.28  400.35  0. 1.0000     0. 
   1   9  11   2050.39  266.43  0. 1.0000     0. 
  -1  -9  11   2527.73  318.98  0. 1.0000     0. 
   1   9  11   2222.22  291.48  0. 1.0000     0. 
  -1   9 -11   2940.49  333.48  0. 1.0000     0. 
  -1  -9  12    401.02  126.16  0. 1.0000     0. 
  -1  -9  12    483.27  152.92  0. 1.0000     0. 
  -1  -9  12    249.10  135.35  0. 1.0000     0. 
   1   9  12    296.58  101.64  0. 1.0000     0. 
  -1   9 -12    563.85  152.01  0. 1.0000     0. 
  -1  -9  13    143.93   62.21  0. 1.0000     0. 
  -1  -9  13    200.81  137.21  0. 1.0000     0. 
  -1   9 -13    190.08   95.22  0. 1.0000     0. 
  -1  -9  13    295.98  118.67  0. 1.0000     0. 
  -1   9 -13    160.65   92.08  0. 1.0000     0. 
   1   9  13    122.51   58.08  0. 1.0000     0. 
  -1  -9  14    300.26   98.08  0. 1.0000     0. 
  -1  -9  14     56.36   52.38  0. 1.0000     0. 
  -1  -9  14    164.41   98.93  0. 1.0000     0. 
   1   9  14    223.96  101.60  0. 1.0000     0. 
  -1   9 -14    210.97   90.35  0. 1.0000     0. 
  -1  -9  15    509.48  106.41  0. 1.0000     0. 
  -1  -9  15    822.94  144.78  0. 1.0000     0. 
   1   9  15    851.40  145.65  0. 1.0000     0. 
  -1  -9  16    702.50  114.52  0. 1.0000     0. 
   1   9  16    708.99  114.45  0. 1.0000     0. 
   1 -10  15    373.35   92.26  0. 1.0000     0. 
  -1  10  15    314.76   83.76  0. 1.0000     0. 
   1  10 -14   2916.40  270.81  0. 1.0000     0. 
  -1  10  14   3063.16  261.39  0. 1.0000     0. 
   1 -10  14   4003.07  305.51  0. 1.0000     0. 
   1  10 -14   2788.52  239.37  0. 1.0000     0. 
  -1  10  14   3596.04  287.92  0. 1.0000     0. 
  -1  10  13    563.63  134.31  0. 1.0000     0. 
   1 -10  13    665.25  147.40  0. 1.0000     0. 
  -1  10  13    655.12  139.63  0. 1.0000     0. 
   1  10 -13    611.24  126.98  0. 1.0000     0. 
  -1  10  12   2494.47  280.43  0. 1.0000     0. 
   1 -10  12   2624.30  289.64  0. 1.0000     0. 
  -1  10  12   2723.11  299.08  0. 1.0000     0. 
   1  10 -12   2433.90  269.86  0. 1.0000     0. 
  -1  10  11   2095.14  265.34  0. 1.0000     0. 
   1 -10  11   2721.27  309.48  0. 1.0000     0. 
  -1  10  11   2839.32  314.26  0. 1.0000     0. 
   1  10 -11   2504.84  290.05  0. 1.0000     0. 
  -1  10  10   1578.15  245.79  0. 1.0000     0. 
   1 -10  10   1576.05  244.72  0. 1.0000     0. 
   1  10 -10   1597.36  229.93  0. 1.0000     0. 
  -1  10  10   1534.11  249.27  0. 1.0000     0. 
  -1  10   9   8364.08  584.22  0. 1.0000     0. 
   1 -10   9   8200.12  579.71  0. 1.0000     0. 
   1  10  -9   9333.67  594.54  0. 1.0000     0. 
  -1  10   9   8484.04  574.29  0. 1.0000     0. 
  -1  10   8   3349.00  365.35  0. 1.0000     0. 
  -1  10   8   3069.07  348.47  0. 1.0000     0. 
   1  10  -8   3046.10  335.39  0. 1.0000     0. 
   1  10  -8   3022.31  330.61  0. 1.0000     0. 
  -1  10   8   2979.62  334.60  0. 1.0000     0. 
  -1  10   7  13507.10  769.52  0. 1.0000     0. 
  -1  10   7  14004.70  792.62  0. 1.0000     0. 
   1  10  -7  15994.40  821.03  0. 1.0000     0. 
   1  10  -7  15433.70  784.24  0. 1.0000     0. 
  -1  10   7  14410.40  769.53  0. 1.0000     0. 
   1  10  -7  15048.90  779.93  0. 1.0000     0. 
  -1  10   6   4046.27  410.20  0. 1.0000     0. 
  -1  10   6   4995.62  462.89  0. 1.0000     0. 
   1  10  -6   4656.53  424.60  0. 1.0000     0. 
  -1  10   6   5037.09  436.58  0. 1.0000     0. 
   1  10  -6   5366.59  447.46  0. 1.0000     0. 
  -1  10   5   4429.69  420.16  0. 1.0000     0. 
  -1  10   5   4143.68  417.60  0. 1.0000     0. 
   1  10  -5   3869.92  387.05  0. 1.0000     0. 
  -1  10   5   3749.98  378.43  0. 1.0000     0. 
   1  10  -5   4233.60  393.86  0. 1.0000     0. 
   1  10  -4   2021.97  263.24  0. 1.0000     0. 
  -1  10   4   1872.52  276.50  0. 1.0000     0. 
  -1  10   4   1802.99  256.81  0. 1.0000     0. 
  -1  10   4   1964.12  289.96  0. 1.0000     0. 
  -1  10   4   2362.36  296.33  0. 1.0000     0. 
  -1  10   3   2975.00  332.00  0. 1.0000     0. 
  -1  10   3   3751.14  380.10  0. 1.0000     0. 
  -1  10   3   3568.35  383.65  0. 1.0000     0. 
   1  10  -3   3681.18  373.41  0. 1.0000     0. 
   1  10  -3   3830.06  373.39  0. 1.0000     0. 
  -1  10   2   4970.52  439.63  0. 1.0000     0. 
   1  10  -2   5545.71  481.54  0. 1.0000     0. 
  -1  10   2   5367.86  462.42  0. 1.0000     0. 
   1  10  -2   4821.84  429.44  0. 1.0000     0. 
  -1  10   2   5016.56  441.69  0. 1.0000     0. 
   1  10  -2   4951.64  423.89  0. 1.0000     0. 
   1  10  -1   8256.99  583.95  0. 1.0000     0. 
  -1  10   1   8057.81  572.27  0. 1.0000     0. 
  -1  10   1   9569.05  625.40  0. 1.0000     0. 
   1  10  -1   8677.07  587.77  0. 1.0000     0. 
  -1  10   1   8706.42  592.46  0. 1.0000     0. 
  -1 -10  -1   6733.01  596.14  0. 1.0000     0. 
   1  10  -1   8686.39  577.84  0. 1.0000     0. 
  -1  10   1   9557.70  606.34  0. 1.0000     0. 
  -1  10   0   6411.38  509.44  0. 1.0000     0. 
   1  10   0   6600.00  501.66  0. 1.0000     0. 
  -1  10   0   7386.47  562.56  0. 1.0000     0. 
  -1  10   0   6498.75  509.40  0. 1.0000     0. 
   1  10   0   6494.50  508.48  0. 1.0000     0. 
   1  10   0   6732.17  508.11  0. 1.0000     0. 
  -1  10   0   6975.26  511.01  0. 1.0000     0. 
  -1 -10   0   4881.89  500.97  0. 1.0000     0. 
  -1  10  -1   8630.25  601.18  0. 1.0000     0. 
   1  10   1   8142.60  577.91  0. 1.0000     0. 
  -1  10  -1   8620.22  583.76  0. 1.0000     0. 
  -1 -10   1   7456.45  619.46  0. 1.0000     0. 
   1  10   1   8998.30  592.43  0. 1.0000     0. 
  -1  10  -1   9129.11  586.80  0. 1.0000     0. 
  -1  10  -2   5332.31  472.70  0. 1.0000     0. 
   1  10   2   5903.52  491.91  0. 1.0000     0. 
  -1  10  -2   4738.01  430.17  0. 1.0000     0. 
   1  10   2   4673.45  431.73  0. 1.0000     0. 
  -1  10  -2   5612.46  449.87  0. 1.0000     0. 
  -1  10  -2   4702.53  411.46  0. 1.0000     0. 
   1  10   2   5445.82  451.14  0. 1.0000     0. 
  -1  10  -3   3300.45  375.79  0. 1.0000     0. 
   1  10   3   4059.75  407.66  0. 1.0000     0. 
   1  10   3   3379.02  363.96  0. 1.0000     0. 
  -1  10  -3   3156.77  350.61  0. 1.0000     0. 
   1  10   3   3116.16  333.31  0. 1.0000     0. 
  -1  10  -3   3299.92  349.73  0. 1.0000     0. 
   1  10   3   2989.13  330.50  0. 1.0000     0. 
  -1  10  -3   3324.51  349.62  0. 1.0000     0. 
  -1  10  -4   1829.91  261.23  0. 1.0000     0. 
  -1  10  -4   2398.03  317.39  0. 1.0000     0. 
   1  10   4   2044.48  297.44  0. 1.0000     0. 
   1  10   4   2285.79  309.11  0. 1.0000     0. 
  -1  10  -4   1756.86  254.45  0. 1.0000     0. 
   1  10   4   1860.53  262.79  0. 1.0000     0. 
  -1  10  -4   1975.81  263.67  0. 1.0000     0. 
  -1  10  -5   4463.50  433.11  0. 1.0000     0. 
   1  10   5   4910.75  446.61  0. 1.0000     0. 
   1  10   5   4690.47  447.48  0. 1.0000     0. 
  -1  10  -5   4432.56  411.05  0. 1.0000     0. 
  -1  10  -5   4466.90  410.53  0. 1.0000     0. 
   1  10   5   4302.14  401.80  0. 1.0000     0. 
  -1  10  -6   5293.30  481.57  0. 1.0000     0. 
   1  10   6   4830.38  447.14  0. 1.0000     0. 
   1  10   6   5052.05  471.75  0. 1.0000     0. 
  -1  10  -6   5421.59  453.68  0. 1.0000     0. 
   1  10   6   5107.42  440.73  0. 1.0000     0. 
  -1  10  -7  15328.60  834.45  0. 1.0000     0. 
   1  10   7  13564.60  764.22  0. 1.0000     0. 
   1  10   7  15355.20  845.05  0. 1.0000     0. 
  -1  10  -7  15116.30  785.51  0. 1.0000     0. 
   1  10   7  14367.20  771.56  0. 1.0000     0. 
   1  10   8   3608.19  382.68  0. 1.0000     0. 
   1  10   8   4110.07  422.02  0. 1.0000     0. 
   1  10   8   3482.97  364.09  0. 1.0000     0. 
  -1  10  -8   3140.38  348.83  0. 1.0000     0. 
   1  10   9   8423.49  573.51  0. 1.0000     0. 
   1  10   9   9122.37  616.93  0. 1.0000     0. 
   1  10   9   8680.92  582.91  0. 1.0000     0. 
  -1  10  -9   8161.85  555.86  0. 1.0000     0. 
  -1  10 -10   1680.59  257.28  0. 1.0000     0. 
   1  10  10   1574.67  233.52  0. 1.0000     0. 
  -1  10 -10   1859.01  263.24  0. 1.0000     0. 
   1  10  10   1697.07  244.40  0. 1.0000     0. 
  -1  10 -11   2521.05  304.55  0. 1.0000     0. 
   1  10  11   2292.52  277.66  0. 1.0000     0. 
  -1 -10  11   2674.00  305.02  0. 1.0000     0. 
  -1  10 -11   2915.16  308.67  0. 1.0000     0. 
   1  10  11   2698.68  305.14  0. 1.0000     0. 
  -1  10 -12   2860.23  301.86  0. 1.0000     0. 
  -1 -10  12   2782.00  305.48  0. 1.0000     0. 
  -1 -10  12   2751.48  303.68  0. 1.0000     0. 
  -1  10 -12   2959.56  305.65  0. 1.0000     0. 
   1  10  12   3152.22  313.61  0. 1.0000     0. 
  -1 -10  13    615.40  143.20  0. 1.0000     0. 
  -1  10 -13    711.77  147.38  0. 1.0000     0. 
  -1 -10  13    478.61  110.20  0. 1.0000     0. 
   1  10  13    674.20  145.74  0. 1.0000     0. 
  -1  10 -13    401.68  115.21  0. 1.0000     0. 
  -1 -10  14   3292.70  275.76  0. 1.0000     0. 
  -1 -10  14   3673.02  292.80  0. 1.0000     0. 
  -1  10 -14   3219.32  272.00  0. 1.0000     0. 
   1  10  14   3866.12  300.07  0. 1.0000     0. 
  -1 -10  15    336.61   83.65  0. 1.0000     0. 
   1  10  15    317.42   84.22  0. 1.0000     0. 
   1  11 -13   1345.15  180.13  0. 1.0000     0. 
  -1  11  13   1173.87  169.93  0. 1.0000     0. 
   1 -11  13   1198.99  161.86  0. 1.0000     0. 
   1  11 -13   1171.80  162.18  0. 1.0000     0. 
   1  11 -12   5025.32  377.73  0. 1.0000     0. 
  -1  11  12   5305.81  381.53  0. 1.0000     0. 
   1 -11  12   4881.15  358.02  0. 1.0000     0. 
  -1  11  12   5310.48  379.61  0. 1.0000     0. 
   1  11 -12   5079.02  362.16  0. 1.0000     0. 
  -1  11  11    349.91  121.73  0. 1.0000     0. 
   1  11 -11    409.89  129.24  0. 1.0000     0. 
   1 -11  11    329.73  104.66  0. 1.0000     0. 
  -1  11  11    400.87  117.88  0. 1.0000     0. 
   1  11 -11    292.49  112.92  0. 1.0000     0. 
  -1  11  10   7736.74  521.40  0. 1.0000     0. 
   1 -11  10   6924.42  481.68  0. 1.0000     0. 
   1  11 -10   8051.46  511.74  0. 1.0000     0. 
  -1  11  10   8106.96  519.06  0. 1.0000     0. 
  -1  11   9  10021.80  618.83  0. 1.0000     0. 
   1 -11   9   8484.70  554.49  0. 1.0000     0. 
   1  11  -9   9646.82  584.26  0. 1.0000     0. 
  -1  11   9  10068.20  599.05  0. 1.0000     0. 
  -1  11   8  10515.80  648.07  0. 1.0000     0. 
  -1  11   8   9253.57  607.43  0. 1.0000     0. 
   1 -11   8  10263.40  617.06  0. 1.0000     0. 
  -1  11   8  10728.30  632.87  0. 1.0000     0. 
   1  11  -8   9651.77  596.70  0. 1.0000     0. 
  -1  11   7  18803.90  904.89  0. 1.0000     0. 
  -1  11   7  17923.10  896.04  0. 1.0000     0. 
   1  11  -7  19453.90  885.27  0. 1.0000     0. 
   1  11  -7  18605.90  869.59  0. 1.0000     0. 
  -1  11   7  17912.80  858.55  0. 1.0000     0. 
   1  11  -6   1914.23  275.58  0. 1.0000     0. 
  -1  11   6   2213.05  309.50  0. 1.0000     0. 
  -1  11   6   1990.79  285.15  0. 1.0000     0. 
   1  11  -6   1570.62  243.79  0. 1.0000     0. 
  -1  11   6   1666.75  265.90  0. 1.0000     0. 
   1  11  -5   6589.05  543.35  0. 1.0000     0. 
  -1  11   5   6385.67  520.48  0. 1.0000     0. 
  -1  11   5   6168.96  518.28  0. 1.0000     0. 
   1  11  -5   6556.49  501.27  0. 1.0000     0. 
  -1  11   4  11752.90  686.24  0. 1.0000     0. 
   1  11  -4  12733.70  766.90  0. 1.0000     0. 
  -1  11   4  14253.20  772.20  0. 1.0000     0. 
  -1  11   4  12648.80  750.17  0. 1.0000     0. 
   1  11  -4  12941.90  721.11  0. 1.0000     0. 
  -1  11   3   6094.98  492.28  0. 1.0000     0. 
   1  11  -3   7396.67  568.18  0. 1.0000     0. 
  -1  11   3   6974.47  540.83  0. 1.0000     0. 
   1  11  -3   5775.03  482.15  0. 1.0000     0. 
  -1  11   3   6673.62  529.26  0. 1.0000     0. 
   1  11  -3   7062.29  518.80  0. 1.0000     0. 
   1  11  -2    664.02  157.47  0. 1.0000     0. 
  -1  11   2   1136.00  260.33  0. 1.0000     0. 
   1  11  -2    682.12  169.57  0. 1.0000     0. 
  -1  11   2    573.19  154.47  0. 1.0000     0. 
   1  11  -2    725.29  177.32  0. 1.0000     0. 
  -1  11   2    691.78  163.97  0. 1.0000     0. 
  -1  11   1  16237.00  849.33  0. 1.0000     0. 
   1  11  -1  16546.80  857.22  0. 1.0000     0. 
  -1  11   1  16825.50  860.73  0. 1.0000     0. 
   1  11  -1  16276.00  850.88  0. 1.0000     0. 
   1  11  -1  16671.00  841.26  0. 1.0000     0. 
  -1  11   0   6261.45  514.55  0. 1.0000     0. 
   1  11   0   6072.63  492.44  0. 1.0000     0. 
   1  11   0   6464.42  519.54  0. 1.0000     0. 
  -1  11   0   5858.33  489.34  0. 1.0000     0. 
   1  11   0   6688.62  516.20  0. 1.0000     0. 
  -1  11  -1  18020.70  915.03  0. 1.0000     0. 
   1  11   1  16802.60  874.73  0. 1.0000     0. 
  -1  11  -1  17272.50  875.96  0. 1.0000     0. 
   1  11   1  18180.10  889.73  0. 1.0000     0. 
   1  11   2    929.73  190.26  0. 1.0000     0. 
  -1  11  -2    987.63  206.79  0. 1.0000     0. 
   1  11   2    642.03  173.72  0. 1.0000     0. 
  -1  11  -2   1023.27  219.94  0. 1.0000     0. 
  -1  11  -2    802.59  177.05  0. 1.0000     0. 
  -1  11  -3   6732.03  543.06  0. 1.0000     0. 
  -1  11  -3   6573.74  524.66  0. 1.0000     0. 
   1  11   3   6701.92  530.33  0. 1.0000     0. 
  -1  11  -3   7329.22  533.69  0. 1.0000     0. 
   1  11   3   7396.18  536.71  0. 1.0000     0. 
  -1  11  -4  13359.10  773.16  0. 1.0000     0. 
   1  11   4  14841.70  800.61  0. 1.0000     0. 
   1  11   4  13234.20  767.67  0. 1.0000     0. 
  -1  11  -4  11361.50  693.68  0. 1.0000     0. 
  -1  11  -4  12362.40  711.93  0. 1.0000     0. 
  -1  11  -5   5727.80  491.21  0. 1.0000     0. 
   1  11   5   6124.62  506.65  0. 1.0000     0. 
   1  11   5   5740.71  501.61  0. 1.0000     0. 
  -1  11  -5   5149.26  439.90  0. 1.0000     0. 
   1  11   5   5452.00  456.86  0. 1.0000     0. 
  -1  11  -5   6339.31  497.83  0. 1.0000     0. 
   1  11   6   1923.48  300.12  0. 1.0000     0. 
  -1  11  -6   1726.24  269.25  0. 1.0000     0. 
   1  11   6   1596.39  269.12  0. 1.0000     0. 
  -1  11  -6   1393.13  231.41  0. 1.0000     0. 
   1  11   6   1692.82  264.84  0. 1.0000     0. 
  -1  11  -7  18489.50  917.12  0. 1.0000     0. 
   1  11   7  18675.20  901.43  0. 1.0000     0. 
   1  11   7  19536.40  951.14  0. 1.0000     0. 
  -1  11  -7  19927.90  907.66  0. 1.0000     0. 
   1  11   7  19011.30  882.21  0. 1.0000     0. 
  -1  11  -8  10764.10  666.74  0. 1.0000     0. 
   1  11   8  11265.80  662.73  0. 1.0000     0. 
   1  11   8  10777.90  677.75  0. 1.0000     0. 
  -1  11  -8  10935.50  644.09  0. 1.0000     0. 
   1  11   8  11103.50  645.13  0. 1.0000     0. 
  -1  11  -9   8983.38  593.64  0. 1.0000     0. 
   1  11   9   8857.11  567.37  0. 1.0000     0. 
   1  11   9   8098.66  558.73  0. 1.0000     0. 
  -1  11  -9   9215.03  571.41  0. 1.0000     0. 
   1  11   9   8810.73  560.64  0. 1.0000     0. 
  -1  11 -10   7532.27  515.86  0. 1.0000     0. 
   1  11  10   7540.47  497.38  0. 1.0000     0. 
  -1 -11  10   7552.21  513.12  0. 1.0000     0. 
   1  11  10   6380.06  463.26  0. 1.0000     0. 
  -1  11 -10   8568.62  529.20  0. 1.0000     0. 
   1  11  10   7548.82  499.09  0. 1.0000     0. 
   1  11  11    473.25  135.83  0. 1.0000     0. 
  -1  11 -11    267.95  103.60  0. 1.0000     0. 
  -1 -11  11    245.18  113.80  0. 1.0000     0. 
  -1  11 -11    190.29   98.38  0. 1.0000     0. 
   1  11  11    188.79  104.04  0. 1.0000     0. 
  -1  11 -12   4402.95  347.87  0. 1.0000     0. 
  -1 -11  12   4444.76  349.70  0. 1.0000     0. 
  -1 -11  12   5269.46  378.11  0. 1.0000     0. 
  -1  11 -12   5390.16  379.63  0. 1.0000     0. 
   1  11  12   5058.20  364.43  0. 1.0000     0. 
  -1  11 -13    891.10  136.85  0. 1.0000     0. 
  -1 -11  13   1043.32  152.02  0. 1.0000     0. 
  -1 -11  13    997.39  156.54  0. 1.0000     0. 
   1  11  13   1384.52  177.67  0. 1.0000     0. 
  -1  11 -13   1341.31  174.19  0. 1.0000     0. 
  -1 -11  14    296.75   77.50  0. 1.0000     0. 
   1  11  14    408.18   87.33  0. 1.0000     0. 
   1  12 -12   2248.12  219.07  0. 1.0000     0. 
  -1  12  12   2630.85  237.44  0. 1.0000     0. 
   1 -12  12   2004.77  187.61  0. 1.0000     0. 
   1  12 -12   2323.35  211.61  0. 1.0000     0. 
   1  12 -11   1286.56  183.71  0. 1.0000     0. 
  -1  12  11   1661.94  215.97  0. 1.0000     0. 
   1 -12  11   1249.43  161.15  0. 1.0000     0. 
   1  12 -11   1394.58  184.08  0. 1.0000     0. 
   1  12 -10   7884.93  484.62  0. 1.0000     0. 
  -1  12  10   8295.44  500.29  0. 1.0000     0. 
   1 -12  10   6997.83  428.17  0. 1.0000     0. 
  -1  12   9    620.79  158.35  0. 1.0000     0. 
   1  12  -9    490.19  129.93  0. 1.0000     0. 
   1 -12   9    592.09  130.22  0. 1.0000     0. 
   1  12  -9    470.82  117.56  0. 1.0000     0. 
   1  12  -8   2583.28  301.93  0. 1.0000     0. 
  -1  12   8   2838.48  320.97  0. 1.0000     0. 
  -1  12   8   2614.79  293.23  0. 1.0000     0. 
   1  12  -8   2831.50  300.88  0. 1.0000     0. 
   1  12  -7   4487.94  404.87  0. 1.0000     0. 
  -1  12   7   5329.58  444.09  0. 1.0000     0. 
  -1  12   7   4474.88  404.85  0. 1.0000     0. 
   1  12  -7   4020.77  374.17  0. 1.0000     0. 
  -1  12   6   2467.96  322.95  0. 1.0000     0. 
   1  12  -6   2074.38  287.02  0. 1.0000     0. 
  -1  12   6   2311.69  311.27  0. 1.0000     0. 
   1  12  -6   2036.20  269.28  0. 1.0000     0. 
   1  12  -5   4192.93  413.83  0. 1.0000     0. 
  -1  12   5   5273.42  462.71  0. 1.0000     0. 
  -1  12   5   4155.62  408.76  0. 1.0000     0. 
   1  12  -5   4145.08  387.89  0. 1.0000     0. 
   1  12  -5   4558.65  405.83  0. 1.0000     0. 
   1  12  -4   2960.67  347.38  0. 1.0000     0. 
  -1  12   4   4183.44  432.12  0. 1.0000     0. 
  -1  12   4   3122.53  359.05  0. 1.0000     0. 
   1  12  -4   2766.05  319.02  0. 1.0000     0. 
   1  12  -4   3135.86  343.83  0. 1.0000     0. 
   1  12  -3   2136.21  303.66  0. 1.0000     0. 
  -1  12   3   1814.47  264.12  0. 1.0000     0. 
   1  12  -3   1984.09  276.17  0. 1.0000     0. 
  -1  12   3   1811.98  273.40  0. 1.0000     0. 
   1  12  -3   2166.95  287.99  0. 1.0000     0. 
   1  12  -3   2190.56  284.06  0. 1.0000     0. 
  -1  12   2  25733.10 1078.22  0. 1.0000     0. 
   1  12  -2  26270.00 1114.21  0. 1.0000     0. 
   1  12  -2  26572.30 1106.65  0. 1.0000     0. 
  -1  12   2  26118.70 1104.93  0. 1.0000     0. 
   1  12  -2  27185.60 1086.87  0. 1.0000     0. 
   1  12  -2  28330.60 1118.00  0. 1.0000     0. 
  -1  12   1   1999.49  285.65  0. 1.0000     0. 
   1  12  -1   1983.66  279.95  0. 1.0000     0. 
  -1  12   1   2162.58  296.30  0. 1.0000     0. 
   1  12  -1   2204.81  306.28  0. 1.0000     0. 
   1  12  -1   2391.81  306.95  0. 1.0000     0. 
   1  12   0    402.20  143.25  0. 1.0000     0. 
   1  12   0    310.20   99.64  0. 1.0000     0. 
  -1  12   0    310.69  136.74  0. 1.0000     0. 
  -1  12   0     80.89   78.60  0. 1.0000     0. 
   1  12   0    230.35  120.70  0. 1.0000     0. 
   1  12   1   2049.87  278.83  0. 1.0000     0. 
  -1  12  -1   1650.73  264.84  0. 1.0000     0. 
  -1  12  -1   1653.98  259.02  0. 1.0000     0. 
   1  12   1   1785.90  262.72  0. 1.0000     0. 
  -1  12  -2  27534.00 1154.25  0. 1.0000     0. 
   1  12   2  25474.10 1101.09  0. 1.0000     0. 
  -1  12  -2  27560.90 1130.63  0. 1.0000     0. 
  -1  12  -2  24491.40 1027.92  0. 1.0000     0. 
   1  12   2  28205.10 1122.51  0. 1.0000     0. 
  -1  12  -3   1806.22  286.56  0. 1.0000     0. 
   1  12   3   2071.10  298.59  0. 1.0000     0. 
  -1  12  -3   1784.13  274.95  0. 1.0000     0. 
  -1  12  -3   2162.53  280.28  0. 1.0000     0. 
  -1  12  -4   3003.30  357.58  0. 1.0000     0. 
  -1  12  -4   2954.99  340.35  0. 1.0000     0. 
   1  12   4   2781.56  336.02  0. 1.0000     0. 
  -1  12  -4   3285.15  347.89  0. 1.0000     0. 
  -1  12  -5   4537.67  425.86  0. 1.0000     0. 
   1  12   5   5105.32  448.70  0. 1.0000     0. 
  -1  12  -5   4326.59  389.20  0. 1.0000     0. 
  -1  12  -5   4452.50  402.71  0. 1.0000     0. 
  -1  12  -6   1965.93  276.56  0. 1.0000     0. 
   1  12   6   2259.96  299.57  0. 1.0000     0. 
  -1  12  -6   1847.56  260.06  0. 1.0000     0. 
  -1  12  -7   4418.18  400.56  0. 1.0000     0. 
   1  12   7   3728.48  381.09  0. 1.0000     0. 
  -1  12  -7   4438.62  391.03  0. 1.0000     0. 
  -1  12  -8   2809.22  311.94  0. 1.0000     0. 
   1  12   8   2891.24  314.95  0. 1.0000     0. 
  -1  12  -8   2894.88  308.43  0. 1.0000     0. 
  -1  12  -9    544.70  134.10  0. 1.0000     0. 
   1  12   9    531.21  130.59  0. 1.0000     0. 
  -1 -12   9    539.85  141.29  0. 1.0000     0. 
  -1  12  -9    566.32  137.51  0. 1.0000     0. 
  -1  12 -10   7094.43  461.07  0. 1.0000     0. 
   1  12  10   6520.98  418.56  0. 1.0000     0. 
  -1 -12  10   7604.13  464.77  0. 1.0000     0. 
  -1  12 -10   7729.53  461.69  0. 1.0000     0. 
  -1  12 -11    880.70  147.57  0. 1.0000     0. 
  -1 -12  11   1093.80  167.46  0. 1.0000     0. 
  -1 -12  11   1189.83  170.73  0. 1.0000     0. 
  -1  12 -11   1147.68  163.91  0. 1.0000     0. 
  -1  12 -12   2011.56  199.87  0. 1.0000     0. 
  -1 -12  12   2048.00  198.80  0. 1.0000     0. 
  -1 -12  12   2389.31  217.57  0. 1.0000     0. 
  -1  12 -12   2353.29  217.21  0. 1.0000     0. 
   1  13 -11    526.05   97.70  0. 1.0000     0. 
   1  13 -11    599.58  101.62  0. 1.0000     0. 
   1  13 -10   1016.86  147.06  0. 1.0000     0. 
   1  13 -10   1168.70  156.00  0. 1.0000     0. 
   1  13  -9   9023.77  484.70  0. 1.0000     0. 
   1  13  -9   8758.98  465.30  0. 1.0000     0. 
   1  13  -8    170.75   80.56  0. 1.0000     0. 
  -1  13   8    410.36  120.24  0. 1.0000     0. 
   1  13  -8    414.00  117.97  0. 1.0000     0. 
   1  13  -7    544.62  139.94  0. 1.0000     0. 
  -1  13   7    433.74  122.27  0. 1.0000     0. 
   1  13  -7    475.06  121.81  0. 1.0000     0. 
   1  13  -6    725.59  157.45  0. 1.0000     0. 
  -1  13   6    406.98  131.46  0. 1.0000     0. 
   1  13  -6    379.87  118.36  0. 1.0000     0. 
   1  13  -5    268.31  109.51  0. 1.0000     0. 
  -1  13   5    177.12   95.52  0. 1.0000     0. 
   1  13  -5    391.88  120.98  0. 1.0000     0. 
   1  13  -4    915.12  179.84  0. 1.0000     0. 
  -1  13   4   1209.76  212.59  0. 1.0000     0. 
   1  13  -4    821.16  181.37  0. 1.0000     0. 
   1  13  -3    309.11  110.66  0. 1.0000     0. 
  -1  13   3    302.79  121.80  0. 1.0000     0. 
  -1  13   3    342.98  133.49  0. 1.0000     0. 
   1  13  -3    264.87  108.06  0. 1.0000     0. 
   1  13  -3    287.35  105.50  0. 1.0000     0. 
  -1  13   2    511.57  142.64  0. 1.0000     0. 
   1  13  -2    360.08  119.28  0. 1.0000     0. 
   1  13  -2    484.56  135.44  0. 1.0000     0. 
  -1  13   2    507.81  136.01  0. 1.0000     0. 
   1  13  -2    487.87  127.82  0. 1.0000     0. 
   1  13  -1    442.87  136.99  0. 1.0000     0. 
  -1  13   1    276.14  141.39  0. 1.0000     0. 
  -1  13   1    364.34  120.52  0. 1.0000     0. 
   1  13  -1    180.39   89.90  0. 1.0000     0. 
  -1  13   0   8701.02  573.16  0. 1.0000     0. 
   1  13   0   7390.81  504.40  0. 1.0000     0. 
  -1  13   0   8938.20  581.23  0. 1.0000     0. 
   1  13   0   8299.57  559.63  0. 1.0000     0. 
  -1  13  -1    488.40  153.92  0. 1.0000     0. 
   1  13   1    328.45  105.57  0. 1.0000     0. 
  -1  13  -1    665.66  162.41  0. 1.0000     0. 
  -1  13  -2    186.77   99.96  0. 1.0000     0. 
  -1  13  -2    590.97  145.53  0. 1.0000     0. 
   1  13   2    466.87  142.92  0. 1.0000     0. 
  -1  13  -3    472.33  147.10  0. 1.0000     0. 
   1  13   3    489.91  129.38  0. 1.0000     0. 
  -1  13  -3    213.88   66.84  0. 1.0000     0. 
  -1  13  -3    337.24  109.77  0. 1.0000     0. 
  -1  13  -4   1151.45  211.87  0. 1.0000     0. 
  -1  13  -4    737.53  142.95  0. 1.0000     0. 
   1  13   4    938.80  182.52  0. 1.0000     0. 
  -1  13  -4    915.67  178.90  0. 1.0000     0. 
  -1  13  -5    151.95   71.99  0. 1.0000     0. 
   1  13   5    177.64   82.51  0. 1.0000     0. 
  -1  13  -5     88.22   63.13  0. 1.0000     0. 
  -1  13  -6    492.13  129.68  0. 1.0000     0. 
   1  13   6    362.28  110.12  0. 1.0000     0. 
  -1  13  -7    759.62  158.82  0. 1.0000     0. 
   1  13   7    528.90  141.39  0. 1.0000     0. 
  -1 -13   7    521.51  117.43  0. 1.0000     0. 
  -1  13  -7    651.90  142.01  0. 1.0000     0. 
  -1  13  -8     97.14   73.20  0. 1.0000     0. 
   1  13   8    147.21   64.86  0. 1.0000     0. 
  -1 -13   8    207.58   90.66  0. 1.0000     0. 
  -1  13  -8    238.67   94.75  0. 1.0000     0. 
  -1  13  -9   8184.62  465.03  0. 1.0000     0. 
   1  13   9   8432.53  457.89  0. 1.0000     0. 
  -1 -13   9   7884.76  432.70  0. 1.0000     0. 
  -1  13  -9   9481.68  486.43  0. 1.0000     0. 
  -1 -13  10   1290.84  162.40  0. 1.0000     0. 
  -1  13 -10    995.92  147.33  0. 1.0000     0. 
  -1 -13  10   1069.74  141.72  0. 1.0000     0. 
  -1  13 -10    960.00  146.46  0. 1.0000     0. 
  -1  13 -11    653.78  109.87  0. 1.0000     0. 
   1  14  -8   3167.58  248.28  0. 1.0000     0. 
   1  14  -8   3367.68  253.35  0. 1.0000     0. 
   1  14  -7   1612.41  189.11  0. 1.0000     0. 
  -1  14   7   1620.34  187.19  0. 1.0000     0. 
   1  14  -7   1690.04  194.52  0. 1.0000     0. 
   1  14  -6    227.35   83.56  0. 1.0000     0. 
  -1  14   6    258.18   94.71  0. 1.0000     0. 
   1  14  -6    382.23  100.73  0. 1.0000     0. 
   1  14  -5   1930.01  221.22  0. 1.0000     0. 
  -1  14   5   1911.47  230.37  0. 1.0000     0. 
   1  14  -5   1679.73  202.14  0. 1.0000     0. 
   1  14  -4    581.60  133.78  0. 1.0000     0. 
  -1  14   4    348.10  112.26  0. 1.0000     0. 
   1  14  -4    431.93  109.74  0. 1.0000     0. 
   1  14  -3    649.82  143.57  0. 1.0000     0. 
   1  14  -3    217.01   71.52  0. 1.0000     0. 
  -1  14   3    775.95  168.87  0. 1.0000     0. 
   1  14  -3    738.71  137.04  0. 1.0000     0. 
  -1  14   2    974.10  166.43  0. 1.0000     0. 
   1  14  -2   1477.89  202.20  0. 1.0000     0. 
   1  14  -2   1278.48  196.48  0. 1.0000     0. 
  -1  14   2   1238.07  197.32  0. 1.0000     0. 
  -1  14   1    294.24  106.86  0. 1.0000     0. 
   1  14  -1    129.40   65.81  0. 1.0000     0. 
  -1  14   1    299.09  123.35  0. 1.0000     0. 
   1  14  -1    311.29  115.04  0. 1.0000     0. 
  -1  14   0   1276.30  203.33  0. 1.0000     0. 
   1  14   0   1463.64  215.54  0. 1.0000     0. 
  -1  14   0   1526.94  224.33  0. 1.0000     0. 
  -1  14  -1    237.20   86.61  0. 1.0000     0. 
  -1  14  -1    110.73   86.93  0. 1.0000     0. 
   1  14   1    218.09  100.68  0. 1.0000     0. 
  -1  14  -2   1247.55  198.18  0. 1.0000     0. 
  -1  14  -2   1046.75  175.28  0. 1.0000     0. 
   1  14   2    967.44  178.51  0. 1.0000     0. 
  -1  14  -3    585.15  138.59  0. 1.0000     0. 
   1  14   3    696.78  147.44  0. 1.0000     0. 
  -1  14  -3    722.65  152.41  0. 1.0000     0. 
  -1  14  -4    219.56   84.62  0. 1.0000     0. 
  -1  14  -4    377.41  102.67  0. 1.0000     0. 
   1  14   4    221.00   78.47  0. 1.0000     0. 
  -1  14  -4    380.12  106.31  0. 1.0000     0. 
  -1  14  -5   1727.28  213.32  0. 1.0000     0. 
   1  14   5   1425.30  204.97  0. 1.0000     0. 
  -1  14  -5   1279.54  171.40  0. 1.0000     0. 
  -1  14  -6    222.39   78.71  0. 1.0000     0. 
   1  14   6    136.48   60.98  0. 1.0000     0. 
  -1  14  -6    281.64   80.31  0. 1.0000     0. 
  -1  14  -7   1446.41  184.60  0. 1.0000     0. 
   1  14   7   2081.88  215.19  0. 1.0000     0. 
  -1  14  -7   1720.45  192.75  0. 1.0000     0. 
  -1  14  -8   3003.08  245.19  0. 1.0000     0. 
   1  14   8   2835.99  231.88  0. 1.0000     0. 
  -1  14  -8   3182.44  243.32  0. 1.0000     0. 
  -1  15   5   1275.17  149.51  0. 1.0000     0. 
  -1  15   4    283.96   74.47  0. 1.0000     0. 
   1  15  -4    398.19   84.27  0. 1.0000     0. 
  -1  15   3   1488.78  176.99  0. 1.0000     0. 
   1  15  -3   1089.75  136.86  0. 1.0000     0. 
   1  15  -2    327.25   79.27  0. 1.0000     0. 
  -1  15   2    218.98   56.24  0. 1.0000     0. 
   1  15  -1     22.83   61.74  0. 1.0000     0. 
  -1  15   1    171.45   55.15  0. 1.0000     0. 
  -1  15   0   1356.12  165.99  0. 1.0000     0. 
  -1  15   0   1241.59  165.99  0. 1.0000     0. 
   1  15   0   1492.71  186.29  0. 1.0000     0. 
  -1  15  -1     66.76   58.22  0. 1.0000     0. 
   1  15   1    196.39   88.28  0. 1.0000     0. 
  -1  15  -1     26.82   45.07  0. 1.0000     0. 
  -1  15  -2    479.32  111.64  0. 1.0000     0. 
   1  15   2    678.05  133.09  0. 1.0000     0. 
  -1  15  -2    495.13  107.57  0. 1.0000     0. 
  -1  15  -3   1411.51  172.16  0. 1.0000     0. 
   1  15   3   1350.27  175.06  0. 1.0000     0. 
  -1  15  -3   1234.15  154.98  0. 1.0000     0. 
   1  15   4    371.28   97.65  0. 1.0000     0. 
  -1  15  -4    568.95  106.26  0. 1.0000     0. 
  -1  15  -5   1457.48  163.04  0. 1.0000     0. 
   1  15   5   1530.11  170.87  0. 1.0000     0. 
  -2   0   0  55815.10 1051.18  0. 1.0000     0. 
  -2   0   0  51268.30 1153.48  0. 1.0000     0. 
  -2   0   0  57845.70 1057.40  0. 1.0000     0. 
   2   0   0  54534.00 1079.25  0. 1.0000     0. 
  -2   0   0  60209.30 1102.20  0. 1.0000     0. 
  -2   0   1  39471.30  889.23  0. 1.0000     0. 
  -2   0  -1  41059.89  911.86  0. 1.0000     0. 
   2   0  -1  43806.30  875.50  0. 1.0000     0. 
  -2   0   1  43625.30  859.90  0. 1.0000     0. 
   2   0  -1  40151.89  782.08  0. 1.0000     0. 
  -2   0   2   3075.95  158.00  0. 1.0000     0. 
   2   0   2   3441.10  165.77  0. 1.0000     0. 
   2   0   3  89278.01 1837.29  0. 1.0000     0. 
  -2   0   3  92479.60 1861.00  0. 1.0000     0. 
   2   0   3  91166.99 1839.21  0. 1.0000     0. 
   2   0  -3  91303.71 1775.76  0. 1.0000     0. 
  -2   0  -4 984519.0017811.10  0. 1.0000     0. 
   2   0  -4 991923.9417755.70  0. 1.0000     0. 
   2   0   4 994849.0617724.30  0. 1.0000     0. 
  -2   0   4 998094.0617767.80  0. 1.0000     0. 
   2   0   4 999999.0017743.60  0. 1.0000     0. 
  -2   0  -5    194.58   67.71  0. 1.0000     0. 
   2   0   5    183.30   51.80  0. 1.0000     0. 
   2   0   5     88.31   41.46  0. 1.0000     0. 
  -2   0   5    100.85   49.70  0. 1.0000     0. 
   2   0  -6  35545.80  974.96  0. 1.0000     0. 
  -2   0  -6  37441.40 1038.17  0. 1.0000     0. 
   2   0   6  38717.70  938.45  0. 1.0000     0. 
   2   0   6  38597.60  987.02  0. 1.0000     0. 
  -2   0   6  36605.30  994.54  0. 1.0000     0. 
   2   0  -7   5472.62  322.12  0. 1.0000     0. 
  -2   0  -7   6058.07  369.61  0. 1.0000     0. 
   2   0   7   5777.75  291.21  0. 1.0000     0. 
  -2   0   7   5026.64  321.95  0. 1.0000     0. 
   2   0   7   5990.82  336.39  0. 1.0000     0. 
  -2   0   8    399.90   92.83  0. 1.0000     0. 
   2   0   8    830.06  133.09  0. 1.0000     0. 
   2   0  -8    678.77  118.07  0. 1.0000     0. 
  -2   0  -8    721.96  146.62  0. 1.0000     0. 
   2   0   9  43353.70 1273.22  0. 1.0000     0. 
  -2   0   9  45252.80 1315.72  0. 1.0000     0. 
  -2   0  -9  40836.50 1318.83  0. 1.0000     0. 
   2   0  -9  41219.30 1234.74  0. 1.0000     0. 
   2   0  -9  43093.00 1320.05  0. 1.0000     0. 
  -2   0  10    139.81   91.54  0. 1.0000     0. 
   2   0  10    111.59   71.01  0. 1.0000     0. 
  -2   0 -10     82.92   91.47  0. 1.0000     0. 
   2   0 -10    134.53   83.90  0. 1.0000     0. 
   2   0 -10    168.57   90.98  0. 1.0000     0. 
  -2   0  11   4343.14  403.25  0. 1.0000     0. 
   2   0 -11   4816.61  439.82  0. 1.0000     0. 
  -2   0 -11   4715.40  441.10  0. 1.0000     0. 
   2   0  11   4848.36  434.52  0. 1.0000     0. 
   2   0 -12   7028.62  568.34  0. 1.0000     0. 
  -2   0 -12   5934.76  530.15  0. 1.0000     0. 
  -2   0  12   6007.68  478.59  0. 1.0000     0. 
  -2   0  12   7309.84  519.13  0. 1.0000     0. 
  -2   0  12   6192.34  514.97  0. 1.0000     0. 
   2   0  12   6124.07  465.89  0. 1.0000     0. 
   2   0  12   6774.10  544.17  0. 1.0000     0. 
  -2   0 -12   5681.52  456.06  0. 1.0000     0. 
  -2   0  13   2579.56  315.14  0. 1.0000     0. 
  -2   0  13   2906.34  337.43  0. 1.0000     0. 
   2   0  13   2612.36  305.81  0. 1.0000     0. 
   2   0  13   2692.44  317.87  0. 1.0000     0. 
   2   0 -13   2409.18  303.54  0. 1.0000     0. 
  -2   0 -13   2956.71  337.64  0. 1.0000     0. 
  -2   0  14    146.36  100.11  0. 1.0000     0. 
   2   0  14     42.53   81.58  0. 1.0000     0. 
  -2   0  14     88.46  102.77  0. 1.0000     0. 
   2   0  14    114.11   78.34  0. 1.0000     0. 
   2   0 -14     10.81   85.85  0. 1.0000     0. 
  -2   0 -14     73.34   75.24  0. 1.0000     0. 
  -2   0  15     91.81   78.53  0. 1.0000     0. 
   2   0  15      4.79   68.87  0. 1.0000     0. 
  -2   0  15    130.39   72.70  0. 1.0000     0. 
   2   0  15    178.18   93.93  0. 1.0000     0. 
  -2   0 -15     64.92   70.97  0. 1.0000     0. 
   2   0  15     69.74   69.72  0. 1.0000     0. 
   2   0 -15    331.63  138.52  0. 1.0000     0. 
   2   0  16    136.51  105.86  0. 1.0000     0. 
  -2   0  16    130.32   84.93  0. 1.0000     0. 
  -2   0  16     74.83   77.39  0. 1.0000     0. 
   2   0  16    110.45   93.11  0. 1.0000     0. 
   2   0 -16    157.56   92.31  0. 1.0000     0. 
   2   0  16    236.12  118.92  0. 1.0000     0. 
  -2   0 -16    -32.67   97.75  0. 1.0000     0. 
  -2   0  17     82.90   63.00  0. 1.0000     0. 
   2   0  17     17.11   56.96  0. 1.0000     0. 
  -2   0  17     53.93   72.26  0. 1.0000     0. 
   2   0  17    108.49   76.64  0. 1.0000     0. 
   2   0  17    115.40   72.11  0. 1.0000     0. 
  -2   0 -17     25.11   61.27  0. 1.0000     0. 
   2   0 -17    113.35   51.69  0. 1.0000     0. 
  -2   0  18     94.87   71.18  0. 1.0000     0. 
   2   0  18     87.92   62.94  0. 1.0000     0. 
   2   0  18     -3.58   40.54  0. 1.0000     0. 
  -2   0 -18    154.12  127.69  0. 1.0000     0. 
  -2   0 -18    -23.66   54.05  0. 1.0000     0. 
   2   0  18    -74.26   63.46  0. 1.0000     0. 
  -2   0  19    -38.05   50.74  0. 1.0000     0. 
   2   0  19    -26.81   44.58  0. 1.0000     0. 
  -2   0 -19     68.24   65.53  0. 1.0000     0. 
  -2   0 -19     39.84   41.91  0. 1.0000     0. 
  -2   1  19   2170.76  210.68  0. 1.0000     0. 
  -2  -1 -19   2444.13  267.48  0. 1.0000     0. 
   2  -1  19   1482.10  154.85  0. 1.0000     0. 
   2   1 -19   1729.22  184.97  0. 1.0000     0. 
   2  -1  19   1862.41  182.39  0. 1.0000     0. 
  -2   1  18    288.11   97.52  0. 1.0000     0. 
   2  -1  18    500.55  126.92  0. 1.0000     0. 
   2  -1  18    504.34  120.10  0. 1.0000     0. 
  -2  -1 -18    282.93  147.73  0. 1.0000     0. 
   2   1 -18    530.13  127.47  0. 1.0000     0. 
   2  -1  18    534.18  125.57  0. 1.0000     0. 
   2  -1  17   2704.76  289.09  0. 1.0000     0. 
  -2   1  17   3011.91  305.59  0. 1.0000     0. 
  -2   1  17   2759.63  288.15  0. 1.0000     0. 
   2  -1  17   3103.01  302.13  0. 1.0000     0. 
   2   1 -17   3231.75  335.26  0. 1.0000     0. 
   2  -1  17   3169.05  312.73  0. 1.0000     0. 
  -2  -1 -17   2716.11  297.40  0. 1.0000     0. 
  -2   1  16   1066.90  200.08  0. 1.0000     0. 
   2  -1  16    877.74  170.38  0. 1.0000     0. 
  -2   1  16    809.87  165.51  0. 1.0000     0. 
   2  -1  16    995.86  181.94  0. 1.0000     0. 
  -2  -1 -16   1138.38  207.43  0. 1.0000     0. 
   2   1 -16   1235.72  217.82  0. 1.0000     0. 
   2  -1  16    972.94  188.74  0. 1.0000     0. 
  -2   1  15  12088.20  695.45  0. 1.0000     0. 
   2  -1  15  12253.90  692.83  0. 1.0000     0. 
  -2   1  15  11477.30  686.61  0. 1.0000     0. 
   2  -1  15  12595.00  703.77  0. 1.0000     0. 
  -2  -1 -15  12683.50  730.28  0. 1.0000     0. 
   2   1 -15  13631.20  758.05  0. 1.0000     0. 
  -2   1  14    153.62  101.08  0. 1.0000     0. 
   2  -1  14    368.77  129.68  0. 1.0000     0. 
  -2   1  14    475.12  142.16  0. 1.0000     0. 
   2  -1  14    161.01   97.97  0. 1.0000     0. 
  -2  -1 -14    197.44  104.14  0. 1.0000     0. 
   2   1 -14    181.55  103.64  0. 1.0000     0. 
  -2   1  13   8042.64  566.53  0. 1.0000     0. 
  -2   1  13   9035.65  599.10  0. 1.0000     0. 
   2  -1  13   8126.39  553.79  0. 1.0000     0. 
   2  -1  13   7903.18  552.72  0. 1.0000     0. 
  -2  -1 -13   8355.10  575.89  0. 1.0000     0. 
   2   1 -13   9330.77  607.22  0. 1.0000     0. 
  -2  -1 -12  11602.40  765.54  0. 1.0000     0. 
   2   1 -12  12577.20  764.95  0. 1.0000     0. 
  -2   1  12  13497.20  724.73  0. 1.0000     0. 
   2  -1  12  13555.30  717.00  0. 1.0000     0. 
  -2   1  12  13771.20  836.15  0. 1.0000     0. 
  -2  -1 -12  11227.70  659.30  0. 1.0000     0. 
   2   1 -12  12234.90  691.24  0. 1.0000     0. 
   2  -1  11  17367.80  860.61  0. 1.0000     0. 
  -2   1  11  17756.60  845.43  0. 1.0000     0. 
   2   1 -11  20178.60  924.98  0. 1.0000     0. 
  -2  -1 -11  18259.60  916.14  0. 1.0000     0. 
   2  -1  10  21412.60  905.99  0. 1.0000     0. 
  -2   1  10  22227.80  896.43  0. 1.0000     0. 
  -2  -1 -10  20265.70  917.93  0. 1.0000     0. 
   2   1 -10  21542.10  916.17  0. 1.0000     0. 
   2   1 -10  22461.60  894.68  0. 1.0000     0. 
   2  -1   9  19815.10  797.78  0. 1.0000     0. 
  -2   1   9  18471.10  754.49  0. 1.0000     0. 
   2   1  -9  17983.80  769.52  0. 1.0000     0. 
   2   1  -9  18281.20  753.81  0. 1.0000     0. 
  -2  -1  -9  18379.20  802.55  0. 1.0000     0. 
   2   1  -8   2278.89  226.35  0. 1.0000     0. 
  -2  -1  -8   2675.73  265.39  0. 1.0000     0. 
  -2   1   8   1971.91  210.81  0. 1.0000     0. 
   2  -1   8   2364.61  236.31  0. 1.0000     0. 
   2  -1   8   2509.98  210.79  0. 1.0000     0. 
  -2   1   8   2335.13  209.80  0. 1.0000     0. 
   2   1  -7  12684.30  536.41  0. 1.0000     0. 
  -2  -1  -7  13459.60  578.57  0. 1.0000     0. 
   2  -1   7  13680.40  555.30  0. 1.0000     0. 
  -2   1   7  13445.40  537.34  0. 1.0000     0. 
   2  -1   7  12537.10  488.76  0. 1.0000     0. 
  -2   1   7  12992.00  485.94  0. 1.0000     0. 
   2   1  -6   5458.56  310.47  0. 1.0000     0. 
  -2  -1  -6   4525.02  297.15  0. 1.0000     0. 
   2  -1   6   5020.84  273.79  0. 1.0000     0. 
   2  -1   6   4979.76  297.02  0. 1.0000     0. 
  -2   1   6   5606.53  301.73  0. 1.0000     0. 
  -2  -1  -5  20814.00  670.41  0. 1.0000     0. 
   2   1  -5  20926.10  641.16  0. 1.0000     0. 
   2  -1   5  20062.90  627.88  0. 1.0000     0. 
  -2   1   5  19594.40  607.45  0. 1.0000     0. 
   2  -1   5  21095.10  614.20  0. 1.0000     0. 
  -2   1   4 111076.01 2178.46  0. 1.0000     0. 
   2  -1   4 111399.00 2198.20  0. 1.0000     0. 
   2  -1   4 107791.00 2171.98  0. 1.0000     0. 
  -2   1   4 104997.99 2047.14  0. 1.0000     0. 
   2  -1   3 241615.98 4460.09  0. 1.0000     0. 
  -2   1   3 247597.98 4445.25  0. 1.0000     0. 
   2  -1   3 237121.00 4449.44  0. 1.0000     0. 
  -2   1   3 235975.00 4281.58  0. 1.0000     0. 
  -2   1   2 558539.0010007.80  0. 1.0000     0. 
  -2   1   2 546125.0010013.50  0. 1.0000     0. 
  -2  -1  -2 578280.0610033.20  0. 1.0000     0. 
  -2   1   2 559808.0010021.20  0. 1.0000     0. 
   2   1  -2 549698.0010003.90  0. 1.0000     0. 
   2   1  -1   8883.02  284.13  0. 1.0000     0. 
  -2   1   1   8394.87  267.18  0. 1.0000     0. 
  -2   1   1   8574.97  292.20  0. 1.0000     0. 
  -2  -1  -1   8058.24  283.49  0. 1.0000     0. 
   2   1  -1   8655.50  286.93  0. 1.0000     0. 
  -2   1   1   8524.70  275.11  0. 1.0000     0. 
   2   1  -1   8655.06  260.36  0. 1.0000     0. 
   2   1   0  84714.30 1643.29  0. 1.0000     0. 
  -2   1   0  82824.00 1688.57  0. 1.0000     0. 
  -2   1   0  85859.21 1634.76  0. 1.0000     0. 
  -2  -1   0  82220.51 1662.44  0. 1.0000     0. 
   2  -1   0  86416.10 1658.97  0. 1.0000     0. 
  -2   1   0  85709.21 1637.60  0. 1.0000     0. 
   2   1   0  83129.29 1632.12  0. 1.0000     0. 
  -2  -1   0  87745.71 1676.60  0. 1.0000     0. 
  -2   1  -1   7762.03  287.26  0. 1.0000     0. 
  -2   1  -1   8707.78  305.78  0. 1.0000     0. 
  -2   1  -1   8030.16  262.23  0. 1.0000     0. 
  -2  -1   1   8723.99  287.50  0. 1.0000     0. 
   2  -1  -1   8496.03  261.92  0. 1.0000     0. 
   2   1   1   7852.80  267.74  0. 1.0000     0. 
  -2  -1   1   8663.93  287.83  0. 1.0000     0. 
  -2   1  -2 561341.00 9897.39  0. 1.0000     0. 
   2  -1  -2 547183.00 9840.16  0. 1.0000     0. 
  -2  -1   2 548580.00 9860.89  0. 1.0000     0. 
   2   1   2 547191.94 9725.71  0. 1.0000     0. 
   2  -1  -2 538906.00 9773.29  0. 1.0000     0. 
   2   1   2 550872.00 9843.29  0. 1.0000     0. 
   2   1   2 555536.06 9861.93  0. 1.0000     0. 
  -2  -1   2 547886.00 9872.62  0. 1.0000     0. 
   2  -1  -3 242582.02 4444.93  0. 1.0000     0. 
  -2   1  -3 239371.00 4503.40  0. 1.0000     0. 
  -2  -1   3 241808.02 4477.11  0. 1.0000     0. 
   2  -1  -3 233400.00 4337.27  0. 1.0000     0. 
   2   1   3 243148.00 4442.48  0. 1.0000     0. 
  -2  -1   3 247955.00 4503.18  0. 1.0000     0. 
  -2   1  -4 112931.01 2299.51  0. 1.0000     0. 
   2  -1  -4 114227.00 2235.61  0. 1.0000     0. 
  -2  -1   4 111690.99 2293.86  0. 1.0000     0. 
   2   1   4 112620.99 2203.63  0. 1.0000     0. 
  -2  -1   4 112097.00 2272.01  0. 1.0000     0. 
   2   1   4 113222.00 2215.33  0. 1.0000     0. 
  -2  -1   4 109593.99 2299.13  0. 1.0000     0. 
  -2   1  -5  19931.80  644.29  0. 1.0000     0. 
   2  -1  -5  21815.80  613.99  0. 1.0000     0. 
   2   1   5  19765.40  575.53  0. 1.0000     0. 
  -2  -1   5  19275.40  620.31  0. 1.0000     0. 
  -2  -1   5  20428.00  647.33  0. 1.0000     0. 
   2   1   5  19877.70  566.15  0. 1.0000     0. 
  -2  -1   5  20752.00  663.73  0. 1.0000     0. 
  -2   1  -6   4826.40  304.03  0. 1.0000     0. 
   2  -1  -6   5048.25  278.73  0. 1.0000     0. 
  -2  -1   6   4983.45  302.41  0. 1.0000     0. 
   2   1   6   5021.61  266.91  0. 1.0000     0. 
   2   1   6   4800.56  243.77  0. 1.0000     0. 
   2  -1  -7  13426.80  522.96  0. 1.0000     0. 
  -2   1  -7  13636.30  578.79  0. 1.0000     0. 
   2   1   7  13685.30  514.09  0. 1.0000     0. 
  -2  -1   7  12929.00  561.39  0. 1.0000     0. 
   2   1   7  13123.00  459.46  0. 1.0000     0. 
   2   1   7  13936.90  579.46  0. 1.0000     0. 
   2   1   8   2053.33  200.80  0. 1.0000     0. 
  -2  -1   8   2284.59  241.42  0. 1.0000     0. 
  -2  -1   8   1969.89  210.66  0. 1.0000     0. 
   2  -1  -8   2412.28  218.55  0. 1.0000     0. 
  -2   1  -8   2479.10  256.71  0. 1.0000     0. 
   2   1   8   2743.07  262.25  0. 1.0000     0. 
  -2  -1   9  19710.40  797.47  0. 1.0000     0. 
  -2   1  -9  17906.80  789.08  0. 1.0000     0. 
   2  -1  -9  19630.60  816.35  0. 1.0000     0. 
   2  -1  -9  18225.20  708.42  0. 1.0000     0. 
   2   1   9  18211.20  787.38  0. 1.0000     0. 
  -2  -1  10  22442.40  919.96  0. 1.0000     0. 
   2  -1 -10  23676.00  972.18  0. 1.0000     0. 
   2   1  10  21624.90  922.27  0. 1.0000     0. 
  -2  -1  11  18903.30  899.95  0. 1.0000     0. 
   2  -1 -11  20758.10  966.04  0. 1.0000     0. 
  -2   1 -11  17699.30  896.37  0. 1.0000     0. 
   2   1  11  18919.60  902.58  0. 1.0000     0. 
  -2   1 -12  11557.40  755.13  0. 1.0000     0. 
  -2  -1  12  13718.20  749.39  0. 1.0000     0. 
   2  -1 -12  12811.90  797.62  0. 1.0000     0. 
   2   1  12  12239.80  669.39  0. 1.0000     0. 
  -2  -1  12  13509.20  724.79  0. 1.0000     0. 
  -2  -1  12  14909.80  830.53  0. 1.0000     0. 
   2   1  12  12381.70  677.97  0. 1.0000     0. 
  -2   1 -12  13028.30  708.91  0. 1.0000     0. 
   2   1  12  13213.30  775.36  0. 1.0000     0. 
  -2  -1  13   8880.36  610.83  0. 1.0000     0. 
   2   1  13   8630.01  564.49  0. 1.0000     0. 
  -2  -1  13   8800.82  584.85  0. 1.0000     0. 
   2   1  13   8109.57  555.59  0. 1.0000     0. 
  -2   1 -13   8528.72  580.07  0. 1.0000     0. 
   2   1  13   8851.20  603.08  0. 1.0000     0. 
  -2  -1  14    370.97  150.27  0. 1.0000     0. 
   2   1  14    384.46  127.52  0. 1.0000     0. 
  -2  -1  14    252.38  118.05  0. 1.0000     0. 
   2   1  14    172.36   81.19  0. 1.0000     0. 
  -2   1 -14    260.96  109.88  0. 1.0000     0. 
   2   1  14    451.28  154.95  0. 1.0000     0. 
  -2  -1  15  13138.50  749.53  0. 1.0000     0. 
   2   1  15  11556.60  671.65  0. 1.0000     0. 
  -2  -1  15  11936.30  687.71  0. 1.0000     0. 
   2   1  15  11995.90  673.56  0. 1.0000     0. 
   2   1  15  12726.40  727.11  0. 1.0000     0. 
  -2   1 -15  13517.00  757.58  0. 1.0000     0. 
   2   1  16    990.23  190.14  0. 1.0000     0. 
  -2  -1  16   1065.22  203.23  0. 1.0000     0. 
   2   1  16    884.56  169.50  0. 1.0000     0. 
  -2   1 -16    984.07  190.89  0. 1.0000     0. 
   2   1  16    952.69  195.55  0. 1.0000     0. 
  -2  -1  17   2348.34  267.88  0. 1.0000     0. 
  -2  -1  17   3245.87  320.23  0. 1.0000     0. 
   2   1  17   2700.20  291.85  0. 1.0000     0. 
   2   1  17   2768.24  275.52  0. 1.0000     0. 
   2   1  17   3247.92  325.69  0. 1.0000     0. 
  -2   1 -17   3640.83  356.55  0. 1.0000     0. 
   2   1  18    445.97  117.34  0. 1.0000     0. 
  -2  -1  18    385.15  115.23  0. 1.0000     0. 
  -2   1 -18    406.15  139.24  0. 1.0000     0. 
  -2   1 -18    538.26  135.78  0. 1.0000     0. 
   2   1  18    423.68  114.69  0. 1.0000     0. 
  -2  -1  19   1728.00  186.85  0. 1.0000     0. 
   2   1  19   1731.47  176.63  0. 1.0000     0. 
  -2   1 -19   2045.25  237.52  0. 1.0000     0. 
   2   1  19   1775.61  185.53  0. 1.0000     0. 
  -2   1 -19   2076.47  212.25  0. 1.0000     0. 
  -2   2  19    257.70   81.34  0. 1.0000     0. 
   2  -2  19    119.68   54.09  0. 1.0000     0. 
   2  -2  19     61.67   38.91  0. 1.0000     0. 
  -2  -2 -19    140.49   83.17  0. 1.0000     0. 
   2   2 -19    219.94   72.01  0. 1.0000     0. 
  -2   2  18    567.95  128.72  0. 1.0000     0. 
   2  -2  18    354.13  100.39  0. 1.0000     0. 
   2   2 -18    454.61  124.15  0. 1.0000     0. 
  -2  -2 -18    506.52  160.72  0. 1.0000     0. 
   2  -2  18    473.54  113.06  0. 1.0000     0. 
  -2   2  17   3490.48  323.87  0. 1.0000     0. 
  -2   2  17   3760.83  340.58  0. 1.0000     0. 
   2  -2  17   3750.94  328.68  0. 1.0000     0. 
   2  -2  17   3872.87  338.17  0. 1.0000     0. 
   2  -2  17   4051.01  354.11  0. 1.0000     0. 
   2   2 -17   4556.53  395.55  0. 1.0000     0. 
  -2   2  16  15272.10  769.00  0. 1.0000     0. 
   2  -2  16  16102.70  777.16  0. 1.0000     0. 
  -2   2  16  16949.90  802.74  0. 1.0000     0. 
   2  -2  16  16912.10  797.53  0. 1.0000     0. 
   2  -2  16  16536.70  800.67  0. 1.0000     0. 
   2   2 -16  17696.50  854.01  0. 1.0000     0. 
  -2   2  15  14520.00  764.46  0. 1.0000     0. 
   2  -2  15  14020.00  742.60  0. 1.0000     0. 
  -2   2  15  13181.10  736.28  0. 1.0000     0. 
   2  -2  15  15203.20  778.06  0. 1.0000     0. 
   2   2 -15  14677.90  793.66  0. 1.0000     0. 
   2  -2  14   2632.70  317.86  0. 1.0000     0. 
  -2   2  14   2886.04  330.44  0. 1.0000     0. 
   2  -2  14   2520.36  313.49  0. 1.0000     0. 
   2   2 -14   2547.32  318.84  0. 1.0000     0. 
   2  -2  13   3470.26  355.35  0. 1.0000     0. 
  -2   2  13   3513.00  374.25  0. 1.0000     0. 
  -2   2  13   3483.57  366.03  0. 1.0000     0. 
   2  -2  13   4309.66  405.78  0. 1.0000     0. 
   2   2 -13   3106.34  354.38  0. 1.0000     0. 
  -2  -2 -13   3744.52  376.08  0. 1.0000     0. 
   2   2 -12    215.70  103.18  0. 1.0000     0. 
  -2   2  12    121.38   81.81  0. 1.0000     0. 
   2  -2  12    266.84  104.03  0. 1.0000     0. 
   2  -2  12    124.61   99.91  0. 1.0000     0. 
  -2   2  12    333.64  132.05  0. 1.0000     0. 
   2  -2  12    525.05  152.49  0. 1.0000     0. 
  -2  -2 -12    280.63   96.07  0. 1.0000     0. 
   2   2 -12    292.14  141.53  0. 1.0000     0. 
  -2  -2 -11  10303.00  676.77  0. 1.0000     0. 
   2   2 -11   9125.55  606.03  0. 1.0000     0. 
  -2   2  11  10327.30  686.25  0. 1.0000     0. 
   2  -2  11  11859.50  712.52  0. 1.0000     0. 
   2   2 -10   2483.40  286.43  0. 1.0000     0. 
  -2  -2 -10   2321.92  296.16  0. 1.0000     0. 
  -2   2  10   3036.77  342.38  0. 1.0000     0. 
   2  -2  10   3095.39  332.33  0. 1.0000     0. 
  -2   2  10   3159.90  309.05  0. 1.0000     0. 
  -2  -2  -9   6488.52  459.38  0. 1.0000     0. 
   2   2  -9   5936.76  412.66  0. 1.0000     0. 
   2   2  -9   5847.57  416.20  0. 1.0000     0. 
  -2   2   9   5777.50  443.36  0. 1.0000     0. 
   2  -2   9   6737.71  459.21  0. 1.0000     0. 
  -2   2   9   6329.61  409.57  0. 1.0000     0. 
   2   2  -8  14545.60  641.66  0. 1.0000     0. 
   2   2  -8  14902.60  633.58  0. 1.0000     0. 
  -2  -2  -8  15673.50  689.30  0. 1.0000     0. 
  -2   2   8  14600.20  605.22  0. 1.0000     0. 
   2  -2   8  15596.10  671.56  0. 1.0000     0. 
   2  -2   8  14096.40  583.08  0. 1.0000     0. 
  -2   2   8  15297.50  688.12  0. 1.0000     0. 
  -2  -2  -7  31334.30 1016.84  0. 1.0000     0. 
   2   2  -7  33040.50  999.31  0. 1.0000     0. 
  -2   2   7  33830.00  952.94  0. 1.0000     0. 
   2  -2   7  36000.40 1038.93  0. 1.0000     0. 
  -2   2   7  30766.90 1009.28  0. 1.0000     0. 
   2  -2   7  33327.30  956.08  0. 1.0000     0. 
  -2   2   7  31345.40  874.02  0. 1.0000     0. 
   2   2  -6   8817.09  422.25  0. 1.0000     0. 
  -2  -2  -6   9759.48  459.08  0. 1.0000     0. 
   2  -2   6  10497.50  456.55  0. 1.0000     0. 
  -2   2   6   8396.74  381.50  0. 1.0000     0. 
  -2   2   6   8226.23  427.93  0. 1.0000     0. 
   2  -2   6  10388.40  430.71  0. 1.0000     0. 
  -2   2   6   7960.28  335.06  0. 1.0000     0. 
  -2  -2  -5  30822.90  903.69  0. 1.0000     0. 
   2   2  -5  34101.39  907.61  0. 1.0000     0. 
   2  -2   5  30513.10  874.68  0. 1.0000     0. 
  -2   2   5  32412.10  836.63  0. 1.0000     0. 
  -2   2   5  33286.80  918.08  0. 1.0000     0. 
  -2   2   5  31246.60  760.41  0. 1.0000     0. 
   2   2  -4  34063.30  890.91  0. 1.0000     0. 
  -2  -2  -4  39129.50  952.28  0. 1.0000     0. 
   2  -2   4  36914.00  907.20  0. 1.0000     0. 
  -2   2   4  31687.80  821.50  0. 1.0000     0. 
  -2   2   4  35389.50  911.55  0. 1.0000     0. 
  -2   2   4  31930.70  745.76  0. 1.0000     0. 
  -2  -2  -3 119218.00 2388.42  0. 1.0000     0. 
   2  -2   3 121457.99 2358.83  0. 1.0000     0. 
  -2   2   3 117644.00 2298.60  0. 1.0000     0. 
  -2   2   3 121023.00 2376.52  0. 1.0000     0. 
  -2   2   3 113950.01 2188.05  0. 1.0000     0. 
  -2  -2  -2  55872.70 1247.76  0. 1.0000     0. 
   2   2  -2  57905.40 1228.25  0. 1.0000     0. 
  -2   2   2  57802.61 1232.28  0. 1.0000     0. 
  -2  -2  -2  56913.60 1178.79  0. 1.0000     0. 
  -2   2   2  55859.20 1190.80  0. 1.0000     0. 
   2  -2   2  56546.10 1225.21  0. 1.0000     0. 
  -2   2   2  56462.20 1240.72  0. 1.0000     0. 
  -2   2   2  54142.10 1083.48  0. 1.0000     0. 
  -2  -2  -1   8476.24  332.69  0. 1.0000     0. 
   2   2  -1  10332.50  330.58  0. 1.0000     0. 
  -2   2   1  11017.30  354.83  0. 1.0000     0. 
   2   2  -1  10880.20  276.61  0. 1.0000     0. 
  -2   2   1   9984.08  335.28  0. 1.0000     0. 
  -2   2   1  10713.00  360.64  0. 1.0000     0. 
   2   2  -1  10701.20  341.53  0. 1.0000     0. 
   2   2   0  53460.50 1086.55  0. 1.0000     0. 
  -2  -2   0  52248.30 1096.99  0. 1.0000     0. 
  -2   2   0  52917.80 1136.56  0. 1.0000     0. 
  -2   2   0  50612.30 1125.80  0. 1.0000     0. 
   2   2   0  51458.80 1013.51  0. 1.0000     0. 
  -2   2   0  50463.90 1126.88  0. 1.0000     0. 
   2  -2   0  53136.50  968.81  0. 1.0000     0. 
   2   2   0  53092.50 1131.15  0. 1.0000     0. 
   2  -2  -1  10391.40  310.92  0. 1.0000     0. 
  -2  -2   1  10043.70  319.44  0. 1.0000     0. 
  -2   2  -2  56624.20 1208.62  0. 1.0000     0. 
   2  -2  -2  57457.20 1141.52  0. 1.0000     0. 
   2   2   2  55066.11 1126.75  0. 1.0000     0. 
   2   2   2  56990.30 1206.59  0. 1.0000     0. 
  -2   2  -2  58260.89 1237.80  0. 1.0000     0. 
  -2  -2   2  57929.00 1213.67  0. 1.0000     0. 
  -2   2  -3 122725.01 2347.86  0. 1.0000     0. 
   2  -2  -3 118725.00 2287.02  0. 1.0000     0. 
   2   2   3 113258.99 2147.60  0. 1.0000     0. 
  -2  -2   3 119608.01 2335.15  0. 1.0000     0. 
  -2  -2   3 116079.99 2356.41  0. 1.0000     0. 
   2   2   3 122030.99 2307.11  0. 1.0000     0. 
   2  -2  -3 115831.00 2182.04  0. 1.0000     0. 
   2   2   3 114806.01 2241.11  0. 1.0000     0. 
   2  -2  -4  33849.30  822.54  0. 1.0000     0. 
  -2   2  -4  38635.40  915.66  0. 1.0000     0. 
  -2  -2   4  33603.70  896.00  0. 1.0000     0. 
  -2  -2   4  32240.20  865.49  0. 1.0000     0. 
   2   2   4  35092.50  782.56  0. 1.0000     0. 
   2   2   4  38689.20  837.10  0. 1.0000     0. 
   2   2   4  38633.50  852.09  0. 1.0000     0. 
   2   2   4  38488.60  918.70  0. 1.0000     0. 
  -2  -2   4  35260.10  914.62  0. 1.0000     0. 
  -2   2  -5  31557.70  874.01  0. 1.0000     0. 
   2  -2  -5  32876.20  819.73  0. 1.0000     0. 
   2   2   5  29188.30  748.43  0. 1.0000     0. 
  -2  -2   5  32500.30  900.74  0. 1.0000     0. 
   2   2   5  31761.50  821.40  0. 1.0000     0. 
   2   2   5  30241.20  787.28  0. 1.0000     0. 
   2   2   5  31847.60  886.67  0. 1.0000     0. 
  -2  -2   5  33506.00  922.89  0. 1.0000     0. 
  -2   2  -6   9798.71  442.26  0. 1.0000     0. 
   2  -2  -6   8588.90  369.61  0. 1.0000     0. 
   2   2   6   9214.22  357.33  0. 1.0000     0. 
  -2  -2   6   7987.16  413.70  0. 1.0000     0. 
   2   2   6   9583.24  361.74  0. 1.0000     0. 
   2   2   6  10434.70  460.64  0. 1.0000     0. 
  -2  -2   6   8155.70  425.87  0. 1.0000     0. 
   2   2   7  31181.80  854.61  0. 1.0000     0. 
  -2  -2   7  32589.80 1011.64  0. 1.0000     0. 
   2  -2  -7  30285.60  879.96  0. 1.0000     0. 
  -2   2  -7  33031.10  994.96  0. 1.0000     0. 
   2   2   7  34737.80 1017.33  0. 1.0000     0. 
  -2  -2   8  13964.00  645.89  0. 1.0000     0. 
  -2   2  -8  14049.40  633.76  0. 1.0000     0. 
   2  -2  -8  14465.90  654.37  0. 1.0000     0. 
   2  -2  -8  12772.90  532.63  0. 1.0000     0. 
  -2   2  -9   6051.66  435.55  0. 1.0000     0. 
   2  -2  -9   6168.50  446.05  0. 1.0000     0. 
  -2  -2   9   6316.48  451.17  0. 1.0000     0. 
  -2  -2   9   6106.71  426.86  0. 1.0000     0. 
   2   2   9   7065.92  447.70  0. 1.0000     0. 
   2   2   9   7056.98  465.05  0. 1.0000     0. 
   2  -2 -10   2929.20  329.74  0. 1.0000     0. 
  -2   2 -10   2847.06  323.56  0. 1.0000     0. 
  -2  -2  10   3136.74  334.98  0. 1.0000     0. 
  -2  -2  10   3108.84  324.27  0. 1.0000     0. 
   2   2  10   2452.55  281.21  0. 1.0000     0. 
   2   2  10   2906.93  317.12  0. 1.0000     0. 
   2  -2 -11  10504.10  684.30  0. 1.0000     0. 
  -2   2 -11   9823.22  646.36  0. 1.0000     0. 
  -2  -2  11  10434.90  657.07  0. 1.0000     0. 
   2   2  11  10070.70  622.58  0. 1.0000     0. 
   2   2  11  11154.40  676.90  0. 1.0000     0. 
   2  -2 -12    411.16  133.63  0. 1.0000     0. 
  -2  -2  12    165.97   70.50  0. 1.0000     0. 
   2   2  12    224.22   96.21  0. 1.0000     0. 
  -2  -2  12    153.27   94.34  0. 1.0000     0. 
   2   2  12    231.24  107.11  0. 1.0000     0. 
   2   2  12    286.96  120.82  0. 1.0000     0. 
  -2   2 -12    366.51  130.33  0. 1.0000     0. 
   2   2  12    326.03  133.72  0. 1.0000     0. 
  -2  -2  13   4024.34  410.74  0. 1.0000     0. 
  -2  -2  13   3548.17  371.50  0. 1.0000     0. 
   2   2  13   3523.27  356.02  0. 1.0000     0. 
   2   2  13   3737.97  365.15  0. 1.0000     0. 
  -2   2 -13   4214.00  397.62  0. 1.0000     0. 
   2   2  13   3666.66  386.15  0. 1.0000     0. 
  -2  -2  14   2621.71  335.94  0. 1.0000     0. 
  -2  -2  14   3033.81  339.76  0. 1.0000     0. 
   2   2  14   2635.53  309.34  0. 1.0000     0. 
   2   2  14   2985.70  329.70  0. 1.0000     0. 
  -2   2 -14   2527.82  312.54  0. 1.0000     0. 
   2   2  14   3164.14  361.12  0. 1.0000     0. 
  -2  -2  15  14214.80  782.23  0. 1.0000     0. 
  -2  -2  15  13931.30  748.54  0. 1.0000     0. 
   2   2  15  14372.90  748.21  0. 1.0000     0. 
   2   2  15  13686.40  715.01  0. 1.0000     0. 
   2   2  15  14661.90  791.90  0. 1.0000     0. 
  -2   2 -15  14711.00  788.74  0. 1.0000     0. 
   2   2  16  17152.80  799.44  0. 1.0000     0. 
  -2  -2  16  16675.80  808.14  0. 1.0000     0. 
  -2  -2  16  16677.90  828.83  0. 1.0000     0. 
  -2   2 -16  17338.70  846.26  0. 1.0000     0. 
   2   2  16  17446.00  836.35  0. 1.0000     0. 
  -2  -2  17   4193.38  365.84  0. 1.0000     0. 
   2   2  17   3574.79  328.05  0. 1.0000     0. 
   2   2  17   3700.77  344.68  0. 1.0000     0. 
  -2   2 -17   4278.20  379.58  0. 1.0000     0. 
  -2  -2  18    672.91  136.01  0. 1.0000     0. 
   2   2  18    416.24  110.59  0. 1.0000     0. 
   2   2  18    577.07  126.84  0. 1.0000     0. 
  -2   2 -18    367.19  123.42  0. 1.0000     0. 
  -2   2 -18    427.60  118.93  0. 1.0000     0. 
  -2  -2  19     80.87   49.45  0. 1.0000     0. 
  -2   2 -19    226.72   77.75  0. 1.0000     0. 
   2   2  19     79.31   49.11  0. 1.0000     0. 
  -2   2 -19    103.31   64.44  0. 1.0000     0. 
  -2   3  19   3330.92  246.88  0. 1.0000     0. 
   2  -3  19   2948.05  221.91  0. 1.0000     0. 
  -2  -3 -19   3379.10  300.17  0. 1.0000     0. 
   2   3 -19   3691.35  275.57  0. 1.0000     0. 
  -2   3  18    926.87  155.18  0. 1.0000     0. 
   2  -3  18   1218.24  170.06  0. 1.0000     0. 
   2  -3  18    841.66  132.90  0. 1.0000     0. 
   2   3 -18   1531.19  206.88  0. 1.0000     0. 
  -2  -3 -18   1169.75  208.60  0. 1.0000     0. 
  -2   3  17   2315.78  258.21  0. 1.0000     0. 
  -2   3  17   2163.62  260.94  0. 1.0000     0. 
   2  -3  17   2412.28  257.48  0. 1.0000     0. 
   2  -3  17   2665.94  275.27  0. 1.0000     0. 
   2   3 -17   2447.52  285.42  0. 1.0000     0. 
   2  -3  16   4331.50  375.20  0. 1.0000     0. 
  -2   3  16   4216.88  383.59  0. 1.0000     0. 
  -2   3  16   3829.50  360.40  0. 1.0000     0. 
   2  -3  16   4037.54  372.13  0. 1.0000     0. 
   2   3 -16   4010.85  384.42  0. 1.0000     0. 
  -2   3  15  10291.20  631.65  0. 1.0000     0. 
   2  -3  15   9067.29  585.52  0. 1.0000     0. 
  -2   3  15   9106.49  602.41  0. 1.0000     0. 
   2  -3  15  10677.90  646.82  0. 1.0000     0. 
   2   3 -15  11324.20  678.11  0. 1.0000     0. 
  -2   3  14   4856.61  438.75  0. 1.0000     0. 
   2  -3  14   4711.06  418.37  0. 1.0000     0. 
  -2   3  14   4801.96  431.31  0. 1.0000     0. 
   2  -3  14   4797.97  429.43  0. 1.0000     0. 
   2   3 -14   4699.34  430.25  0. 1.0000     0. 
  -2   3  13    138.76   96.56  0. 1.0000     0. 
   2  -3  13    -61.73   93.13  0. 1.0000     0. 
  -2   3  13     24.89   78.08  0. 1.0000     0. 
   2  -3  13    -40.41   93.98  0. 1.0000     0. 
   2   3 -13    177.95   69.33  0. 1.0000     0. 
   2  -3  12   2425.26  307.32  0. 1.0000     0. 
  -2   3  12   1689.05  258.86  0. 1.0000     0. 
   2  -3  12   1742.38  247.30  0. 1.0000     0. 
  -2   3  12   2101.13  288.57  0. 1.0000     0. 
   2  -3  12   2181.68  287.64  0. 1.0000     0. 
  -2   3  12   1570.94  240.52  0. 1.0000     0. 
   2   3 -12   1856.42  265.37  0. 1.0000     0. 
  -2  -3 -11    510.98  162.49  0. 1.0000     0. 
  -2   3  11    602.68  185.05  0. 1.0000     0. 
   2  -3  11    622.63  169.92  0. 1.0000     0. 
  -2  -3 -10    790.51  184.17  0. 1.0000     0. 
  -2   3  10    732.15  177.05  0. 1.0000     0. 
   2  -3  10    823.37  187.64  0. 1.0000     0. 
  -2  -3  -9   9078.82  569.05  0. 1.0000     0. 
   2   3  -9   8524.90  497.79  0. 1.0000     0. 
  -2   3   9   8529.93  554.51  0. 1.0000     0. 
   2  -3   9   8996.58  502.21  0. 1.0000     0. 
   2  -3   9  10168.20  594.07  0. 1.0000     0. 
   2   3  -8  10303.10  516.10  0. 1.0000     0. 
   2   3  -8  11289.20  575.62  0. 1.0000     0. 
  -2  -3  -8  11091.10  596.92  0. 1.0000     0. 
  -2   3   8  10250.60  575.69  0. 1.0000     0. 
   2  -3   8  12587.40  572.17  0. 1.0000     0. 
   2  -3   8  12979.90  628.95  0. 1.0000     0. 
  -2  -3  -7  35584.80 1111.87  0. 1.0000     0. 
   2   3  -7  34884.10 1075.00  0. 1.0000     0. 
  -2   3   7  34189.90  964.22  0. 1.0000     0. 
  -2   3   7  32450.40 1077.18  0. 1.0000     0. 
   2   3  -6  54395.50 1377.76  0. 1.0000     0. 
  -2  -3  -6  53858.70 1409.29  0. 1.0000     0. 
   2  -3   6  56273.20 1397.88  0. 1.0000     0. 
  -2   3   6  51179.20 1248.55  0. 1.0000     0. 
  -2   3   6  53933.80 1405.44  0. 1.0000     0. 
  -2   3   6  50318.90 1215.82  0. 1.0000     0. 
  -2  -3  -5   5510.99  324.75  0. 1.0000     0. 
   2   3  -5   4541.61  285.42  0. 1.0000     0. 
  -2   3   5   3772.57  223.80  0. 1.0000     0. 
   2  -3   5   4780.83  294.72  0. 1.0000     0. 
  -2   3   5   4905.76  306.87  0. 1.0000     0. 
  -2   3   5   4013.85  217.74  0. 1.0000     0. 
   2   3  -4    457.57   89.35  0. 1.0000     0. 
  -2  -3  -4    306.91   79.90  0. 1.0000     0. 
  -2   3   4    498.97   72.93  0. 1.0000     0. 
   2  -3   4    385.40   79.59  0. 1.0000     0. 
  -2   3   4    612.55  106.52  0. 1.0000     0. 
  -2   3   4    602.28   72.71  0. 1.0000     0. 
   2   3  -3 261288.02 4800.84  0. 1.0000     0. 
  -2  -3  -3 258828.98 4813.37  0. 1.0000     0. 
   2  -3   3 255045.00 4786.02  0. 1.0000     0. 
  -2   3   3 252708.02 4801.42  0. 1.0000     0. 
  -2   3   3 250857.00 4689.20  0. 1.0000     0. 
  -2   3   3 257509.02 4839.43  0. 1.0000     0. 
  -2   3   3 248702.00 4646.98  0. 1.0000     0. 
   2  -3   3 245258.00 4671.23  0. 1.0000     0. 
   2   3  -2 197448.98 3523.79  0. 1.0000     0. 
  -2  -3  -2 186339.00 3516.88  0. 1.0000     0. 
  -2   3   2 184673.00 3528.74  0. 1.0000     0. 
  -2  -3  -2 170146.00 3368.21  0. 1.0000     0. 
   2   3  -2 185543.02 3425.65  0. 1.0000     0. 
  -2   3   2 181047.98 3435.01  0. 1.0000     0. 
   2  -3   2 182634.00 3497.76  0. 1.0000     0. 
  -2   3   2 191301.98 3571.92  0. 1.0000     0. 
   2   3  -2 193284.02 3536.13  0. 1.0000     0. 
   2  -3   2 175725.98 3366.23  0. 1.0000     0. 
  -2   3   2 176516.98 3390.68  0. 1.0000     0. 
  -2  -3  -1   7808.21  313.99  0. 1.0000     0. 
   2   3  -1   8405.27  314.70  0. 1.0000     0. 
  -2   3   1   8449.37  302.42  0. 1.0000     0. 
  -2   3   1   8004.24  333.48  0. 1.0000     0. 
  -2  -3  -1   7398.63  268.53  0. 1.0000     0. 
   2  -3   1   7817.83  308.95  0. 1.0000     0. 
   2   3  -1   8116.97  276.30  0. 1.0000     0. 
  -2   3   1   7951.51  338.78  0. 1.0000     0. 
   2   3  -1   8019.96  332.22  0. 1.0000     0. 
   2  -3   1   7281.61  235.72  0. 1.0000     0. 
   2   3   0    157.94   37.21  0. 1.0000     0. 
  -2   3   0     97.16   44.00  0. 1.0000     0. 
   2   3   0    139.40   36.59  0. 1.0000     0. 
   2  -3   0     80.81   35.82  0. 1.0000     0. 
  -2  -3   0    222.21   42.47  0. 1.0000     0. 
  -2   3   0     59.20   41.48  0. 1.0000     0. 
   2   3   0    107.45   47.56  0. 1.0000     0. 
   2  -3   0     81.99   25.08  0. 1.0000     0. 
   2   3   1   7180.09  246.03  0. 1.0000     0. 
   2   3   1   7091.06  261.40  0. 1.0000     0. 
  -2   3  -1   7628.26  323.03  0. 1.0000     0. 
  -2  -3   1   8025.27  293.89  0. 1.0000     0. 
  -2   3  -2 192534.00 3562.30  0. 1.0000     0. 
  -2  -3   2 192014.02 3483.15  0. 1.0000     0. 
   2   3   2 185281.02 3437.26  0. 1.0000     0. 
   2  -3  -3 263395.00 4731.32  0. 1.0000     0. 
  -2   3  -3 245384.98 4732.43  0. 1.0000     0. 
  -2  -3   3 255132.00 4825.15  0. 1.0000     0. 
  -2  -3   3 261527.98 4786.87  0. 1.0000     0. 
  -2   3  -3 269811.00 4865.02  0. 1.0000     0. 
   2   3   3 251977.98 4736.44  0. 1.0000     0. 
   2  -3  -3 241892.00 4645.24  0. 1.0000     0. 
   2   3   3 250040.98 4802.79  0. 1.0000     0. 
  -2  -3   3 257897.98 4857.71  0. 1.0000     0. 
  -2   3  -4    397.77   83.56  0. 1.0000     0. 
   2  -3  -4    509.42   75.24  0. 1.0000     0. 
  -2  -3   4    496.63   98.13  0. 1.0000     0. 
   2   3   4    494.68   56.48  0. 1.0000     0. 
  -2   3  -4    286.03   84.80  0. 1.0000     0. 
   2   3   4    347.70   64.39  0. 1.0000     0. 
   2  -3  -4    381.51   44.70  0. 1.0000     0. 
   2   3   4    249.99   59.74  0. 1.0000     0. 
  -2  -3   4    388.56   84.34  0. 1.0000     0. 
   2   3   4    345.82   82.45  0. 1.0000     0. 
   2  -3  -5   4549.24  239.90  0. 1.0000     0. 
  -2   3  -5   5101.35  291.42  0. 1.0000     0. 
  -2  -3   5   4488.66  298.20  0. 1.0000     0. 
   2   3   5   5344.60  283.95  0. 1.0000     0. 
   2   3   5   5337.97  268.09  0. 1.0000     0. 
   2   3   5   4940.95  300.78  0. 1.0000     0. 
  -2  -3   5   5088.28  318.33  0. 1.0000     0. 
  -2   3  -6  53636.50 1349.36  0. 1.0000     0. 
   2  -3  -6  51099.20 1230.28  0. 1.0000     0. 
  -2  -3   6  52602.30 1390.97  0. 1.0000     0. 
   2   3   6  53608.89 1321.02  0. 1.0000     0. 
  -2  -3   6  51607.40 1406.08  0. 1.0000     0. 
  -2   3  -7  34728.60 1042.78  0. 1.0000     0. 
  -2  -3   7  35400.50 1096.18  0. 1.0000     0. 
   2   3   7  33747.60 1010.04  0. 1.0000     0. 
  -2  -3   7  32207.20 1077.61  0. 1.0000     0. 
  -2   3  -8  10969.30  554.48  0. 1.0000     0. 
   2  -3  -8  12109.60  609.29  0. 1.0000     0. 
  -2  -3   8  11723.40  602.59  0. 1.0000     0. 
   2   3   8  10054.80  520.60  0. 1.0000     0. 
   2   3   8  11821.50  588.59  0. 1.0000     0. 
  -2   3  -9   8007.99  504.43  0. 1.0000     0. 
   2  -3  -9   9186.14  569.69  0. 1.0000     0. 
  -2  -3   9   7797.64  522.31  0. 1.0000     0. 
   2   3   9   8527.47  505.67  0. 1.0000     0. 
   2   3   9   8899.94  542.05  0. 1.0000     0. 
   2  -3 -10    678.11  164.62  0. 1.0000     0. 
  -2  -3  10    548.46  145.26  0. 1.0000     0. 
  -2  -3  10    705.58  180.71  0. 1.0000     0. 
   2   3  10    928.28  169.55  0. 1.0000     0. 
   2   3  10    634.68  151.47  0. 1.0000     0. 
  -2  -3  11    623.67  164.90  0. 1.0000     0. 
   2  -3 -11    444.06  141.73  0. 1.0000     0. 
   2   3  11    618.76  155.81  0. 1.0000     0. 
  -2  -3  12   2347.53  309.54  0. 1.0000     0. 
  -2  -3  12   2196.59  287.83  0. 1.0000     0. 
   2   3  12   1986.77  263.85  0. 1.0000     0. 
  -2  -3  12   2205.01  285.95  0. 1.0000     0. 
   2   3  12   1993.93  262.91  0. 1.0000     0. 
  -2   3 -12   2212.17  282.14  0. 1.0000     0. 
   2   3  12   2065.36  284.35  0. 1.0000     0. 
  -2  -3  13     49.85   68.49  0. 1.0000     0. 
   2   3  13    -17.74   62.52  0. 1.0000     0. 
  -2  -3  13    140.51   84.10  0. 1.0000     0. 
  -2  -3  13     88.35   89.75  0. 1.0000     0. 
   2   3  13    -11.72   62.72  0. 1.0000     0. 
  -2   3 -13     13.28   74.94  0. 1.0000     0. 
   2   3  13    143.73   91.70  0. 1.0000     0. 
  -2  -3  14   4621.05  440.20  0. 1.0000     0. 
   2   3  14   4990.72  430.50  0. 1.0000     0. 
  -2  -3  14   4818.32  435.43  0. 1.0000     0. 
  -2  -3  14   4645.14  419.83  0. 1.0000     0. 
   2   3  14   5128.39  457.82  0. 1.0000     0. 
  -2   3 -14   5208.63  452.75  0. 1.0000     0. 
  -2  -3  15  12067.60  704.77  0. 1.0000     0. 
   2   3  15   9952.74  612.47  0. 1.0000     0. 
  -2  -3  15   8758.25  592.75  0. 1.0000     0. 
  -2  -3  15   9514.36  591.38  0. 1.0000     0. 
   2   3  15   9858.02  635.19  0. 1.0000     0. 
  -2   3 -15  11565.60  683.07  0. 1.0000     0. 
  -2  -3  16   4280.75  386.16  0. 1.0000     0. 
   2   3  16   4792.17  397.85  0. 1.0000     0. 
  -2  -3  16   4117.57  390.84  0. 1.0000     0. 
  -2   3 -16   4769.60  421.59  0. 1.0000     0. 
   2   3  16   4649.17  409.52  0. 1.0000     0. 
  -2  -3  17   2787.50  290.52  0. 1.0000     0. 
   2   3  17   2505.16  266.08  0. 1.0000     0. 
  -2   3 -17   2165.57  286.85  0. 1.0000     0. 
   2   3  17   2418.64  272.31  0. 1.0000     0. 
  -2   3 -17   2264.76  278.97  0. 1.0000     0. 
  -2  -3  18   1226.94  178.39  0. 1.0000     0. 
   2   3  18   1074.84  164.55  0. 1.0000     0. 
  -2   3 -18   1555.24  205.72  0. 1.0000     0. 
  -2  -3  19   3604.03  260.26  0. 1.0000     0. 
  -2   3 -19   3408.85  269.08  0. 1.0000     0. 
   2   3  19   2789.62  226.45  0. 1.0000     0. 
  -2  -4 -19    277.51   83.83  0. 1.0000     0. 
   2   4 -19    216.11   65.07  0. 1.0000     0. 
  -2   4  18   5030.73  341.42  0. 1.0000     0. 
   2  -4  18   4877.86  333.69  0. 1.0000     0. 
  -2  -4 -18   4723.90  389.23  0. 1.0000     0. 
   2   4 -18   4808.48  351.98  0. 1.0000     0. 
  -2   4  17   4689.35  368.11  0. 1.0000     0. 
  -2   4  17   4113.16  337.44  0. 1.0000     0. 
  -2  -4 -17   3839.20  396.16  0. 1.0000     0. 
   2  -4  17   4292.04  354.11  0. 1.0000     0. 
   2  -4  17   4051.78  329.83  0. 1.0000     0. 
   2   4 -17   5214.95  402.92  0. 1.0000     0. 
  -2   4  16   4893.61  405.94  0. 1.0000     0. 
  -2   4  16   4971.60  411.81  0. 1.0000     0. 
   2  -4  16   5399.38  427.72  0. 1.0000     0. 
   2   4 -16   5103.82  423.23  0. 1.0000     0. 
  -2   4  15    183.80  105.20  0. 1.0000     0. 
  -2   4  15    134.50   79.39  0. 1.0000     0. 
   2  -4  15    318.23  117.36  0. 1.0000     0. 
   2   4 -15     47.46   89.76  0. 1.0000     0. 
  -2   4  15    185.45  101.12  0. 1.0000     0. 
   2  -4  14   2409.80  304.31  0. 1.0000     0. 
  -2   4  14   2587.55  321.74  0. 1.0000     0. 
  -2   4  14   2519.93  313.09  0. 1.0000     0. 
   2  -4  14   2874.79  338.95  0. 1.0000     0. 
  -2   4  14   2592.58  317.16  0. 1.0000     0. 
   2   4 -14   3031.04  336.97  0. 1.0000     0. 
  -2   4  13   1550.00  250.10  0. 1.0000     0. 
  -2   4  13   2283.62  303.39  0. 1.0000     0. 
   2  -4  13   1672.85  260.41  0. 1.0000     0. 
   2   4 -13   2140.22  291.95  0. 1.0000     0. 
  -2   4  13   1920.69  275.59  0. 1.0000     0. 
   2  -4  12   4617.19  433.77  0. 1.0000     0. 
  -2   4  12   3886.70  389.72  0. 1.0000     0. 
  -2   4  12   3781.92  389.90  0. 1.0000     0. 
   2  -4  12   3618.49  371.59  0. 1.0000     0. 
   2   4 -12   3774.42  370.58  0. 1.0000     0. 
   2   4 -12   3431.92  361.40  0. 1.0000     0. 
  -2   4  12   3554.75  379.59  0. 1.0000     0. 
  -2  -4 -11    322.54  154.86  0. 1.0000     0. 
   2  -4  11    206.31   87.58  0. 1.0000     0. 
  -2   4  11    486.32  138.71  0. 1.0000     0. 
  -2   4  11    380.28  127.78  0. 1.0000     0. 
   2   4 -11    258.43   81.74  0. 1.0000     0. 
  -2   4  11    520.07  180.26  0. 1.0000     0. 
   2  -4  11    603.21  153.44  0. 1.0000     0. 
  -2   4  11    419.76  134.17  0. 1.0000     0. 
   2   4 -11    318.09  116.84  0. 1.0000     0. 
  -2  -4 -10    798.55  193.95  0. 1.0000     0. 
  -2   4  10    750.71  191.99  0. 1.0000     0. 
   2  -4  10    844.95  178.87  0. 1.0000     0. 
  -2  -4  -9   1307.07  225.51  0. 1.0000     0. 
   2  -4   9   1090.66  179.29  0. 1.0000     0. 
  -2   4   9   1783.14  289.42  0. 1.0000     0. 
   2  -4   9   1213.62  206.32  0. 1.0000     0. 
  -2  -4  -8  20304.30  876.61  0. 1.0000     0. 
  -2   4   8  20460.10  880.49  0. 1.0000     0. 
   2  -4   8  19919.20  848.61  0. 1.0000     0. 
   2   4  -7 109693.99 2551.18  0. 1.0000     0. 
  -2  -4  -7 111009.01 2593.93  0. 1.0000     0. 
  -2   4   7 105747.01 2580.96  0. 1.0000     0. 
   2  -4   7 114798.01 2584.85  0. 1.0000     0. 
  -2  -4  -6  10109.30  513.32  0. 1.0000     0. 
   2   4  -6   9039.40  477.74  0. 1.0000     0. 
   2  -4   6   9953.56  501.54  0. 1.0000     0. 
  -2   4   6   9684.67  510.82  0. 1.0000     0. 
   2   4  -5  23745.60  799.78  0. 1.0000     0. 
  -2  -4  -5  24960.30  821.40  0. 1.0000     0. 
   2  -4   5  25386.20  820.77  0. 1.0000     0. 
  -2   4   5  24040.20  836.23  0. 1.0000     0. 
  -2   4   5  23392.00  699.84  0. 1.0000     0. 
   2   4  -4  41300.60 1098.99  0. 1.0000     0. 
  -2  -4  -4  41594.10 1104.34  0. 1.0000     0. 
  -2   4   4  40559.50 1109.08  0. 1.0000     0. 
   2  -4   4  41254.30 1099.39  0. 1.0000     0. 
  -2   4   4  37591.80  938.19  0. 1.0000     0. 
   2   4  -4  40789.60 1054.47  0. 1.0000     0. 
  -2   4   4  43426.40 1167.44  0. 1.0000     0. 
  -2   4   4  39678.50  987.18  0. 1.0000     0. 
   2  -4   4  40744.20 1027.25  0. 1.0000     0. 
  -2  -4  -3  57195.20 1345.41  0. 1.0000     0. 
   2   4  -3  58023.90 1348.69  0. 1.0000     0. 
  -2   4   3  53751.50 1343.61  0. 1.0000     0. 
   2   4  -3  51942.90 1269.51  0. 1.0000     0. 
  -2   4   3  54692.60 1195.66  0. 1.0000     0. 
   2  -4   3  60237.89 1364.86  0. 1.0000     0. 
  -2   4   3  56549.00 1397.78  0. 1.0000     0. 
  -2   4   3  55016.00 1244.11  0. 1.0000     0. 
   2  -4   3  53922.40 1246.36  0. 1.0000     0. 
   2   4  -2   9126.81  375.75  0. 1.0000     0. 
  -2  -4  -2   7956.24  354.92  0. 1.0000     0. 
   2  -4   2   7992.60  357.86  0. 1.0000     0. 
   2   4  -2   8749.58  347.07  0. 1.0000     0. 
  -2   4   2   8598.46  390.55  0. 1.0000     0. 
  -2   4   2   7940.17  300.76  0. 1.0000     0. 
  -2   4   2   9156.92  413.26  0. 1.0000     0. 
  -2   4   2   8570.11  337.39  0. 1.0000     0. 
   2  -4   2   7983.17  314.30  0. 1.0000     0. 
   2   4  -1  28563.80  730.25  0. 1.0000     0. 
  -2  -4  -1  25053.30  701.83  0. 1.0000     0. 
   2  -4   1  26539.40  722.71  0. 1.0000     0. 
   2   4  -1  26684.70  696.37  0. 1.0000     0. 
  -2  -4  -1  24943.50  618.75  0. 1.0000     0. 
  -2   4   1  27534.10  784.17  0. 1.0000     0. 
  -2   4   1  26512.30  784.17  0. 1.0000     0. 
   2  -4   1  25629.40  657.59  0. 1.0000     0. 
  -2  -4  -1  25055.00  783.54  0. 1.0000     0. 
   2   4  -1  28073.30  787.11  0. 1.0000     0. 
   2   4   0     83.33   36.29  0. 1.0000     0. 
   2   4   0     56.28   32.18  0. 1.0000     0. 
   2  -4   0    136.04   43.53  0. 1.0000     0. 
  -2  -4   0    122.21   33.71  0. 1.0000     0. 
  -2   4   0     61.58   35.89  0. 1.0000     0. 
  -2   4   0    151.13   64.59  0. 1.0000     0. 
  -2  -4   0     78.32   47.68  0. 1.0000     0. 
   2   4   0    173.08   60.24  0. 1.0000     0. 
   2  -4   0    142.63   40.35  0. 1.0000     0. 
   2   4   1  26285.50  700.48  0. 1.0000     0. 
   2  -4  -1  26410.90  668.78  0. 1.0000     0. 
  -2  -4   1  28029.20  689.89  0. 1.0000     0. 
  -2   4  -1  26374.20  769.27  0. 1.0000     0. 
   2   4   1  24544.90  624.61  0. 1.0000     0. 
  -2  -4   1  29160.60  830.61  0. 1.0000     0. 
   2  -4  -1  24626.80  664.16  0. 1.0000     0. 
   2   4   1  26754.40  772.54  0. 1.0000     0. 
  -2   4  -2   8949.49  403.62  0. 1.0000     0. 
   2   4   2   8462.07  346.01  0. 1.0000     0. 
  -2  -4   2   8829.23  347.16  0. 1.0000     0. 
   2  -4  -2   8004.80  294.00  0. 1.0000     0. 
   2   4   2   8357.98  349.23  0. 1.0000     0. 
  -2  -4   2   8940.62  409.64  0. 1.0000     0. 
   2   4   2   8416.28  388.10  0. 1.0000     0. 
  -2   4  -3  58870.89 1438.72  0. 1.0000     0. 
  -2  -4   3  58510.70 1397.04  0. 1.0000     0. 
  -2  -4   3  62247.90 1364.41  0. 1.0000     0. 
   2   4   3  56379.10 1333.42  0. 1.0000     0. 
  -2  -4   3  53440.30 1412.91  0. 1.0000     0. 
   2   4   3  60423.90 1419.21  0. 1.0000     0. 
   2  -4  -4  38794.11  960.00  0. 1.0000     0. 
  -2   4  -4  37871.60  961.97  0. 1.0000     0. 
  -2  -4   4  40346.80 1101.65  0. 1.0000     0. 
  -2  -4   4  41097.40 1063.20  0. 1.0000     0. 
  -2   4  -4  43789.30 1161.14  0. 1.0000     0. 
   2   4   4  41001.50 1049.43  0. 1.0000     0. 
  -2  -4   4  41433.40 1137.83  0. 1.0000     0. 
   2   4   4  40235.00 1095.80  0. 1.0000     0. 
   2  -4  -5  22166.40  655.59  0. 1.0000     0. 
  -2  -4   5  25267.10  828.70  0. 1.0000     0. 
  -2   4  -5  26789.20  877.97  0. 1.0000     0. 
   2   4   5  25008.50  778.30  0. 1.0000     0. 
  -2  -4   5  23176.80  819.76  0. 1.0000     0. 
   2   4   5  24615.70  813.38  0. 1.0000     0. 
  -2  -4   6   9016.48  487.25  0. 1.0000     0. 
  -2   4  -6  10575.80  545.96  0. 1.0000     0. 
   2   4   6  10372.00  481.66  0. 1.0000     0. 
   2   4   6   9851.98  497.32  0. 1.0000     0. 
  -2  -4   6   9880.32  522.24  0. 1.0000     0. 
   2  -4  -7 118508.00 2612.64  0. 1.0000     0. 
  -2  -4   7 107841.00 2558.35  0. 1.0000     0. 
   2   4   7 104369.01 2469.60  0. 1.0000     0. 
   2   4   7 115284.00 2580.58  0. 1.0000     0. 
  -2  -4   7 108454.00 2601.40  0. 1.0000     0. 
   2  -4  -8  21369.90  878.48  0. 1.0000     0. 
  -2  -4   8  18530.00  825.59  0. 1.0000     0. 
   2   4   8  20132.30  803.49  0. 1.0000     0. 
   2   4   8  20713.70  844.52  0. 1.0000     0. 
  -2  -4   8  19984.50  878.77  0. 1.0000     0. 
   2  -4  -9   1188.50  206.66  0. 1.0000     0. 
  -2  -4   9    996.20  185.36  0. 1.0000     0. 
  -2  -4   9   1316.64  222.68  0. 1.0000     0. 
   2   4   9   1475.93  213.54  0. 1.0000     0. 
   2   4   9   1191.62  203.01  0. 1.0000     0. 
  -2  -4  10    814.98  182.81  0. 1.0000     0. 
  -2  -4  10   1012.07  207.87  0. 1.0000     0. 
   2  -4 -10    696.21  181.66  0. 1.0000     0. 
   2   4  10    850.91  182.80  0. 1.0000     0. 
   2   4  11    446.23  134.68  0. 1.0000     0. 
  -2  -4  11    487.19  147.45  0. 1.0000     0. 
   2  -4 -11    495.49  181.52  0. 1.0000     0. 
  -2  -4  11    451.96  135.72  0. 1.0000     0. 
  -2   4 -11    359.07  140.09  0. 1.0000     0. 
   2   4  11    444.38  147.30  0. 1.0000     0. 
   2   4  11    301.85  111.90  0. 1.0000     0. 
  -2  -4  12   3849.96  396.94  0. 1.0000     0. 
  -2  -4  12   3256.00  355.81  0. 1.0000     0. 
   2   4  12   3706.78  362.63  0. 1.0000     0. 
  -2  -4  12   3975.23  394.60  0. 1.0000     0. 
   2   4  12   3915.49  394.80  0. 1.0000     0. 
  -2   4 -12   4184.49  401.10  0. 1.0000     0. 
  -2  -4  13   1824.40  270.64  0. 1.0000     0. 
  -2  -4  13   1711.58  262.00  0. 1.0000     0. 
   2   4  13   2051.31  280.22  0. 1.0000     0. 
  -2  -4  13   1715.59  261.59  0. 1.0000     0. 
  -2   4 -13   1801.40  263.37  0. 1.0000     0. 
   2   4  13   1764.73  268.39  0. 1.0000     0. 
  -2  -4  14   2874.59  342.54  0. 1.0000     0. 
   2   4  14   2690.38  313.00  0. 1.0000     0. 
  -2  -4  14   2641.87  325.17  0. 1.0000     0. 
  -2  -4  14   2597.12  307.91  0. 1.0000     0. 
   2   4  14   2779.49  334.03  0. 1.0000     0. 
  -2   4 -14   2662.45  320.96  0. 1.0000     0. 
  -2  -4  15    250.24  124.25  0. 1.0000     0. 
   2   4  15    505.42  143.51  0. 1.0000     0. 
  -2  -4  15     59.59   84.93  0. 1.0000     0. 
  -2  -4  15    225.25  109.63  0. 1.0000     0. 
  -2   4 -15    290.83  132.78  0. 1.0000     0. 
   2   4  15    210.51   99.22  0. 1.0000     0. 
  -2  -4  16   5682.47  448.92  0. 1.0000     0. 
  -2  -4  16   5218.26  417.84  0. 1.0000     0. 
   2   4  16   4783.21  387.20  0. 1.0000     0. 
  -2  -4  16   4458.63  372.91  0. 1.0000     0. 
   2   4  16   5447.40  434.80  0. 1.0000     0. 
  -2   4 -16   4900.40  412.18  0. 1.0000     0. 
  -2  -4  17   4435.69  357.08  0. 1.0000     0. 
   2   4  17   4817.69  378.48  0. 1.0000     0. 
  -2   4 -17   4385.85  364.19  0. 1.0000     0. 
  -2  -4  18   5012.55  345.44  0. 1.0000     0. 
   2   4  18   4375.49  321.06  0. 1.0000     0. 
  -2   4 -18   4887.63  351.92  0. 1.0000     0. 
  -2  -4  19    193.16   63.43  0. 1.0000     0. 
   2   4  19    203.36   55.89  0. 1.0000     0. 
  -2   4 -19    298.62   81.91  0. 1.0000     0. 
   2  -5  18   1104.03  149.47  0. 1.0000     0. 
  -2  -5 -18    897.79  157.46  0. 1.0000     0. 
   2   5 -18   1138.73  158.85  0. 1.0000     0. 
  -2   5  17    814.06  142.91  0. 1.0000     0. 
   2  -5  17    821.86  151.99  0. 1.0000     0. 
  -2  -5 -17    787.32  180.23  0. 1.0000     0. 
   2  -5  17    852.41  140.66  0. 1.0000     0. 
   2   5 -17    970.20  165.46  0. 1.0000     0. 
  -2   5  16   3675.81  338.56  0. 1.0000     0. 
  -2   5  16   2900.70  306.50  0. 1.0000     0. 
  -2  -5 -16   3304.85  380.84  0. 1.0000     0. 
   2  -5  16   3684.38  342.85  0. 1.0000     0. 
  -2   5  16   3385.36  317.26  0. 1.0000     0. 
   2   5 -16   3382.12  334.12  0. 1.0000     0. 
  -2   5  15   6232.46  481.99  0. 1.0000     0. 
  -2   5  15   5992.40  465.05  0. 1.0000     0. 
   2  -5  15   6625.41  494.16  0. 1.0000     0. 
  -2   5  15   5740.94  451.17  0. 1.0000     0. 
   2   5 -15   5583.42  451.16  0. 1.0000     0. 
  -2   5  14  10987.90  676.14  0. 1.0000     0. 
  -2   5  14  11302.30  670.66  0. 1.0000     0. 
   2  -5  14  11504.70  680.53  0. 1.0000     0. 
   2   5 -14  12214.90  694.64  0. 1.0000     0. 
  -2   5  14  11492.50  682.08  0. 1.0000     0. 
  -2   5  13   4126.63  409.71  0. 1.0000     0. 
  -2   5  13   4705.77  429.37  0. 1.0000     0. 
   2  -5  13   4383.86  417.96  0. 1.0000     0. 
  -2   5  13   4068.39  406.08  0. 1.0000     0. 
   2   5 -13   4352.27  414.16  0. 1.0000     0. 
   2  -5  12    254.22   88.07  0. 1.0000     0. 
  -2   5  12    129.54   90.00  0. 1.0000     0. 
  -2   5  12    113.32   96.08  0. 1.0000     0. 
   2   5 -12    153.18   89.89  0. 1.0000     0. 
   2  -5  12     95.17  100.05  0. 1.0000     0. 
   2   5 -12    196.20  100.68  0. 1.0000     0. 
  -2   5  12    131.07   81.45  0. 1.0000     0. 
   2  -5  11   1078.91  212.08  0. 1.0000     0. 
  -2   5  11   1118.21  208.49  0. 1.0000     0. 
  -2   5  11   1184.72  225.20  0. 1.0000     0. 
   2   5 -11    942.06  186.07  0. 1.0000     0. 
   2  -5  11   1217.55  223.29  0. 1.0000     0. 
   2   5 -11   1034.88  189.80  0. 1.0000     0. 
  -2   5  11    811.48  182.31  0. 1.0000     0. 
  -2  -5 -10   3709.04  425.90  0. 1.0000     0. 
  -2   5  10   3904.93  381.60  0. 1.0000     0. 
  -2   5  10   3810.25  368.44  0. 1.0000     0. 
   2  -5  10   3709.35  411.31  0. 1.0000     0. 
   2  -5  10   3416.95  362.77  0. 1.0000     0. 
   2   5 -10   3543.32  347.14  0. 1.0000     0. 
  -2   5  10   3878.80  429.77  0. 1.0000     0. 
   2   5 -10   3338.02  340.30  0. 1.0000     0. 
  -2  -5  -9   2219.36  310.27  0. 1.0000     0. 
  -2   5   9   1802.67  280.81  0. 1.0000     0. 
   2  -5   9   2513.52  301.59  0. 1.0000     0. 
   2  -5   9   2354.49  308.83  0. 1.0000     0. 
  -2  -5  -8  11266.80  656.29  0. 1.0000     0. 
  -2   5   8  10916.50  663.23  0. 1.0000     0. 
   2  -5   8  11669.60  656.48  0. 1.0000     0. 
  -2  -5  -7   8594.17  528.71  0. 1.0000     0. 
  -2   5   7   8171.76  539.82  0. 1.0000     0. 
   2  -5   7   8432.67  523.48  0. 1.0000     0. 
   2   5  -7   7692.11  486.05  0. 1.0000     0. 
  -2  -5  -6  72748.20 1915.79  0. 1.0000     0. 
   2   5  -6  75717.70 1892.50  0. 1.0000     0. 
   2  -5   6  78802.90 1958.30  0. 1.0000     0. 
  -2   5   6  77164.70 2016.00  0. 1.0000     0. 
  -2  -5  -5   7438.69  433.13  0. 1.0000     0. 
   2  -5   5   8021.43  449.67  0. 1.0000     0. 
   2   5  -5   8272.75  437.47  0. 1.0000     0. 
  -2   5   5   8103.11  482.79  0. 1.0000     0. 
  -2   5   5   7453.15  379.22  0. 1.0000     0. 
   2   5  -4   1966.33  204.97  0. 1.0000     0. 
  -2  -5  -4   2403.74  224.10  0. 1.0000     0. 
  -2   5   4   1877.46  208.59  0. 1.0000     0. 
   2  -5   4   2511.82  230.26  0. 1.0000     0. 
   2   5  -4   2064.64  198.74  0. 1.0000     0. 
  -2   5   4   1724.56  201.18  0. 1.0000     0. 
  -2   5   4   1862.60  175.07  0. 1.0000     0. 
   2  -5   4   2277.67  200.77  0. 1.0000     0. 
  -2  -5  -3  86819.39 1990.91  0. 1.0000     0. 
   2   5  -3  93626.20 2039.72  0. 1.0000     0. 
  -2   5   3  90077.40 2063.28  0. 1.0000     0. 
   2  -5   3  91546.01 2035.27  0. 1.0000     0. 
   2   5  -3  90209.70 1985.29  0. 1.0000     0. 
  -2   5   3  94891.80 2119.41  0. 1.0000     0. 
  -2   5   3  86883.80 1943.82  0. 1.0000     0. 
   2  -5   3  87891.71 1931.67  0. 1.0000     0. 
  -2  -5  -2  70697.09 1667.24  0. 1.0000     0. 
   2   5  -2  79920.70 1736.11  0. 1.0000     0. 
   2  -5   2  76682.11 1725.42  0. 1.0000     0. 
  -2   5   2  75493.70 1779.31  0. 1.0000     0. 
   2   5  -2  73378.21 1682.85  0. 1.0000     0. 
  -2   5   2  75721.49 1802.71  0. 1.0000     0. 
   2  -5   2  76670.40 1658.44  0. 1.0000     0. 
  -2  -5  -2  77582.91 1838.99  0. 1.0000     0. 
  -2  -5  -1   9788.40  382.70  0. 1.0000     0. 
   2  -5   1  11335.40  436.89  0. 1.0000     0. 
   2   5  -1   9951.15  417.46  0. 1.0000     0. 
  -2   5   1   9525.31  454.00  0. 1.0000     0. 
  -2   5   1   9887.16  467.89  0. 1.0000     0. 
  -2  -5  -1  11407.40  513.46  0. 1.0000     0. 
   2   5  -1   8610.05  439.09  0. 1.0000     0. 
   2  -5   1  11401.00  413.85  0. 1.0000     0. 
   2  -5   0   4746.45  250.05  0. 1.0000     0. 
  -2  -5   0   4631.51  209.74  0. 1.0000     0. 
  -2   5   0   3693.31  270.26  0. 1.0000     0. 
   2   5   0   3833.39  243.16  0. 1.0000     0. 
  -2  -5   0   3286.18  267.04  0. 1.0000     0. 
   2  -5   0   3466.56  225.71  0. 1.0000     0. 
   2   5   0   4460.65  293.47  0. 1.0000     0. 
   2   5   1  11095.90  432.04  0. 1.0000     0. 
   2  -5  -1   8555.89  342.91  0. 1.0000     0. 
  -2  -5   1   8774.77  349.51  0. 1.0000     0. 
  -2   5  -1  10993.00  480.97  0. 1.0000     0. 
  -2  -5   1  10142.30  491.05  0. 1.0000     0. 
   2  -5  -1   9361.81  393.30  0. 1.0000     0. 
   2   5   1  10720.50  474.46  0. 1.0000     0. 
   2   5   2  76623.61 1728.59  0. 1.0000     0. 
  -2   5  -2  76660.59 1822.75  0. 1.0000     0. 
  -2  -5   2  77691.51 1677.05  0. 1.0000     0. 
   2   5   2  77898.99 1819.72  0. 1.0000     0. 
  -2  -5   2  76864.09 1840.10  0. 1.0000     0. 
  -2  -5   3  93473.90 1998.00  0. 1.0000     0. 
  -2  -5   3  92585.11 2074.40  0. 1.0000     0. 
  -2   5  -3  92135.00 2129.16  0. 1.0000     0. 
   2   5   3  88553.30 2019.22  0. 1.0000     0. 
  -2  -5   3  92007.01 2142.50  0. 1.0000     0. 
   2   5   3  94272.89 2127.20  0. 1.0000     0. 
  -2  -5   4   2273.31  204.46  0. 1.0000     0. 
  -2  -5   4   2028.80  209.00  0. 1.0000     0. 
  -2   5  -4   2725.03  264.89  0. 1.0000     0. 
   2   5   4   2180.94  205.52  0. 1.0000     0. 
  -2  -5   4   1631.07  203.13  0. 1.0000     0. 
   2   5   4   2261.98  229.43  0. 1.0000     0. 
   2  -5  -5   8192.39  434.23  0. 1.0000     0. 
  -2  -5   5   7850.17  450.02  0. 1.0000     0. 
  -2  -5   5   7981.55  425.70  0. 1.0000     0. 
  -2   5  -5   8724.93  500.82  0. 1.0000     0. 
   2   5   5   7396.08  412.03  0. 1.0000     0. 
  -2  -5   5   7938.43  472.23  0. 1.0000     0. 
   2   5   5   8139.59  461.51  0. 1.0000     0. 
   2  -5  -6  80618.20 1948.03  0. 1.0000     0. 
  -2   5  -6  76395.71 2004.93  0. 1.0000     0. 
  -2  -5   6  77910.20 1965.94  0. 1.0000     0. 
   2   5   6  72675.09 1869.40  0. 1.0000     0. 
   2   5   6  80258.80 1980.15  0. 1.0000     0. 
  -2  -5   6  74619.01 1986.93  0. 1.0000     0. 
   2  -5  -7   9071.05  533.74  0. 1.0000     0. 
  -2  -5   7   7533.09  494.43  0. 1.0000     0. 
  -2   5  -7   7855.79  521.73  0. 1.0000     0. 
   2   5   7   7764.25  475.19  0. 1.0000     0. 
   2   5   7   8975.62  527.46  0. 1.0000     0. 
  -2  -5   7   7754.87  527.40  0. 1.0000     0. 
   2  -5  -8  10307.50  620.69  0. 1.0000     0. 
  -2  -5   8  11113.30  639.30  0. 1.0000     0. 
  -2  -5   8  10927.50  614.61  0. 1.0000     0. 
  -2   5  -8  10476.20  644.40  0. 1.0000     0. 
   2   5   8  11014.20  609.60  0. 1.0000     0. 
   2   5   8  11864.20  650.05  0. 1.0000     0. 
  -2  -5   8  10122.20  639.54  0. 1.0000     0. 
  -2   5  -9   1752.26  274.34  0. 1.0000     0. 
  -2  -5   9   1957.73  277.13  0. 1.0000     0. 
  -2  -5   9   2017.29  272.81  0. 1.0000     0. 
   2  -5  -9   2207.30  299.49  0. 1.0000     0. 
   2   5   9   2247.38  287.44  0. 1.0000     0. 
  -2  -5  10   3891.05  415.77  0. 1.0000     0. 
  -2   5 -10   3263.06  396.28  0. 1.0000     0. 
  -2  -5  10   4334.21  418.66  0. 1.0000     0. 
   2   5  10   3521.94  345.62  0. 1.0000     0. 
   2  -5 -10   4672.51  470.04  0. 1.0000     0. 
  -2  -5  10   4076.06  395.98  0. 1.0000     0. 
   2   5  10   3695.47  392.63  0. 1.0000     0. 
  -2   5 -10   3637.35  367.18  0. 1.0000     0. 
   2   5  10   4019.96  382.17  0. 1.0000     0. 
   2   5  11    829.30  181.43  0. 1.0000     0. 
  -2  -5  11   1154.77  213.95  0. 1.0000     0. 
  -2   5 -11    953.83  196.05  0. 1.0000     0. 
   2   5  11   1114.02  214.65  0. 1.0000     0. 
  -2   5 -11   1209.59  213.28  0. 1.0000     0. 
  -2  -5  12    154.18  111.60  0. 1.0000     0. 
   2   5  12    314.62  120.17  0. 1.0000     0. 
  -2  -5  12    353.81  143.91  0. 1.0000     0. 
  -2  -5  12    176.14   96.14  0. 1.0000     0. 
   2   5  12    222.24   95.62  0. 1.0000     0. 
  -2   5 -12    195.33  110.25  0. 1.0000     0. 
  -2   5 -12    193.51  124.61  0. 1.0000     0. 
  -2  -5  13   4623.89  443.90  0. 1.0000     0. 
  -2  -5  13   4593.45  441.01  0. 1.0000     0. 
   2   5  13   4055.82  388.57  0. 1.0000     0. 
  -2  -5  13   4072.48  403.20  0. 1.0000     0. 
  -2   5 -13   4358.67  415.89  0. 1.0000     0. 
   2   5  13   5071.85  452.16  0. 1.0000     0. 
  -2  -5  14  12450.20  724.27  0. 1.0000     0. 
  -2  -5  14  11159.20  678.01  0. 1.0000     0. 
   2   5  14  10313.50  630.44  0. 1.0000     0. 
  -2  -5  14  11308.50  671.63  0. 1.0000     0. 
   2   5  14  11704.40  698.73  0. 1.0000     0. 
  -2   5 -14  11150.80  676.42  0. 1.0000     0. 
  -2  -5  15   5891.38  472.47  0. 1.0000     0. 
  -2  -5  15   5802.66  463.11  0. 1.0000     0. 
  -2  -5  15   5941.02  454.03  0. 1.0000     0. 
   2   5  15   6932.22  506.52  0. 1.0000     0. 
  -2   5 -15   5962.54  469.94  0. 1.0000     0. 
  -2  -5  16   4198.67  375.76  0. 1.0000     0. 
  -2  -5  16   3155.81  318.30  0. 1.0000     0. 
  -2  -5  16   3157.36  304.72  0. 1.0000     0. 
   2   5  16   3455.76  333.09  0. 1.0000     0. 
  -2   5 -16   3845.03  352.15  0. 1.0000     0. 
  -2  -5  17   1022.84  167.75  0. 1.0000     0. 
  -2  -5  17    783.76  135.49  0. 1.0000     0. 
   2   5  17    779.09  145.82  0. 1.0000     0. 
  -2   5 -17    750.31  144.55  0. 1.0000     0. 
  -2  -5  18   1457.38  173.91  0. 1.0000     0. 
  -2   5 -18   1122.33  160.81  0. 1.0000     0. 
   2   5  18   1249.61  160.40  0. 1.0000     0. 
   2  -6  18     85.35   59.24  0. 1.0000     0. 
   2   6 -18    104.80   57.98  0. 1.0000     0. 
  -2   6  17    885.60  137.30  0. 1.0000     0. 
   2  -6  17    995.02  159.38  0. 1.0000     0. 
   2   6 -17   1092.49  165.11  0. 1.0000     0. 
  -2  -6 -17    885.94  165.18  0. 1.0000     0. 
  -2   6  16   7344.93  468.56  0. 1.0000     0. 
  -2  -6 -16   7391.44  529.22  0. 1.0000     0. 
   2  -6  16   8249.88  497.01  0. 1.0000     0. 
  -2   6  16   6984.36  447.22  0. 1.0000     0. 
   2   6 -16   7620.24  485.59  0. 1.0000     0. 
  -2   6  15    166.20   68.61  0. 1.0000     0. 
  -2   6  15    151.05   85.24  0. 1.0000     0. 
   2  -6  15    141.37   77.92  0. 1.0000     0. 
  -2   6  15    178.07   71.57  0. 1.0000     0. 
   2   6 -15    199.05  105.78  0. 1.0000     0. 
  -2  -6 -15    206.83  125.40  0. 1.0000     0. 
  -2   6  14    678.65  168.33  0. 1.0000     0. 
  -2   6  14    626.09  163.65  0. 1.0000     0. 
   2  -6  14    918.16  194.54  0. 1.0000     0. 
  -2   6  14    665.16  163.97  0. 1.0000     0. 
   2   6 -14    921.66  190.83  0. 1.0000     0. 
  -2  -6 -14   1229.62  250.29  0. 1.0000     0. 
  -2   6  13   6369.69  502.19  0. 1.0000     0. 
  -2   6  13   6026.25  492.42  0. 1.0000     0. 
   2  -6  13   6382.97  510.57  0. 1.0000     0. 
  -2   6  13   6622.76  519.67  0. 1.0000     0. 
   2   6 -13   7100.99  525.68  0. 1.0000     0. 
   2  -6  12    175.60  105.29  0. 1.0000     0. 
  -2   6  12     65.81   86.69  0. 1.0000     0. 
  -2   6  12    143.27  114.37  0. 1.0000     0. 
   2   6 -12    213.16  105.65  0. 1.0000     0. 
   2  -6  12    253.34  144.53  0. 1.0000     0. 
   2   6 -12     92.23   72.49  0. 1.0000     0. 
  -2   6  12     78.52   65.65  0. 1.0000     0. 
   2  -6  11   3826.78  396.82  0. 1.0000     0. 
  -2   6  11   4942.13  443.08  0. 1.0000     0. 
  -2   6  11   5153.64  449.68  0. 1.0000     0. 
   2   6 -11   4497.00  409.95  0. 1.0000     0. 
   2  -6  11   4268.11  422.97  0. 1.0000     0. 
  -2   6  11   4956.22  448.04  0. 1.0000     0. 
   2   6 -11   4121.05  399.49  0. 1.0000     0. 
  -2  -6 -10   7096.32  607.89  0. 1.0000     0. 
  -2   6  10   8534.49  582.57  0. 1.0000     0. 
  -2   6  10   8162.88  563.68  0. 1.0000     0. 
   2  -6  10   8029.39  568.48  0. 1.0000     0. 
   2   6 -10   7748.79  536.73  0. 1.0000     0. 
  -2   6  10   8859.51  595.56  0. 1.0000     0. 
   2   6 -10   7138.28  524.05  0. 1.0000     0. 
  -2  -6  -9   7258.03  581.94  0. 1.0000     0. 
   2  -6   9   7772.46  547.92  0. 1.0000     0. 
  -2   6   9   7713.01  619.95  0. 1.0000     0. 
   2   6  -9   7521.90  515.04  0. 1.0000     0. 
  -2   6   9   7617.84  534.29  0. 1.0000     0. 
   2   6  -9   6896.91  540.26  0. 1.0000     0. 
   2  -6   9   7729.70  594.72  0. 1.0000     0. 
  -2  -6  -8   7816.47  564.04  0. 1.0000     0. 
  -2   6   8   7329.57  572.13  0. 1.0000     0. 
   2  -6   8   8614.84  593.74  0. 1.0000     0. 
   2   6  -8   6354.56  495.59  0. 1.0000     0. 
  -2  -6  -7  14289.20  737.69  0. 1.0000     0. 
  -2   6   7  15035.10  796.84  0. 1.0000     0. 
   2  -6   7  15650.40  775.40  0. 1.0000     0. 
   2   6  -7  13368.50  697.96  0. 1.0000     0. 
  -2  -6  -6    950.49  174.70  0. 1.0000     0. 
  -2   6   6   1085.04  201.02  0. 1.0000     0. 
   2   6  -6    969.31  178.14  0. 1.0000     0. 
   2  -6   6    904.24  171.43  0. 1.0000     0. 
  -2  -6  -5   1248.11  182.41  0. 1.0000     0. 
   2  -6   5   1282.58  200.80  0. 1.0000     0. 
   2   6  -5   1352.00  188.59  0. 1.0000     0. 
  -2   6   5   1138.67  188.05  0. 1.0000     0. 
  -2  -6  -4   3421.45  281.74  0. 1.0000     0. 
   2  -6   4   3870.53  316.01  0. 1.0000     0. 
  -2   6   4   3325.97  298.82  0. 1.0000     0. 
   2   6  -4   3676.90  295.04  0. 1.0000     0. 
  -2   6   4   3544.62  326.70  0. 1.0000     0. 
  -2   6   4   3429.31  263.90  0. 1.0000     0. 
   2  -6   3   1657.47  192.77  0. 1.0000     0. 
  -2   6   3   1462.98  188.53  0. 1.0000     0. 
   2   6  -3   1461.71  173.05  0. 1.0000     0. 
  -2   6   3   1798.07  226.22  0. 1.0000     0. 
  -2  -6  -3   1109.14  186.79  0. 1.0000     0. 
  -2   6   3   1945.01  192.21  0. 1.0000     0. 
  -2   6   2  26436.20  914.86  0. 1.0000     0. 
   2   6  -2  25669.00  847.09  0. 1.0000     0. 
  -2   6   2  27001.90  940.34  0. 1.0000     0. 
  -2  -6  -2  28807.80  993.73  0. 1.0000     0. 
  -2   6   1  13166.30  596.43  0. 1.0000     0. 
   2  -6   1  14894.00  555.49  0. 1.0000     0. 
   2   6  -1  13321.10  551.40  0. 1.0000     0. 
  -2   6   1  13698.00  616.77  0. 1.0000     0. 
   2   6  -1  14706.30  633.12  0. 1.0000     0. 
  -2  -6  -1  15264.90  673.13  0. 1.0000     0. 
   2  -6   0   9471.73  404.87  0. 1.0000     0. 
  -2   6   0   8336.78  460.78  0. 1.0000     0. 
   2   6   0   8474.67  421.65  0. 1.0000     0. 
   2  -6   0   7967.68  396.73  0. 1.0000     0. 
  -2  -6   0   8887.96  499.85  0. 1.0000     0. 
   2   6   0   9720.90  491.16  0. 1.0000     0. 
  -2   6  -1  14576.50  626.15  0. 1.0000     0. 
   2   6   1  14685.80  579.92  0. 1.0000     0. 
  -2  -6   1  14829.10  660.28  0. 1.0000     0. 
   2  -6  -1  12749.80  532.62  0. 1.0000     0. 
   2   6   1  15179.90  637.36  0. 1.0000     0. 
   2   6   2  29338.30  903.95  0. 1.0000     0. 
  -2   6  -2  28839.80  960.12  0. 1.0000     0. 
  -2  -6   2  27897.50  972.52  0. 1.0000     0. 
   2  -6  -2  24968.70  841.88  0. 1.0000     0. 
   2   6   2  32505.60 1012.82  0. 1.0000     0. 
  -2   6  -3   1367.99  188.28  0. 1.0000     0. 
   2   6   3   1367.17  179.09  0. 1.0000     0. 
  -2  -6   3   1460.40  204.02  0. 1.0000     0. 
   2   6   3   1920.12  221.85  0. 1.0000     0. 
  -2  -6   4   3629.55  305.37  0. 1.0000     0. 
  -2   6  -4   4079.44  342.23  0. 1.0000     0. 
  -2  -6   4   3331.95  267.10  0. 1.0000     0. 
   2   6   4   3798.35  299.61  0. 1.0000     0. 
  -2  -6   4   3647.07  332.17  0. 1.0000     0. 
   2   6   4   3391.79  306.30  0. 1.0000     0. 
   2  -6  -5   1129.61  163.29  0. 1.0000     0. 
  -2   6  -5   1486.37  211.02  0. 1.0000     0. 
  -2  -6   5   1114.45  164.08  0. 1.0000     0. 
  -2  -6   5   1119.52  180.91  0. 1.0000     0. 
   2   6   5   1291.57  187.70  0. 1.0000     0. 
  -2  -6   5   1568.02  223.76  0. 1.0000     0. 
   2   6   5   1379.71  206.04  0. 1.0000     0. 
   2  -6  -6    931.56  163.11  0. 1.0000     0. 
  -2   6  -6    944.73  193.50  0. 1.0000     0. 
  -2  -6   6   1137.82  177.44  0. 1.0000     0. 
  -2  -6   6    804.29  161.02  0. 1.0000     0. 
   2   6   6    819.99  149.81  0. 1.0000     0. 
  -2  -6   6    940.34  179.85  0. 1.0000     0. 
   2   6   6   1277.01  206.43  0. 1.0000     0. 
   2  -6  -7  14902.70  734.02  0. 1.0000     0. 
  -2  -6   7  15171.50  765.02  0. 1.0000     0. 
  -2   6  -7  14712.60  787.98  0. 1.0000     0. 
  -2  -6   7  15604.60  731.54  0. 1.0000     0. 
   2   6   7  13413.30  684.02  0. 1.0000     0. 
  -2  -6   7  15283.70  800.53  0. 1.0000     0. 
   2   6   7  14884.90  760.18  0. 1.0000     0. 
  -2  -6   8   7849.68  560.25  0. 1.0000     0. 
  -2   6  -8   7207.98  567.78  0. 1.0000     0. 
  -2  -6   8   8616.56  557.76  0. 1.0000     0. 
   2  -6  -8   7476.61  543.60  0. 1.0000     0. 
  -2  -6   8   5961.76  513.72  0. 1.0000     0. 
   2   6   8   7905.93  558.76  0. 1.0000     0. 
  -2  -6   9   7764.55  590.75  0. 1.0000     0. 
  -2   6  -9   7589.99  605.68  0. 1.0000     0. 
  -2  -6   9   7004.61  535.17  0. 1.0000     0. 
   2  -6  -9   7975.37  599.44  0. 1.0000     0. 
   2   6   9   7416.85  523.67  0. 1.0000     0. 
   2   6   9   7361.06  566.15  0. 1.0000     0. 
  -2   6  -9   6501.75  481.24  0. 1.0000     0. 
   2  -6 -10   7280.52  609.35  0. 1.0000     0. 
  -2  -6  10   7547.97  559.03  0. 1.0000     0. 
   2   6  10   8068.35  557.73  0. 1.0000     0. 
  -2   6 -10   6451.51  499.62  0. 1.0000     0. 
  -2   6 -10   7140.65  515.80  0. 1.0000     0. 
  -2  -6  11   4406.46  435.34  0. 1.0000     0. 
   2   6  11   3935.52  398.76  0. 1.0000     0. 
  -2   6 -11   3900.96  392.77  0. 1.0000     0. 
  -2   6 -11   3970.86  394.54  0. 1.0000     0. 
  -2  -6  12    164.37  108.08  0. 1.0000     0. 
  -2  -6  12    267.19  140.26  0. 1.0000     0. 
  -2  -6  12    177.46   84.49  0. 1.0000     0. 
   2   6  12    131.66   95.27  0. 1.0000     0. 
  -2   6 -12    124.26   73.88  0. 1.0000     0. 
  -2   6 -12    287.83  114.60  0. 1.0000     0. 
  -2  -6  13   7704.41  572.76  0. 1.0000     0. 
  -2  -6  13   5655.10  480.87  0. 1.0000     0. 
  -2  -6  13   6645.98  524.62  0. 1.0000     0. 
   2   6  13   7253.82  539.93  0. 1.0000     0. 
  -2   6 -13   6931.29  518.63  0. 1.0000     0. 
  -2   6 -13   6978.87  529.05  0. 1.0000     0. 
  -2  -6  14    976.81  197.77  0. 1.0000     0. 
  -2  -6  14    549.17  155.51  0. 1.0000     0. 
  -2  -6  14    769.56  177.76  0. 1.0000     0. 
   2   6  14   1094.16  212.29  0. 1.0000     0. 
  -2   6 -14   1110.98  213.51  0. 1.0000     0. 
  -2  -6  15    214.48  102.41  0. 1.0000     0. 
  -2  -6  15    -62.65   95.09  0. 1.0000     0. 
  -2  -6  15    274.65  110.74  0. 1.0000     0. 
   2   6  15    125.06   82.20  0. 1.0000     0. 
  -2   6 -15     73.31   65.76  0. 1.0000     0. 
  -2  -6  16   7376.94  486.08  0. 1.0000     0. 
  -2  -6  16   8149.10  499.17  0. 1.0000     0. 
  -2  -6  16   7626.04  467.20  0. 1.0000     0. 
   2   6  16   7693.50  489.02  0. 1.0000     0. 
  -2   6 -16   7683.87  492.26  0. 1.0000     0. 
  -2  -6  17    915.45  147.08  0. 1.0000     0. 
  -2  -6  17    957.50  142.30  0. 1.0000     0. 
   2   6  17    966.47  150.91  0. 1.0000     0. 
  -2   6 -17    959.98  152.54  0. 1.0000     0. 
  -2  -6  18     48.08   37.19  0. 1.0000     0. 
   2   6  18     14.80   32.21  0. 1.0000     0. 
  -2   6 -18     84.56   48.23  0. 1.0000     0. 
  -2   7  17    825.91  121.49  0. 1.0000     0. 
   2  -7  17   1123.82  152.38  0. 1.0000     0. 
   2   7 -17   1288.51  164.42  0. 1.0000     0. 
  -2   7  16   3299.81  292.46  0. 1.0000     0. 
   2  -7  16   3590.98  306.71  0. 1.0000     0. 
   2   7 -16   3587.17  305.76  0. 1.0000     0. 
  -2   7  16   3348.26  283.49  0. 1.0000     0. 
  -2   7  15   1293.34  203.20  0. 1.0000     0. 
   2  -7  15   1378.87  214.49  0. 1.0000     0. 
   2   7 -15   1392.29  213.78  0. 1.0000     0. 
  -2   7  15   1330.77  200.64  0. 1.0000     0. 
  -2   7  14   1975.82  266.28  0. 1.0000     0. 
   2  -7  14   2039.41  273.27  0. 1.0000     0. 
   2   7 -14   2018.02  263.91  0. 1.0000     0. 
  -2   7  14   2093.50  263.76  0. 1.0000     0. 
  -2   7  13    321.52  120.39  0. 1.0000     0. 
   2  -7  13    273.48  122.84  0. 1.0000     0. 
   2   7 -13    258.09   83.95  0. 1.0000     0. 
  -2   7  13    395.67  120.68  0. 1.0000     0. 
  -2   7  12   5890.45  487.77  0. 1.0000     0. 
   2  -7  12   6190.64  514.39  0. 1.0000     0. 
  -2   7  12   5882.97  488.98  0. 1.0000     0. 
   2   7 -12   5361.33  463.15  0. 1.0000     0. 
  -2   7  11   9199.73  631.01  0. 1.0000     0. 
   2   7 -11  10275.90  640.56  0. 1.0000     0. 
   2  -7  11   9195.00  630.70  0. 1.0000     0. 
  -2   7  11  10188.30  658.16  0. 1.0000     0. 
   2   7 -11   9205.50  599.14  0. 1.0000     0. 
   2   7 -11   9681.89  626.27  0. 1.0000     0. 
  -2   7  10  54021.60 1722.79  0. 1.0000     0. 
   2   7 -10  52149.30 1656.61  0. 1.0000     0. 
   2  -7  10  55669.10 1749.20  0. 1.0000     0. 
  -2   7  10  55566.50 1740.92  0. 1.0000     0. 
   2   7 -10  51404.30 1633.84  0. 1.0000     0. 
   2   7 -10  51394.00 1659.97  0. 1.0000     0. 
  -2   7   9    262.14  116.58  0. 1.0000     0. 
   2   7  -9    198.48  109.45  0. 1.0000     0. 
   2  -7   9    179.63  104.33  0. 1.0000     0. 
  -2   7   9    235.34  116.01  0. 1.0000     0. 
   2   7  -9    264.08   95.16  0. 1.0000     0. 
  -2   7   8  15542.80  784.49  0. 1.0000     0. 
   2  -7   8  16357.00  890.02  0. 1.0000     0. 
   2   7  -8  12785.90  765.78  0. 1.0000     0. 
  -2   7   8  15386.70  896.55  0. 1.0000     0. 
   2  -7   8  14618.90  771.21  0. 1.0000     0. 
   2   7  -8  14397.40  736.58  0. 1.0000     0. 
  -2   7   8  15158.20  777.18  0. 1.0000     0. 
   2  -7   7   2503.12  314.70  0. 1.0000     0. 
   2   7  -7   1620.94  246.81  0. 1.0000     0. 
  -2   7   7   2273.75  317.52  0. 1.0000     0. 
   2   7  -6   4128.77  380.17  0. 1.0000     0. 
  -2   7   6   5061.39  456.50  0. 1.0000     0. 
   2   7  -5    678.68  145.67  0. 1.0000     0. 
   2  -7   5    906.41  174.37  0. 1.0000     0. 
  -2   7   5    965.11  204.32  0. 1.0000     0. 
  -2  -7  -5    772.18  187.84  0. 1.0000     0. 
   2   7  -4   1248.33  189.41  0. 1.0000     0. 
   2  -7   4   1335.70  204.57  0. 1.0000     0. 
  -2   7   4   1395.73  216.85  0. 1.0000     0. 
  -2   7   4   1406.95  220.86  0. 1.0000     0. 
  -2  -7  -4   1548.80  244.07  0. 1.0000     0. 
  -2   7   3   8676.03  523.84  0. 1.0000     0. 
   2  -7   3   8896.90  504.04  0. 1.0000     0. 
   2   7  -3   8503.23  485.98  0. 1.0000     0. 
  -2   7   3   9225.38  558.73  0. 1.0000     0. 
  -2  -7  -3   8342.69  562.06  0. 1.0000     0. 
  -2   7   2  12748.20  632.58  0. 1.0000     0. 
   2  -7   2  11364.00  554.67  0. 1.0000     0. 
   2   7  -2  12130.90  579.52  0. 1.0000     0. 
  -2   7   2  12297.00  641.44  0. 1.0000     0. 
  -2  -7  -2  11896.10  664.17  0. 1.0000     0. 
   2   7  -1   3160.91  280.29  0. 1.0000     0. 
  -2   7   1   3229.63  306.05  0. 1.0000     0. 
  -2  -7  -1   3297.78  328.42  0. 1.0000     0. 
  -2   7   0  72271.20 1920.75  0. 1.0000     0. 
   2   7   0  71958.90 1833.71  0. 1.0000     0. 
   2   7   0  74453.91 1946.13  0. 1.0000     0. 
  -2   7  -1   3301.71  311.65  0. 1.0000     0. 
   2   7   1   3283.51  288.26  0. 1.0000     0. 
  -2  -7   1   2523.20  290.24  0. 1.0000     0. 
   2   7   2  11240.40  566.73  0. 1.0000     0. 
  -2   7  -2  11569.10  613.70  0. 1.0000     0. 
   2   7   2  12916.90  648.26  0. 1.0000     0. 
  -2  -7   2  12630.00  661.40  0. 1.0000     0. 
  -2   7  -3   8220.58  520.17  0. 1.0000     0. 
   2   7   3   8971.07  545.22  0. 1.0000     0. 
  -2  -7   3   8573.50  549.33  0. 1.0000     0. 
  -2   7  -4   1594.27  236.88  0. 1.0000     0. 
  -2  -7   4   1228.72  207.40  0. 1.0000     0. 
   2   7   4   1287.34  207.74  0. 1.0000     0. 
  -2   7  -5    779.35  184.50  0. 1.0000     0. 
  -2  -7   5    973.78  197.42  0. 1.0000     0. 
   2   7   5    752.46  151.51  0. 1.0000     0. 
   2   7   5   1158.71  203.29  0. 1.0000     0. 
  -2  -7   5    679.92  160.79  0. 1.0000     0. 
  -2   7  -6   5843.51  490.63  0. 1.0000     0. 
  -2  -7   6   4675.34  417.91  0. 1.0000     0. 
  -2  -7   6   5210.40  400.14  0. 1.0000     0. 
   2   7   6   5309.88  454.37  0. 1.0000     0. 
  -2  -7   6   4373.17  420.60  0. 1.0000     0. 
  -2   7  -7   2066.08  302.89  0. 1.0000     0. 
  -2  -7   7   2771.73  332.03  0. 1.0000     0. 
  -2  -7   7   2951.41  319.29  0. 1.0000     0. 
  -2  -7   7   1669.90  275.12  0. 1.0000     0. 
   2   7   7   2755.45  335.46  0. 1.0000     0. 
  -2  -7   8  15289.40  852.28  0. 1.0000     0. 
  -2   7  -8  15348.10  892.67  0. 1.0000     0. 
  -2  -7   8  13465.40  756.49  0. 1.0000     0. 
  -2  -7   8  14696.70  779.51  0. 1.0000     0. 
   2   7   8  15036.30  760.59  0. 1.0000     0. 
   2   7   8  15394.00  852.92  0. 1.0000     0. 
  -2   7  -8  15091.60  748.64  0. 1.0000     0. 
  -2  -7   8  14310.60  864.92  0. 1.0000     0. 
  -2  -7   9     53.88   88.93  0. 1.0000     0. 
  -2   7  -9    114.77   85.55  0. 1.0000     0. 
   2   7   9    332.01  114.73  0. 1.0000     0. 
  -2  -7  10  51606.80 1706.67  0. 1.0000     0. 
   2   7  10  55271.50 1706.91  0. 1.0000     0. 
  -2   7 -10  49009.80 1626.97  0. 1.0000     0. 
  -2   7 -10  52970.60 1656.40  0. 1.0000     0. 
  -2  -7  11  10628.10  682.43  0. 1.0000     0. 
  -2   7 -11  10208.40  637.69  0. 1.0000     0. 
  -2   7 -11   9023.82  605.94  0. 1.0000     0. 
   2   7  11   9159.38  618.31  0. 1.0000     0. 
  -2  -7  12   6766.44  539.29  0. 1.0000     0. 
  -2  -7  12   5792.10  479.40  0. 1.0000     0. 
  -2   7 -12   4965.30  445.32  0. 1.0000     0. 
   2   7  12   5678.91  479.35  0. 1.0000     0. 
  -2   7 -12   5614.90  467.12  0. 1.0000     0. 
  -2  -7  13    306.26  119.82  0. 1.0000     0. 
  -2  -7  13    386.45  143.28  0. 1.0000     0. 
  -2  -7  13    172.84  109.89  0. 1.0000     0. 
  -2   7 -13    148.70   98.17  0. 1.0000     0. 
   2   7  13    380.00  139.33  0. 1.0000     0. 
  -2   7 -13    106.98   85.55  0. 1.0000     0. 
  -2  -7  14   2115.68  278.70  0. 1.0000     0. 
  -2  -7  14   2157.43  279.61  0. 1.0000     0. 
  -2  -7  14   2304.08  287.16  0. 1.0000     0. 
   2   7  14   2492.40  301.26  0. 1.0000     0. 
  -2   7 -14   2085.27  277.24  0. 1.0000     0. 
  -2   7 -14   1940.15  255.48  0. 1.0000     0. 
  -2  -7  15   1460.91  214.06  0. 1.0000     0. 
  -2  -7  15   1411.43  211.69  0. 1.0000     0. 
  -2  -7  15   1467.41  215.31  0. 1.0000     0. 
  -2   7 -15   1349.62  206.25  0. 1.0000     0. 
   2   7  15   1774.14  240.15  0. 1.0000     0. 
  -2  -7  16   4114.35  336.27  0. 1.0000     0. 
  -2  -7  16   3768.88  313.58  0. 1.0000     0. 
  -2  -7  16   3481.86  296.58  0. 1.0000     0. 
   2   7  16   3671.23  307.93  0. 1.0000     0. 
  -2   7 -16   3564.53  301.00  0. 1.0000     0. 
  -2  -7  17    946.02  141.36  0. 1.0000     0. 
  -2  -7  17   1104.20  141.39  0. 1.0000     0. 
  -2   7 -17   1171.46  154.81  0. 1.0000     0. 
   2   7  17   1263.15  158.84  0. 1.0000     0. 
   2  -8  17   1062.84  128.22  0. 1.0000     0. 
   2  -8  16    719.35  112.77  0. 1.0000     0. 
  -2   8  16    520.75   97.42  0. 1.0000     0. 
   2  -8  16    997.77  154.96  0. 1.0000     0. 
   2   8 -16    869.82  137.93  0. 1.0000     0. 
  -2   8  16    724.86  124.42  0. 1.0000     0. 
  -2   8  15   1234.74  184.35  0. 1.0000     0. 
   2  -8  15   1088.60  175.51  0. 1.0000     0. 
   2   8 -15    944.71  161.35  0. 1.0000     0. 
  -2   8  15   1044.49  167.04  0. 1.0000     0. 
  -2   8  14    210.91  118.38  0. 1.0000     0. 
   2  -8  14     60.61   77.20  0. 1.0000     0. 
   2   8 -14     57.61   56.17  0. 1.0000     0. 
  -2   8  14    149.82   90.63  0. 1.0000     0. 
  -2   8  13   4493.31  412.89  0. 1.0000     0. 
   2  -8  13   4236.52  392.35  0. 1.0000     0. 
  -2   8  13   4019.45  382.18  0. 1.0000     0. 
   2   8 -13   3910.70  368.14  0. 1.0000     0. 
  -2   8  12    114.44   85.60  0. 1.0000     0. 
   2  -8  12    127.71  128.17  0. 1.0000     0. 
   2   8 -12    201.32   90.67  0. 1.0000     0. 
  -2   8  12    144.39   68.15  0. 1.0000     0. 
   2   8 -12    144.57   98.96  0. 1.0000     0. 
  -2   8  11   9790.10  652.64  0. 1.0000     0. 
   2   8 -11  10440.40  637.53  0. 1.0000     0. 
   2  -8  11  11428.80  693.67  0. 1.0000     0. 
   2   8 -11  10489.50  634.80  0. 1.0000     0. 
   2   8 -11   9841.73  627.70  0. 1.0000     0. 
  -2   8  11  11314.70  688.70  0. 1.0000     0. 
  -2   8  10  11627.60  712.43  0. 1.0000     0. 
   2  -8  10  13011.70  752.14  0. 1.0000     0. 
   2   8 -10  12827.50  713.84  0. 1.0000     0. 
   2   8 -10  11765.70  689.39  0. 1.0000     0. 
   2   8 -10  12135.30  697.11  0. 1.0000     0. 
  -2   8  10  11966.50  712.41  0. 1.0000     0. 
  -2   8   9    823.88  181.74  0. 1.0000     0. 
   2   8  -9   1091.84  205.53  0. 1.0000     0. 
   2  -8   9    963.12  203.43  0. 1.0000     0. 
   2   8  -9    845.61  179.51  0. 1.0000     0. 
  -2   8   9   1163.89  216.26  0. 1.0000     0. 
  -2   8   8   7292.06  540.38  0. 1.0000     0. 
   2   8  -8   6681.87  505.39  0. 1.0000     0. 
   2  -8   8   6380.66  503.34  0. 1.0000     0. 
  -2   8   8   6776.15  515.99  0. 1.0000     0. 
   2   8  -7    114.77   64.04  0. 1.0000     0. 
  -2   8   7     64.46   73.24  0. 1.0000     0. 
   2   8  -7    258.01  112.16  0. 1.0000     0. 
  -2  -8  -7     22.82  123.95  0. 1.0000     0. 
  -2   8   7    122.59   79.12  0. 1.0000     0. 
   2  -8   6    475.05  133.26  0. 1.0000     0. 
  -2   8   6    587.34  150.92  0. 1.0000     0. 
  -2   8   6    421.24  156.05  0. 1.0000     0. 
   2   8  -6    586.99  157.57  0. 1.0000     0. 
  -2  -8  -6    325.84  150.46  0. 1.0000     0. 
  -2   8   6    456.94  130.15  0. 1.0000     0. 
   2  -8   5   9237.74  609.69  0. 1.0000     0. 
  -2   8   5   7848.75  591.98  0. 1.0000     0. 
  -2  -8  -5   7851.20  630.27  0. 1.0000     0. 
  -2   8   4  25247.70 1058.50  0. 1.0000     0. 
   2  -8   4  24165.40 1008.82  0. 1.0000     0. 
  -2   8   4  25018.50 1078.35  0. 1.0000     0. 
  -2  -8  -4  23669.60 1110.13  0. 1.0000     0. 
   2   8  -3   1185.43  200.64  0. 1.0000     0. 
  -2   8   3   1390.77  228.52  0. 1.0000     0. 
  -2   8   2   2935.00  321.96  0. 1.0000     0. 
   2   8  -2   2642.39  285.68  0. 1.0000     0. 
  -2  -8  -2   2334.13  317.92  0. 1.0000     0. 
  -2   8   1   5172.13  427.29  0. 1.0000     0. 
   2   8  -1   4573.20  374.55  0. 1.0000     0. 
  -2  -8  -1   5879.22  496.62  0. 1.0000     0. 
  -2   8   0    848.24  179.25  0. 1.0000     0. 
   2   8   0    765.69  157.59  0. 1.0000     0. 
  -2  -8   0    766.48  184.94  0. 1.0000     0. 
   2   8   1   5308.33  405.77  0. 1.0000     0. 
  -2   8  -1   5507.13  448.38  0. 1.0000     0. 
   2   8   1   5235.06  439.30  0. 1.0000     0. 
  -2  -8   1   5796.71  474.84  0. 1.0000     0. 
  -2   8  -2   2409.08  299.68  0. 1.0000     0. 
  -2  -8   2   2322.71  304.23  0. 1.0000     0. 
   2   8   2   3136.44  339.82  0. 1.0000     0. 
  -2   8  -3   1865.37  269.13  0. 1.0000     0. 
   2   8   3   2014.32  279.29  0. 1.0000     0. 
  -2   8  -4  23989.30 1068.65  0. 1.0000     0. 
   2   8   4  24615.60 1063.45  0. 1.0000     0. 
  -2  -8   4  24627.40 1087.91  0. 1.0000     0. 
  -2   8  -5   8535.19  621.06  0. 1.0000     0. 
  -2  -8   5   8064.22  605.33  0. 1.0000     0. 
   2   8   5   8823.14  616.21  0. 1.0000     0. 
  -2   8  -6    376.57  151.61  0. 1.0000     0. 
  -2  -8   6    656.86  177.22  0. 1.0000     0. 
   2   8   6    352.51  139.68  0. 1.0000     0. 
  -2   8  -6    250.32   99.95  0. 1.0000     0. 
   2   8   7     70.11   85.75  0. 1.0000     0. 
  -2  -8   7     65.48   75.48  0. 1.0000     0. 
   2   8   7    168.55  100.55  0. 1.0000     0. 
   2   8   7    391.79  129.64  0. 1.0000     0. 
  -2  -8   7     55.13   65.31  0. 1.0000     0. 
  -2   8  -7    240.57  113.47  0. 1.0000     0. 
  -2  -8   8   6724.80  521.93  0. 1.0000     0. 
   2   8   8   6362.97  498.33  0. 1.0000     0. 
  -2   8  -8   7364.23  520.20  0. 1.0000     0. 
  -2  -8   9    934.50  195.02  0. 1.0000     0. 
   2   8   9   1039.24  211.86  0. 1.0000     0. 
  -2   8  -9   1157.39  227.42  0. 1.0000     0. 
  -2  -8  10  13104.90  757.56  0. 1.0000     0. 
  -2   8 -10  12328.50  709.27  0. 1.0000     0. 
   2   8  10  12921.20  733.77  0. 1.0000     0. 
  -2  -8  11  10595.80  677.84  0. 1.0000     0. 
   2   8  11  10859.00  668.04  0. 1.0000     0. 
  -2   8 -11  10461.90  645.85  0. 1.0000     0. 
  -2  -8  12    335.85  133.53  0. 1.0000     0. 
  -2  -8  12    105.28   84.01  0. 1.0000     0. 
   2   8  12     25.84   72.59  0. 1.0000     0. 
  -2   8 -12    197.20   94.00  0. 1.0000     0. 
  -2   8 -12    305.58  124.91  0. 1.0000     0. 
  -2  -8  13   4257.40  393.33  0. 1.0000     0. 
  -2  -8  13   3579.81  368.71  0. 1.0000     0. 
  -2  -8  13   4198.23  380.45  0. 1.0000     0. 
  -2   8 -13   3535.71  346.67  0. 1.0000     0. 
   2   8  13   4306.30  389.32  0. 1.0000     0. 
  -2   8 -13   3854.67  363.45  0. 1.0000     0. 
  -2  -8  14     41.19   72.67  0. 1.0000     0. 
  -2  -8  14    164.67   99.69  0. 1.0000     0. 
  -2  -8  14    113.43   69.04  0. 1.0000     0. 
   2   8  14     10.09   70.00  0. 1.0000     0. 
  -2   8 -14     23.57   52.17  0. 1.0000     0. 
  -2   8 -14    136.62   94.95  0. 1.0000     0. 
  -2  -8  15   1136.80  179.75  0. 1.0000     0. 
  -2  -8  15   1024.85  170.58  0. 1.0000     0. 
  -2  -8  15   1024.68  166.25  0. 1.0000     0. 
   2   8  15   1084.53  172.72  0. 1.0000     0. 
  -2   8 -15   1075.09  164.05  0. 1.0000     0. 
  -2  -8  16   1166.21  165.83  0. 1.0000     0. 
  -2  -8  16    842.10  127.24  0. 1.0000     0. 
  -2   8 -16    845.64  132.00  0. 1.0000     0. 
   2   8  16    930.63  139.87  0. 1.0000     0. 
   2   8  17   1073.40  128.81  0. 1.0000     0. 
   2  -9  16   2437.98  204.91  0. 1.0000     0. 
  -2   9  15   1891.07  208.12  0. 1.0000     0. 
   2  -9  15   2633.82  247.07  0. 1.0000     0. 
   2   9 -15   2300.99  214.81  0. 1.0000     0. 
  -2   9  15   2279.86  220.24  0. 1.0000     0. 
  -2   9  14    252.08   78.19  0. 1.0000     0. 
   2   9 -14    192.42   65.22  0. 1.0000     0. 
  -2   9  14    264.59  102.19  0. 1.0000     0. 
  -2   9  13   1793.26  248.45  0. 1.0000     0. 
   2  -9  13   1451.72  221.21  0. 1.0000     0. 
   2   9 -13   1204.20  180.85  0. 1.0000     0. 
   2   9 -13   1387.27  203.13  0. 1.0000     0. 
  -2   9  13   1523.44  222.62  0. 1.0000     0. 
  -2   9  12   4272.95  397.54  0. 1.0000     0. 
   2  -9  12   4699.08  404.83  0. 1.0000     0. 
   2   9 -12   3790.47  350.89  0. 1.0000     0. 
  -2   9  12   4490.32  397.23  0. 1.0000     0. 
   2   9 -12   4076.13  361.73  0. 1.0000     0. 
  -2   9  11   1182.08  220.44  0. 1.0000     0. 
   2  -9  11   1225.42  218.00  0. 1.0000     0. 
  -2   9  11   1033.38  206.60  0. 1.0000     0. 
   2   9 -11   1260.97  213.82  0. 1.0000     0. 
  -2   9  10    688.97  178.63  0. 1.0000     0. 
   2   9 -10   1383.19  242.71  0. 1.0000     0. 
   2  -9  10    996.54  212.16  0. 1.0000     0. 
   2   9 -10   1040.53  196.09  0. 1.0000     0. 
  -2   9  10    864.91  182.35  0. 1.0000     0. 
  -2   9   9  11037.50  687.24  0. 1.0000     0. 
   2  -9   9  11208.80  689.18  0. 1.0000     0. 
   2   9  -9  10386.80  650.93  0. 1.0000     0. 
  -2   9   9  11007.70  673.47  0. 1.0000     0. 
  -2   9   8   6280.54  510.11  0. 1.0000     0. 
   2  -9   8   7116.84  535.39  0. 1.0000     0. 
   2   9  -8   6136.70  491.40  0. 1.0000     0. 
   2   9  -8   5610.00  456.65  0. 1.0000     0. 
  -2   9   8   6766.64  519.15  0. 1.0000     0. 
  -2   9   7   7409.92  554.12  0. 1.0000     0. 
  -2   9   7   7233.37  542.56  0. 1.0000     0. 
   2   9  -7   7701.53  554.14  0. 1.0000     0. 
   2  -9   7   7472.60  545.21  0. 1.0000     0. 
   2   9  -7   7295.59  523.23  0. 1.0000     0. 
  -2   9   7   7986.57  558.66  0. 1.0000     0. 
  -2   9   6  23757.30 1014.85  0. 1.0000     0. 
  -2   9   6  25772.30 1076.49  0. 1.0000     0. 
   2   9  -6  27080.50 1095.17  0. 1.0000     0. 
  -2   9   6  24551.10 1068.09  0. 1.0000     0. 
   2   9  -6  25600.30 1052.19  0. 1.0000     0. 
  -2   9   6  26529.20 1072.66  0. 1.0000     0. 
  -2   9   5   5540.24  456.65  0. 1.0000     0. 
  -2   9   5   6032.29  482.75  0. 1.0000     0. 
  -2   9   5   5653.25  474.28  0. 1.0000     0. 
   2   9  -5   5814.63  468.11  0. 1.0000     0. 
  -2   9   5   6123.83  475.39  0. 1.0000     0. 
   2   9  -5   5830.12  466.98  0. 1.0000     0. 
   2   9  -4     75.83   63.78  0. 1.0000     0. 
  -2   9   4    109.61  110.64  0. 1.0000     0. 
  -2   9   4    179.92   97.78  0. 1.0000     0. 
  -2   9   4     25.31  105.76  0. 1.0000     0. 
   2   9  -4    -12.98   69.02  0. 1.0000     0. 
  -2  -9  -4    293.42  141.95  0. 1.0000     0. 
  -2   9   4    132.87   78.73  0. 1.0000     0. 
   2   9  -3    869.47  174.98  0. 1.0000     0. 
  -2   9   3    910.14  188.66  0. 1.0000     0. 
  -2   9   3    702.10  187.21  0. 1.0000     0. 
  -2   9   3   1052.40  195.99  0. 1.0000     0. 
  -2   9   3    781.73  168.37  0. 1.0000     0. 
  -2   9   3    886.90  180.24  0. 1.0000     0. 
  -2  -9  -3   1148.20  245.84  0. 1.0000     0. 
  -2   9   2   5304.89  478.72  0. 1.0000     0. 
  -2  -9  -2   5848.13  547.89  0. 1.0000     0. 
  -2   9   1   3492.65  383.32  0. 1.0000     0. 
  -2  -9  -1   4069.13  444.66  0. 1.0000     0. 
  -2   9   0    413.68  142.18  0. 1.0000     0. 
  -2  -9   0    398.61  163.34  0. 1.0000     0. 
  -2   9  -1   4063.58  420.63  0. 1.0000     0. 
  -2  -9   1   3384.00  396.29  0. 1.0000     0. 
  -2   9  -2   6125.16  529.15  0. 1.0000     0. 
   2   9   2   5916.66  515.52  0. 1.0000     0. 
  -2  -9   2   5933.52  529.04  0. 1.0000     0. 
  -2   9  -3    944.57  193.96  0. 1.0000     0. 
  -2   9  -3   1122.75  230.72  0. 1.0000     0. 
   2   9   3   1122.01  196.92  0. 1.0000     0. 
  -2   9  -3   1160.56  204.93  0. 1.0000     0. 
  -2  -9   3   1195.80  237.23  0. 1.0000     0. 
   2   9   3   1329.30  247.62  0. 1.0000     0. 
   2   9   4    153.15   95.81  0. 1.0000     0. 
  -2   9  -4     34.73   74.56  0. 1.0000     0. 
  -2   9  -4    124.87   87.31  0. 1.0000     0. 
   2   9   4    115.18   98.57  0. 1.0000     0. 
  -2  -9   4    229.21  122.38  0. 1.0000     0. 
   2   9   4     94.24  103.94  0. 1.0000     0. 
  -2   9  -4     60.54   67.94  0. 1.0000     0. 
   2   9   4     88.83   62.86  0. 1.0000     0. 
  -2   9  -5   6052.06  492.48  0. 1.0000     0. 
   2   9   5   6178.36  477.38  0. 1.0000     0. 
  -2   9  -5   5188.87  437.24  0. 1.0000     0. 
   2   9   5   6125.59  505.36  0. 1.0000     0. 
  -2  -9   5   4798.94  496.41  0. 1.0000     0. 
   2   9   5   4959.39  420.46  0. 1.0000     0. 
  -2   9  -5   5697.47  457.07  0. 1.0000     0. 
  -2   9  -6  26503.20 1120.14  0. 1.0000     0. 
   2   9   6  24905.70 1041.42  0. 1.0000     0. 
   2   9   6  27059.00 1143.02  0. 1.0000     0. 
  -2   9  -6  25525.20 1050.23  0. 1.0000     0. 
   2   9   6  24126.20 1023.15  0. 1.0000     0. 
  -2   9  -7   7654.18  576.22  0. 1.0000     0. 
   2   9   7   7335.33  528.49  0. 1.0000     0. 
   2   9   7   7608.54  585.65  0. 1.0000     0. 
  -2   9  -7   8546.24  566.01  0. 1.0000     0. 
   2   9   7   7364.58  536.04  0. 1.0000     0. 
   2   9   8   6609.23  502.68  0. 1.0000     0. 
   2   9   8   7697.22  589.07  0. 1.0000     0. 
  -2   9  -8   6371.69  489.91  0. 1.0000     0. 
   2   9   8   6951.62  524.21  0. 1.0000     0. 
  -2  -9   9   9567.03  637.77  0. 1.0000     0. 
  -2   9  -9  11008.70  687.81  0. 1.0000     0. 
   2   9   9  10570.70  689.77  0. 1.0000     0. 
   2   9   9  11324.10  673.12  0. 1.0000     0. 
  -2   9  -9  11165.90  664.56  0. 1.0000     0. 
  -2  -9  10    980.15  201.34  0. 1.0000     0. 
  -2   9 -10   1326.62  240.80  0. 1.0000     0. 
   2   9  10    834.76  190.97  0. 1.0000     0. 
   2   9  10   1128.02  214.78  0. 1.0000     0. 
  -2   9 -10   1128.22  215.95  0. 1.0000     0. 
  -2   9 -11   1007.04  196.09  0. 1.0000     0. 
  -2  -9  11   1209.18  211.49  0. 1.0000     0. 
   2   9  11   1038.89  203.57  0. 1.0000     0. 
  -2   9 -11    991.82  197.99  0. 1.0000     0. 
  -2   9 -12   4119.11  377.10  0. 1.0000     0. 
  -2  -9  12   4111.75  384.78  0. 1.0000     0. 
  -2  -9  12   4101.20  379.36  0. 1.0000     0. 
  -2   9 -12   5086.82  422.54  0. 1.0000     0. 
   2   9  12   5044.94  416.55  0. 1.0000     0. 
  -2  -9  13   1379.23  201.62  0. 1.0000     0. 
  -2  -9  13   1443.72  225.56  0. 1.0000     0. 
  -2  -9  13   1513.61  224.84  0. 1.0000     0. 
   2   9  13   1677.61  234.93  0. 1.0000     0. 
  -2   9 -13   1436.91  216.97  0. 1.0000     0. 
  -2  -9  14    423.40  113.31  0. 1.0000     0. 
  -2  -9  14    382.93  113.58  0. 1.0000     0. 
  -2  -9  14    566.57  125.04  0. 1.0000     0. 
  -2   9 -14    545.16  134.03  0. 1.0000     0. 
   2   9  14    591.00  128.12  0. 1.0000     0. 
  -2  -9  15   2032.90  218.02  0. 1.0000     0. 
  -2  -9  15   2297.73  226.70  0. 1.0000     0. 
   2   9  15   2630.10  243.21  0. 1.0000     0. 
  -2  -9  16   1922.65  181.51  0. 1.0000     0. 
  -2  -9  16   2103.48  185.35  0. 1.0000     0. 
   2   9  16   2465.00  202.33  0. 1.0000     0. 
   2 -10  15   1752.31  171.14  0. 1.0000     0. 
  -2  10  14    374.90   97.12  0. 1.0000     0. 
   2 -10  14    293.97   89.38  0. 1.0000     0. 
  -2  10  13   -118.70   81.85  0. 1.0000     0. 
   2 -10  13      0.98   48.73  0. 1.0000     0. 
   2  10 -13    124.95   69.46  0. 1.0000     0. 
  -2  10  13     91.80   81.51  0. 1.0000     0. 
  -2  10  12    339.40  102.20  0. 1.0000     0. 
   2 -10  12    444.48  118.68  0. 1.0000     0. 
   2  10 -12    469.69  133.14  0. 1.0000     0. 
  -2  10  12    503.76  124.90  0. 1.0000     0. 
  -2  10  11   4297.78  383.61  0. 1.0000     0. 
   2 -10  11   4095.34  374.86  0. 1.0000     0. 
  -2  10  11   4531.13  392.19  0. 1.0000     0. 
   2  10 -11   3885.31  351.48  0. 1.0000     0. 
  -2  10  10    707.95  153.41  0. 1.0000     0. 
   2 -10  10    693.55  166.84  0. 1.0000     0. 
  -2  10  10    820.43  176.93  0. 1.0000     0. 
   2  10 -10    886.89  185.97  0. 1.0000     0. 
  -2  10   9   1798.42  251.55  0. 1.0000     0. 
   2 -10   9   2703.65  315.82  0. 1.0000     0. 
   2  10  -9   2101.45  266.76  0. 1.0000     0. 
  -2  10   9   2189.78  289.31  0. 1.0000     0. 
   2  10  -9   2497.76  303.11  0. 1.0000     0. 
  -2  10   8   7054.61  536.45  0. 1.0000     0. 
   2 -10   8   6607.42  507.39  0. 1.0000     0. 
   2  10  -8   7835.91  557.99  0. 1.0000     0. 
  -2  10   8   7376.48  538.30  0. 1.0000     0. 
   2  10  -8   7228.06  513.92  0. 1.0000     0. 
  -2  10   7  14567.70  796.90  0. 1.0000     0. 
  -2  10   7  14309.90  792.17  0. 1.0000     0. 
   2  10  -7  15339.90  807.06  0. 1.0000     0. 
   2  10  -7  15453.80  789.58  0. 1.0000     0. 
  -2  10   7  14976.90  784.32  0. 1.0000     0. 
   2  10  -6   1152.55  205.57  0. 1.0000     0. 
  -2  10   6    935.76  173.30  0. 1.0000     0. 
  -2  10   6    891.51  200.05  0. 1.0000     0. 
   2  10  -6   1344.15  238.10  0. 1.0000     0. 
  -2  10   6   1150.37  217.90  0. 1.0000     0. 
  -2  10   6   1016.10  195.68  0. 1.0000     0. 
  -2  10   5   7314.27  534.59  0. 1.0000     0. 
  -2  10   5   8669.89  595.99  0. 1.0000     0. 
  -2  10   5   7799.34  578.08  0. 1.0000     0. 
   2  10  -5   7988.68  564.74  0. 1.0000     0. 
  -2  10   5   8279.13  561.69  0. 1.0000     0. 
   2  10  -5   8505.08  576.72  0. 1.0000     0. 
  -2  10   4  31299.80 1210.35  0. 1.0000     0. 
  -2  10   4  33487.50 1270.71  0. 1.0000     0. 
  -2  10   4  33851.11 1287.58  0. 1.0000     0. 
   2  10  -4  31560.80 1204.73  0. 1.0000     0. 
  -2  10   3  39647.40 1398.27  0. 1.0000     0. 
  -2  10   3  41449.20 1437.35  0. 1.0000     0. 
  -2  10   3  40523.50 1425.95  0. 1.0000     0. 
   2  10  -3  39652.30 1369.11  0. 1.0000     0. 
  -2  10   2   3958.00  397.10  0. 1.0000     0. 
  -2  10   2   4384.69  426.99  0. 1.0000     0. 
   2  10  -2   3577.42  369.31  0. 1.0000     0. 
  -2  10   2   3846.88  387.32  0. 1.0000     0. 
   2  10  -2   3939.30  386.13  0. 1.0000     0. 
   2  10  -1   8487.63  584.31  0. 1.0000     0. 
  -2  10   1   9151.56  613.41  0. 1.0000     0. 
  -2  10   1   9430.56  625.68  0. 1.0000     0. 
  -2  10   1   8336.29  577.13  0. 1.0000     0. 
   2  10  -1   7868.56  565.95  0. 1.0000     0. 
   2  10  -1   9720.31  616.09  0. 1.0000     0. 
  -2  10   0  21256.00  985.88  0. 1.0000     0. 
  -2  10   0  23666.90 1045.14  0. 1.0000     0. 
  -2  10   0  20856.20  963.34  0. 1.0000     0. 
   2  10   0  21346.70  981.10  0. 1.0000     0. 
   2  10   0  23299.40 1006.75  0. 1.0000     0. 
  -2  10  -1   9935.16  646.18  0. 1.0000     0. 
  -2  10  -1   9204.56  613.80  0. 1.0000     0. 
   2  10   1   9934.64  640.16  0. 1.0000     0. 
   2  10   1   9568.46  623.73  0. 1.0000     0. 
  -2  10  -2   4827.29  441.02  0. 1.0000     0. 
  -2  10  -2   4603.35  430.49  0. 1.0000     0. 
   2  10   2   4164.68  412.43  0. 1.0000     0. 
   2  10   2   4533.99  416.18  0. 1.0000     0. 
  -2  10  -2   4058.39  381.02  0. 1.0000     0. 
  -2  10  -3  41049.20 1451.70  0. 1.0000     0. 
  -2  10  -3  39995.80 1417.23  0. 1.0000     0. 
   2  10   3  42403.10 1469.77  0. 1.0000     0. 
  -2  10  -3  42162.70 1415.13  0. 1.0000     0. 
   2  10   3  37543.90 1323.79  0. 1.0000     0. 
   2  10   3  41034.10 1420.54  0. 1.0000     0. 
  -2  10  -4  31867.10 1250.88  0. 1.0000     0. 
   2  10   4  33633.60 1249.20  0. 1.0000     0. 
   2  10   4  31193.20 1250.48  0. 1.0000     0. 
  -2  10  -4  32140.10 1223.21  0. 1.0000     0. 
   2  10   4  29637.80 1147.08  0. 1.0000     0. 
  -2  10  -4  30570.20 1191.81  0. 1.0000     0. 
  -2  10  -5   8215.79  592.71  0. 1.0000     0. 
   2  10   5   8197.62  574.75  0. 1.0000     0. 
   2  10   5   8000.28  592.32  0. 1.0000     0. 
  -2  10  -5   7278.88  536.30  0. 1.0000     0. 
  -2  10  -5   6988.21  525.12  0. 1.0000     0. 
   2  10   5   6960.65  514.65  0. 1.0000     0. 
  -2  10  -6   1199.78  223.01  0. 1.0000     0. 
   2  10   6   1000.79  220.16  0. 1.0000     0. 
  -2  10  -6    888.54  184.36  0. 1.0000     0. 
   2  10   6    788.53  195.07  0. 1.0000     0. 
  -2  10  -6    897.99  198.61  0. 1.0000     0. 
   2  10   6    801.69  184.04  0. 1.0000     0. 
  -2  10  -7  15611.70  835.33  0. 1.0000     0. 
   2  10   7  14501.40  779.22  0. 1.0000     0. 
   2  10   7  16394.00  880.23  0. 1.0000     0. 
  -2  10  -7  15337.00  792.62  0. 1.0000     0. 
   2  10   7  15270.90  791.60  0. 1.0000     0. 
  -2  10  -8   7880.45  578.13  0. 1.0000     0. 
   2  10   8   7646.60  543.70  0. 1.0000     0. 
   2  10   8   7834.75  589.94  0. 1.0000     0. 
  -2  10  -8   7269.11  526.58  0. 1.0000     0. 
   2  10   8   7785.99  550.22  0. 1.0000     0. 
  -2  10  -9   2538.80  315.33  0. 1.0000     0. 
   2  10   9   2703.56  317.16  0. 1.0000     0. 
   2  10   9   2674.12  331.15  0. 1.0000     0. 
   2  10   9   2538.58  307.69  0. 1.0000     0. 
  -2  10  -9   2370.26  296.11  0. 1.0000     0. 
  -2  10 -10    721.01  179.99  0. 1.0000     0. 
   2  10  10    567.75  139.62  0. 1.0000     0. 
   2  10  10    785.57  175.69  0. 1.0000     0. 
  -2  10 -10    822.53  177.75  0. 1.0000     0. 
  -2  10 -11   3913.35  366.78  0. 1.0000     0. 
  -2 -10  11   4097.93  381.45  0. 1.0000     0. 
  -2  10 -11   4413.26  389.50  0. 1.0000     0. 
   2  10  11   4421.36  384.03  0. 1.0000     0. 
  -2  10 -12    519.39  121.56  0. 1.0000     0. 
  -2 -10  12    645.59  162.38  0. 1.0000     0. 
  -2 -10  12    395.33  119.12  0. 1.0000     0. 
  -2  10 -12    364.55  112.06  0. 1.0000     0. 
   2  10  12    410.33  119.87  0. 1.0000     0. 
  -2 -10  13     64.14   65.13  0. 1.0000     0. 
  -2 -10  13    -41.89   52.14  0. 1.0000     0. 
   2  10  13    196.15   90.81  0. 1.0000     0. 
  -2  10 -13     42.10   77.62  0. 1.0000     0. 
  -2 -10  14    364.59   90.68  0. 1.0000     0. 
  -2 -10  14    269.51   80.14  0. 1.0000     0. 
  -2  10 -14    377.03   95.39  0. 1.0000     0. 
   2  10  14    563.00  110.25  0. 1.0000     0. 
  -2 -10  15   1763.38  171.89  0. 1.0000     0. 
   2  10  15   1745.41  170.60  0. 1.0000     0. 
   2  11 -13   1186.73  162.62  0. 1.0000     0. 
  -2  11  13   1040.84  156.98  0. 1.0000     0. 
   2 -11  13    866.38  129.04  0. 1.0000     0. 
   2  11 -13    864.42  128.94  0. 1.0000     0. 
  -2  11  12    782.89  152.08  0. 1.0000     0. 
   2  11 -12    701.02  147.49  0. 1.0000     0. 
   2 -11  12    658.20  121.54  0. 1.0000     0. 
   2  11 -12    667.49  127.15  0. 1.0000     0. 
  -2  11  11   5915.56  430.66  0. 1.0000     0. 
   2 -11  11   5400.02  385.59  0. 1.0000     0. 
   2  11 -11   6333.63  421.02  0. 1.0000     0. 
  -2  11  10   4591.84  401.04  0. 1.0000     0. 
   2 -11  10   4325.93  364.09  0. 1.0000     0. 
   2  11 -10   5359.39  409.77  0. 1.0000     0. 
  -2  11   9   4395.01  398.57  0. 1.0000     0. 
   2 -11   9   3723.65  343.68  0. 1.0000     0. 
   2  11  -9   4315.13  375.12  0. 1.0000     0. 
  -2  11   9   4619.85  399.42  0. 1.0000     0. 
  -2  11   8   6881.65  520.10  0. 1.0000     0. 
  -2  11   8   6331.51  481.05  0. 1.0000     0. 
   2  11  -8   7008.33  490.27  0. 1.0000     0. 
   2  11  -8   6687.83  488.30  0. 1.0000     0. 
   2  11  -7   1281.51  217.46  0. 1.0000     0. 
  -2  11   7   1140.76  218.40  0. 1.0000     0. 
  -2  11   7    957.68  187.84  0. 1.0000     0. 
   2  11  -7    752.10  161.71  0. 1.0000     0. 
  -2  11   6   5243.37  434.68  0. 1.0000     0. 
  -2  11   6   5898.96  486.23  0. 1.0000     0. 
   2  11  -6   5787.52  469.90  0. 1.0000     0. 
  -2  11   6   5959.17  497.14  0. 1.0000     0. 
   2  11  -6   6833.62  507.10  0. 1.0000     0. 
  -2  11   5   6090.74  479.41  0. 1.0000     0. 
  -2  11   5   7388.20  555.52  0. 1.0000     0. 
  -2  11   5   6721.15  529.85  0. 1.0000     0. 
   2  11  -5   5924.10  473.20  0. 1.0000     0. 
   2  11  -5   6245.81  487.77  0. 1.0000     0. 
  -2  11   4   3016.22  351.69  0. 1.0000     0. 
   2  11  -4   3327.88  380.39  0. 1.0000     0. 
  -2  11   4   3674.13  385.42  0. 1.0000     0. 
  -2  11   4   3129.18  359.67  0. 1.0000     0. 
   2  11  -4   3496.31  362.04  0. 1.0000     0. 
   2  11  -3    684.14  175.99  0. 1.0000     0. 
   2  11  -3    519.22  154.34  0. 1.0000     0. 
  -2  11   3    608.30  156.67  0. 1.0000     0. 
  -2  11   3    826.80  219.66  0. 1.0000     0. 
   2  11  -3    641.32  153.90  0. 1.0000     0. 
  -2  11   3    447.20  143.75  0. 1.0000     0. 
  -2  11   2   2896.57  342.91  0. 1.0000     0. 
   2  11  -2   3093.36  353.74  0. 1.0000     0. 
  -2  11   2   3003.24  373.13  0. 1.0000     0. 
  -2  11   2   2988.90  350.73  0. 1.0000     0. 
   2  11  -2   2440.94  309.73  0. 1.0000     0. 
   2  11  -2   2740.44  322.93  0. 1.0000     0. 
  -2  11   1   9147.23  625.01  0. 1.0000     0. 
   2  11  -1   8297.10  578.34  0. 1.0000     0. 
  -2  11   1  10517.90  678.25  0. 1.0000     0. 
   2  11  -1   8387.61  598.54  0. 1.0000     0. 
  -2  11   1   8584.19  595.62  0. 1.0000     0. 
   2  11  -1   9861.26  626.58  0. 1.0000     0. 
  -2  11   0  10183.70  664.99  0. 1.0000     0. 
  -2  11   0   9604.15  635.12  0. 1.0000     0. 
   2  11   0  10095.00  657.30  0. 1.0000     0. 
   2  11   0  10098.70  645.78  0. 1.0000     0. 
  -2  11  -1   9215.20  634.85  0. 1.0000     0. 
  -2  11  -1   9721.37  641.55  0. 1.0000     0. 
   2  11   1   8962.37  621.76  0. 1.0000     0. 
   2  11   1   9922.48  643.44  0. 1.0000     0. 
  -2  11  -2   2789.84  343.97  0. 1.0000     0. 
  -2  11  -2   2868.25  341.30  0. 1.0000     0. 
   2  11   2   2539.42  326.63  0. 1.0000     0. 
   2  11   2   2517.34  316.58  0. 1.0000     0. 
  -2  11  -2   2273.00  289.07  0. 1.0000     0. 
   2  11   3    366.30  130.57  0. 1.0000     0. 
  -2  11  -3    362.92  132.61  0. 1.0000     0. 
  -2  11  -3    454.07  160.28  0. 1.0000     0. 
   2  11   3    384.92  142.62  0. 1.0000     0. 
  -2  11  -3    390.46  147.00  0. 1.0000     0. 
  -2  11  -4   3061.99  355.25  0. 1.0000     0. 
   2  11   4   3108.88  355.22  0. 1.0000     0. 
  -2  11  -4   3433.86  370.06  0. 1.0000     0. 
  -2  11  -4   2988.10  342.93  0. 1.0000     0. 
  -2  11  -5   6920.39  542.79  0. 1.0000     0. 
  -2  11  -5   6117.91  487.27  0. 1.0000     0. 
   2  11   5   6291.89  520.23  0. 1.0000     0. 
  -2  11  -5   6398.08  500.46  0. 1.0000     0. 
   2  11   5   6541.99  491.12  0. 1.0000     0. 
  -2  11  -6   6372.41  514.57  0. 1.0000     0. 
   2  11   6   6885.48  545.06  0. 1.0000     0. 
  -2  11  -6   5709.59  465.16  0. 1.0000     0. 
   2  11   6   6777.11  501.45  0. 1.0000     0. 
  -2  11  -6   6436.69  505.43  0. 1.0000     0. 
   2  11   7   1370.60  263.13  0. 1.0000     0. 
  -2  11  -7    927.69  202.99  0. 1.0000     0. 
   2  11   7    987.91  215.64  0. 1.0000     0. 
   2  11   7   1093.30  211.27  0. 1.0000     0. 
  -2  11  -7    856.81  190.69  0. 1.0000     0. 
  -2  11  -8   6635.39  508.53  0. 1.0000     0. 
   2  11   8   7042.52  516.29  0. 1.0000     0. 
   2  11   8   7650.39  559.00  0. 1.0000     0. 
   2  11   8   7614.72  514.75  0. 1.0000     0. 
  -2  11  -8   6741.99  494.75  0. 1.0000     0. 
  -2  11  -9   3911.90  376.61  0. 1.0000     0. 
   2  11   9   4176.19  374.38  0. 1.0000     0. 
   2  11   9   4262.50  399.31  0. 1.0000     0. 
  -2  11  -9   4150.63  380.69  0. 1.0000     0. 
   2  11   9   4333.77  377.35  0. 1.0000     0. 
  -2  11 -10   4376.97  383.73  0. 1.0000     0. 
   2  11  10   3934.26  363.86  0. 1.0000     0. 
   2  11  10   4629.57  377.31  0. 1.0000     0. 
  -2  11 -10   4503.12  377.06  0. 1.0000     0. 
  -2  11 -11   6263.75  432.08  0. 1.0000     0. 
  -2 -11  11   5374.69  405.28  0. 1.0000     0. 
  -2  11 -11   6539.17  440.43  0. 1.0000     0. 
   2  11  11   6496.69  432.01  0. 1.0000     0. 
  -2 -11  12    755.71  146.55  0. 1.0000     0. 
  -2  11 -12    603.87  115.31  0. 1.0000     0. 
  -2 -11  12    643.98  134.84  0. 1.0000     0. 
   2  11  12    612.62  124.54  0. 1.0000     0. 
  -2  11 -12    724.59  134.53  0. 1.0000     0. 
  -2 -11  13    993.22  146.90  0. 1.0000     0. 
  -2 -11  13   1175.37  153.41  0. 1.0000     0. 
   2  11  13    920.97  145.83  0. 1.0000     0. 
  -2  11 -13    870.30  142.69  0. 1.0000     0. 
  -2 -11  14     63.26   36.85  0. 1.0000     0. 
  -2  12  12   2261.61  221.18  0. 1.0000     0. 
   2  12 -12   1853.59  192.65  0. 1.0000     0. 
   2  12 -12   1849.97  182.89  0. 1.0000     0. 
  -2  12  11   3254.45  290.68  0. 1.0000     0. 
   2  12 -11   2541.39  247.88  0. 1.0000     0. 
   2  12 -11   2939.26  255.65  0. 1.0000     0. 
  -2  12  10   3846.10  334.68  0. 1.0000     0. 
   2  12 -10   3325.35  303.40  0. 1.0000     0. 
   2  12 -10   3408.41  295.77  0. 1.0000     0. 
   2  12  -9    600.03  144.24  0. 1.0000     0. 
  -2  12   9    996.96  194.85  0. 1.0000     0. 
   2  12  -9    600.63  139.70  0. 1.0000     0. 
   2  12  -8   1496.85  230.93  0. 1.0000     0. 
  -2  12   8   1666.26  246.17  0. 1.0000     0. 
  -2  12   8   1499.85  222.49  0. 1.0000     0. 
   2  12  -8   1782.92  231.58  0. 1.0000     0. 
   2  12  -7    408.47  142.14  0. 1.0000     0. 
  -2  12   7    669.11  186.95  0. 1.0000     0. 
  -2  12   7    430.23  128.13  0. 1.0000     0. 
   2  12  -7    281.00   90.67  0. 1.0000     0. 
   2  12  -6   4424.57  407.29  0. 1.0000     0. 
  -2  12   6   4976.78  437.31  0. 1.0000     0. 
  -2  12   6   4892.36  429.45  0. 1.0000     0. 
   2  12  -6   4116.43  377.87  0. 1.0000     0. 
   2  12  -6   5268.22  425.71  0. 1.0000     0. 
  -2  12   5   2801.94  307.99  0. 1.0000     0. 
   2  12  -5   3117.60  349.95  0. 1.0000     0. 
  -2  12   5   3821.12  388.44  0. 1.0000     0. 
  -2  12   5   3247.56  357.74  0. 1.0000     0. 
   2  12  -5   2746.42  309.11  0. 1.0000     0. 
   2  12  -5   3445.28  351.25  0. 1.0000     0. 
   2  12  -4    295.83  129.72  0. 1.0000     0. 
   2  12  -4    166.85   92.58  0. 1.0000     0. 
  -2  12   4    440.11  168.62  0. 1.0000     0. 
  -2  12   4    281.17  118.70  0. 1.0000     0. 
  -2  12   4    250.40  131.12  0. 1.0000     0. 
  -2  12   3  17230.20  849.48  0. 1.0000     0. 
   2  12  -3  17445.60  861.00  0. 1.0000     0. 
  -2  12   3  18962.30  915.53  0. 1.0000     0. 
  -2  12   3  16370.00  850.61  0. 1.0000     0. 
   2  12  -3  16266.80  810.18  0. 1.0000     0. 
   2  12  -3  18147.30  850.52  0. 1.0000     0. 
   2  12  -2   4386.49  407.42  0. 1.0000     0. 
  -2  12   2   4866.83  439.96  0. 1.0000     0. 
  -2  12   2   4938.59  446.26  0. 1.0000     0. 
   2  12  -2   4050.68  398.42  0. 1.0000     0. 
   2  12  -2   4556.25  417.27  0. 1.0000     0. 
   2  12  -1   4941.31  431.84  0. 1.0000     0. 
  -2  12   1   5896.62  492.50  0. 1.0000     0. 
  -2  12   1   5327.31  472.05  0. 1.0000     0. 
   2  12  -1   4977.78  445.85  0. 1.0000     0. 
   2  12  -1   6005.59  483.49  0. 1.0000     0. 
  -2  12   0   8425.04  599.48  0. 1.0000     0. 
  -2  12   0   8253.64  580.47  0. 1.0000     0. 
   2  12   0   7767.23  573.37  0. 1.0000     0. 
   2  12   0   9100.38  601.24  0. 1.0000     0. 
  -2  12  -1   5671.07  487.09  0. 1.0000     0. 
   2  12   1   4842.95  453.44  0. 1.0000     0. 
  -2  12  -1   5138.80  459.70  0. 1.0000     0. 
   2  12   1   5840.57  478.73  0. 1.0000     0. 
  -2  12  -2   5197.67  465.80  0. 1.0000     0. 
   2  12   2   5350.79  468.82  0. 1.0000     0. 
  -2  12  -2   5078.48  453.42  0. 1.0000     0. 
   2  12   2   5367.55  454.21  0. 1.0000     0. 
  -2  12  -3  18809.10  911.08  0. 1.0000     0. 
  -2  12  -3  17306.10  860.44  0. 1.0000     0. 
   2  12   3  17235.30  876.86  0. 1.0000     0. 
   2  12   3  17943.40  849.11  0. 1.0000     0. 
  -2  12  -3  17297.60  830.54  0. 1.0000     0. 
  -2  12  -4    102.81   92.00  0. 1.0000     0. 
  -2  12  -4    311.73  144.79  0. 1.0000     0. 
   2  12   4    263.88  130.20  0. 1.0000     0. 
  -2  12  -4    186.88   95.33  0. 1.0000     0. 
  -2  12  -5   3318.58  358.38  0. 1.0000     0. 
   2  12   5   3260.68  356.09  0. 1.0000     0. 
  -2  12  -5   3142.68  335.45  0. 1.0000     0. 
  -2  12  -5   3348.72  345.98  0. 1.0000     0. 
  -2  12  -6   4863.33  433.50  0. 1.0000     0. 
   2  12   6   4617.36  427.87  0. 1.0000     0. 
  -2  12  -6   4700.29  404.86  0. 1.0000     0. 
  -2  12  -7    347.77  123.97  0. 1.0000     0. 
   2  12   7    501.45  146.44  0. 1.0000     0. 
  -2  12  -7    381.87  125.31  0. 1.0000     0. 
  -2  12  -8   1527.10  233.18  0. 1.0000     0. 
   2  12   8   1649.01  243.41  0. 1.0000     0. 
  -2  12  -8   2100.03  258.27  0. 1.0000     0. 
  -2  12  -9    653.68  148.52  0. 1.0000     0. 
   2  12   9    665.26  139.46  0. 1.0000     0. 
  -2  12  -9    524.53  124.41  0. 1.0000     0. 
  -2  12 -10   3004.61  288.15  0. 1.0000     0. 
   2  12  10   2795.26  266.38  0. 1.0000     0. 
  -2 -12  10   3373.83  299.98  0. 1.0000     0. 
  -2  12 -10   3246.58  292.60  0. 1.0000     0. 
  -2  12 -11   2175.43  222.54  0. 1.0000     0. 
  -2 -12  11   2292.03  238.64  0. 1.0000     0. 
  -2 -12  11   2475.18  242.01  0. 1.0000     0. 
  -2  12 -11   2988.82  263.11  0. 1.0000     0. 
  -2 -12  12   1798.27  188.58  0. 1.0000     0. 
  -2 -12  12   2078.24  199.71  0. 1.0000     0. 
  -2  12 -12   1958.06  197.66  0. 1.0000     0. 
   2  13 -10   3314.00  261.61  0. 1.0000     0. 
   2  13 -10   3605.52  263.91  0. 1.0000     0. 
   2  13  -9    969.24  149.55  0. 1.0000     0. 
   2  13  -9   1110.01  162.90  0. 1.0000     0. 
   2  13  -8   1608.22  204.46  0. 1.0000     0. 
  -2  13   8   1358.26  177.60  0. 1.0000     0. 
   2  13  -8   1618.15  200.27  0. 1.0000     0. 
   2  13  -7     91.94   76.20  0. 1.0000     0. 
  -2  13   7     48.35   52.13  0. 1.0000     0. 
   2  13  -7    -32.80   65.68  0. 1.0000     0. 
   2  13  -6   1486.49  213.83  0. 1.0000     0. 
  -2  13   6   1229.53  200.81  0. 1.0000     0. 
   2  13  -6   1128.88  175.02  0. 1.0000     0. 
   2  13  -5   4858.51  399.99  0. 1.0000     0. 
  -2  13   5   4526.57  391.74  0. 1.0000     0. 
   2  13  -5   4819.83  386.30  0. 1.0000     0. 
   2  13  -4   5308.15  419.72  0. 1.0000     0. 
  -2  13   4   4861.24  392.88  0. 1.0000     0. 
  -2  13   4   5241.62  430.40  0. 1.0000     0. 
   2  13  -4   5606.51  423.29  0. 1.0000     0. 
   2  13  -4   5915.43  430.39  0. 1.0000     0. 
  -2  13   3   2688.41  297.62  0. 1.0000     0. 
   2  13  -3   2507.97  284.62  0. 1.0000     0. 
  -2  13   3   2569.76  309.85  0. 1.0000     0. 
   2  13  -3   2634.45  297.73  0. 1.0000     0. 
   2  13  -3   2435.67  281.53  0. 1.0000     0. 
   2  13  -2   1797.01  243.95  0. 1.0000     0. 
  -2  13   2   1885.57  258.29  0. 1.0000     0. 
  -2  13   2   2054.90  273.00  0. 1.0000     0. 
   2  13  -2   1728.91  237.98  0. 1.0000     0. 
   2  13  -2   2151.01  273.48  0. 1.0000     0. 
   2  13  -2   2021.18  255.51  0. 1.0000     0. 
  -2  13   1  11317.90  653.53  0. 1.0000     0. 
  -2  13   1  11065.40  646.20  0. 1.0000     0. 
   2  13  -1   9842.56  602.29  0. 1.0000     0. 
   2  13  -1  10381.10  589.53  0. 1.0000     0. 
   2  13  -1  11887.60  651.58  0. 1.0000     0. 
   2  13   0   1780.90  259.73  0. 1.0000     0. 
  -2  13   0   1586.66  247.52  0. 1.0000     0. 
   2  13   0   1502.50  228.71  0. 1.0000     0. 
  -2  13   0   1719.17  258.09  0. 1.0000     0. 
  -2  13  -1  11209.90  662.62  0. 1.0000     0. 
   2  13   1  10830.30  645.84  0. 1.0000     0. 
  -2  13  -1  11389.60  656.99  0. 1.0000     0. 
   2  13   1  10960.60  629.70  0. 1.0000     0. 
  -2  13  -2   2264.95  288.87  0. 1.0000     0. 
  -2  13  -2   2054.18  273.34  0. 1.0000     0. 
   2  13   2   2062.56  277.38  0. 1.0000     0. 
   2  13   2   2265.14  276.24  0. 1.0000     0. 
  -2  13  -3   3060.64  332.77  0. 1.0000     0. 
   2  13   3   2703.87  301.21  0. 1.0000     0. 
  -2  13  -3   2784.05  306.64  0. 1.0000     0. 
  -2  13  -4   6080.71  464.97  0. 1.0000     0. 
  -2  13  -4   5770.33  438.52  0. 1.0000     0. 
   2  13   4   5228.55  428.14  0. 1.0000     0. 
  -2  13  -4   5604.22  419.90  0. 1.0000     0. 
  -2  13  -5   5129.46  416.50  0. 1.0000     0. 
   2  13   5   4762.35  404.53  0. 1.0000     0. 
  -2  13  -5   3976.42  351.40  0. 1.0000     0. 
  -2  13  -5   4683.81  378.46  0. 1.0000     0. 
  -2  13  -6   1410.26  213.72  0. 1.0000     0. 
   2  13   6   1372.55  213.51  0. 1.0000     0. 
  -2  13  -6   1544.41  214.10  0. 1.0000     0. 
  -2  13  -7     85.38   99.81  0. 1.0000     0. 
   2  13   7    -36.18   70.67  0. 1.0000     0. 
  -2  13  -7    -26.19   57.80  0. 1.0000     0. 
  -2  13  -8   1820.70  224.64  0. 1.0000     0. 
  -2 -13   8   1475.58  191.81  0. 1.0000     0. 
   2  13   8   1458.77  197.90  0. 1.0000     0. 
  -2  13  -8   2017.99  225.10  0. 1.0000     0. 
  -2  13  -9    923.73  154.57  0. 1.0000     0. 
  -2 -13   9    946.71  149.14  0. 1.0000     0. 
   2  13   9    917.54  146.82  0. 1.0000     0. 
  -2  13  -9   1192.95  168.70  0. 1.0000     0. 
  -2  13 -10   3404.05  261.23  0. 1.0000     0. 
  -2 -13  10   2965.97  249.57  0. 1.0000     0. 
  -2 -13  10   3348.00  253.56  0. 1.0000     0. 
  -2  13 -10   3688.64  271.55  0. 1.0000     0. 
   2  14  -8   1071.88  139.09  0. 1.0000     0. 
   2  14  -8   1592.98  171.38  0. 1.0000     0. 
   2  14  -7    197.02   74.47  0. 1.0000     0. 
  -2  14   7    100.33   53.28  0. 1.0000     0. 
   2  14  -7    207.87   75.66  0. 1.0000     0. 
   2  14  -6    599.48  118.25  0. 1.0000     0. 
  -2  14   6    603.12  121.03  0. 1.0000     0. 
   2  14  -6    662.83  118.94  0. 1.0000     0. 
   2  14  -5    125.80   65.31  0. 1.0000     0. 
  -2  14   5    147.57   76.18  0. 1.0000     0. 
   2  14  -5     87.10   77.75  0. 1.0000     0. 
   2  14  -4   1046.20  161.22  0. 1.0000     0. 
  -2  14   4   1500.91  202.03  0. 1.0000     0. 
   2  14  -4   1199.23  170.80  0. 1.0000     0. 
   2  14  -3    268.33   83.97  0. 1.0000     0. 
  -2  14   3    225.95   74.71  0. 1.0000     0. 
  -2  14   3    441.28  138.29  0. 1.0000     0. 
   2  14  -3    132.00   69.93  0. 1.0000     0. 
  -2  14   2   1697.02  215.85  0. 1.0000     0. 
  -2  14   2   2197.82  252.40  0. 1.0000     0. 
   2  14  -2   1649.45  209.41  0. 1.0000     0. 
  -2  14   1   1134.62  185.52  0. 1.0000     0. 
  -2  14   1    924.56  163.64  0. 1.0000     0. 
   2  14  -1   1339.29  194.32  0. 1.0000     0. 
  -2  14   0     90.47   75.68  0. 1.0000     0. 
  -2  14   0     94.43   79.40  0. 1.0000     0. 
   2  14   0    113.31   72.42  0. 1.0000     0. 
  -2  14  -1   1183.78  195.57  0. 1.0000     0. 
  -2  14  -1    960.91  165.99  0. 1.0000     0. 
   2  14   1    800.22  157.64  0. 1.0000     0. 
  -2  14  -2   1768.29  228.85  0. 1.0000     0. 
   2  14   2   1748.18  224.66  0. 1.0000     0. 
  -2  14  -2   1648.32  219.23  0. 1.0000     0. 
  -2  14  -3    278.70  102.88  0. 1.0000     0. 
   2  14   3    191.55   87.74  0. 1.0000     0. 
  -2  14  -3    396.83  124.21  0. 1.0000     0. 
  -2  14  -4   1295.51  194.90  0. 1.0000     0. 
  -2  14  -4   1086.54  182.99  0. 1.0000     0. 
   2  14   4   1216.50  180.47  0. 1.0000     0. 
  -2  14  -5    147.71   70.18  0. 1.0000     0. 
   2  14   5     14.56   49.77  0. 1.0000     0. 
  -2  14  -5     81.54   45.24  0. 1.0000     0. 
  -2  14  -6    655.10  131.19  0. 1.0000     0. 
   2  14   6    584.91  114.94  0. 1.0000     0. 
  -2  14  -6    532.45  107.95  0. 1.0000     0. 
  -2  14  -7    123.82   62.11  0. 1.0000     0. 
   2  14   7      4.84   55.53  0. 1.0000     0. 
  -2  14  -7     96.16   63.20  0. 1.0000     0. 
  -2  14  -8   1591.87  173.89  0. 1.0000     0. 
   2  14   8   1658.21  172.27  0. 1.0000     0. 
  -2  14  -8   1734.69  176.05  0. 1.0000     0. 
  -2  15   4    157.91   61.24  0. 1.0000     0. 
  -2  15   3    547.89  111.83  0. 1.0000     0. 
  -2  15   2    117.25   52.12  0. 1.0000     0. 
  -2  15   1   1823.59  184.74  0. 1.0000     0. 
  -2  15   1   2203.02  219.10  0. 1.0000     0. 
   2  15  -1   1590.11  174.13  0. 1.0000     0. 
  -2  15   0    171.38   78.97  0. 1.0000     0. 
   2  15   0    281.13   84.05  0. 1.0000     0. 
  -2  15   0    265.54   79.76  0. 1.0000     0. 
  -2  15  -1   2114.89  211.40  0. 1.0000     0. 
  -2  15  -1   2226.78  228.95  0. 1.0000     0. 
   2  15   1   2228.24  223.08  0. 1.0000     0. 
  -2  15  -2    118.11   65.60  0. 1.0000     0. 
  -2  15  -2    380.21  102.77  0. 1.0000     0. 
   2  15   2    184.26   84.87  0. 1.0000     0. 
  -2  15  -3    591.88  117.52  0. 1.0000     0. 
  -2  15  -3    798.93  135.10  0. 1.0000     0. 
   2  15   3    538.40  109.08  0. 1.0000     0. 
  -2  15  -4    277.62   83.76  0. 1.0000     0. 
   2  15   4    228.98   71.19  0. 1.0000     0. 
  -2  15  -5     83.81   42.51  0. 1.0000     0. 
   2  15   5    127.13   53.79  0. 1.0000     0. 
  -3   0   0     79.21   20.34  0. 1.0000     0. 
  -3   0   0     84.90   51.92  0. 1.0000     0. 
  -3   0   0    167.67   27.70  0. 1.0000     0. 
   3   0   0    134.22   27.58  0. 1.0000     0. 
  -3   0   0     51.42   26.23  0. 1.0000     0. 
  -3   0  -1  64717.60 1365.11  0. 1.0000     0. 
  -3   0   1  60957.70 1334.31  0. 1.0000     0. 
  -3   0  -1  62054.40 1183.18  0. 1.0000     0. 
   3   0  -1  62512.90 1301.84  0. 1.0000     0. 
  -3   0   1  59557.80 1213.19  0. 1.0000     0. 
   3   0  -1  58800.90 1166.28  0. 1.0000     0. 
   3   0   1  65923.29 1268.50  0. 1.0000     0. 
  -3   0   1  55861.20 1242.10  0. 1.0000     0. 
  -3   0  -1  64083.70 1243.40  0. 1.0000     0. 
  -3   0   2   3807.94  211.78  0. 1.0000     0. 
  -3   0  -2   3679.22  214.76  0. 1.0000     0. 
  -3   0  -3 219350.02 4204.58  0. 1.0000     0. 
   3   0  -3 215913.00 4105.77  0. 1.0000     0. 
  -3   0   3 223655.02 4133.44  0. 1.0000     0. 
   3   0  -3 209946.00 4033.39  0. 1.0000     0. 
   3   0   3 221298.00 4107.20  0. 1.0000     0. 
  -3   0   3 212288.98 4099.95  0. 1.0000     0. 
  -3   0  -4   3760.52  261.39  0. 1.0000     0. 
   3   0   4   4075.79  233.98  0. 1.0000     0. 
  -3   0   4   4515.22  256.01  0. 1.0000     0. 
   3   0   4   4391.72  244.18  0. 1.0000     0. 
  -3   0  -5 235153.98 4627.94  0. 1.0000     0. 
   3   0  -5 233095.00 4535.13  0. 1.0000     0. 
   3   0   5 243970.00 4516.64  0. 1.0000     0. 
   3   0   5 238862.00 4523.36  0. 1.0000     0. 
  -3   0   5 226575.02 4536.96  0. 1.0000     0. 
   3   0  -6    865.32  129.99  0. 1.0000     0. 
  -3   0  -6    362.31  237.49  0. 1.0000     0. 
   3   0   6   2885.20  257.59  0. 1.0000     0. 
   3   0   6   3045.47  265.77  0. 1.0000     0. 
  -3   0   6   1331.18  159.40  0. 1.0000     0. 
   3   0  -7  12310.50  533.46  0. 1.0000     0. 
  -3   0  -7  10606.00  542.51  0. 1.0000     0. 
   3   0   7  10883.50  461.47  0. 1.0000     0. 
   3   0   7  10758.90  496.25  0. 1.0000     0. 
  -3   0   7  11110.00  522.05  0. 1.0000     0. 
  -3   0  -8   1516.21  217.18  0. 1.0000     0. 
   3   0  -8   1280.82  177.38  0. 1.0000     0. 
   3   0   8   1417.27  164.21  0. 1.0000     0. 
   3   0   8   1118.71  164.85  0. 1.0000     0. 
   3   0   9  14161.70  657.12  0. 1.0000     0. 
  -3   0   9  13366.40  665.18  0. 1.0000     0. 
  -3   0  -9  14506.80  732.41  0. 1.0000     0. 
   3   0  -9  14285.60  664.53  0. 1.0000     0. 
   3   0  10    693.08  152.46  0. 1.0000     0. 
  -3   0  10    310.08  107.96  0. 1.0000     0. 
   3   0 -10    540.13  129.98  0. 1.0000     0. 
   3   0 -10    547.62  142.08  0. 1.0000     0. 
  -3   0 -10    428.15  138.91  0. 1.0000     0. 
   3   0  10    858.96  175.71  0. 1.0000     0. 
  -3   0  11    387.50  114.93  0. 1.0000     0. 
   3   0 -11    376.79  115.50  0. 1.0000     0. 
   3   0 -11    394.55  135.90  0. 1.0000     0. 
  -3   0 -11    210.25  104.82  0. 1.0000     0. 
   3   0  11    408.39  138.44  0. 1.0000     0. 
  -3   0 -12  32649.00 1406.90  0. 1.0000     0. 
   3   0 -12  34462.90 1402.58  0. 1.0000     0. 
  -3   0  12  34244.10 1275.02  0. 1.0000     0. 
  -3   0  12  38458.20 1355.18  0. 1.0000     0. 
  -3   0  12  37432.20 1328.70  0. 1.0000     0. 
   3   0  12  34865.50 1255.33  0. 1.0000     0. 
  -3   0 -12  35325.90 1279.36  0. 1.0000     0. 
   3   0 -12  33512.80 1245.94  0. 1.0000     0. 
  -3   0  13  11579.90  691.29  0. 1.0000     0. 
  -3   0  13  12232.20  717.31  0. 1.0000     0. 
   3   0  13  11241.20  667.35  0. 1.0000     0. 
  -3   0 -13  11312.10  683.76  0. 1.0000     0. 
   3   0 -13  11691.70  688.07  0. 1.0000     0. 
  -3   0  14  20278.40  947.30  0. 1.0000     0. 
  -3   0  14  21433.70  977.71  0. 1.0000     0. 
   3   0  14  20725.40  934.69  0. 1.0000     0. 
  -3   0 -14  20903.90  967.69  0. 1.0000     0. 
   3   0 -14  19799.30  937.79  0. 1.0000     0. 
  -3   0  15   2202.71  290.41  0. 1.0000     0. 
  -3   0  15   3156.31  350.63  0. 1.0000     0. 
   3   0  15   2306.12  287.91  0. 1.0000     0. 
   3   0  15   2660.12  322.70  0. 1.0000     0. 
  -3   0 -15   2378.09  313.71  0. 1.0000     0. 
   3   0 -15   2382.07  305.34  0. 1.0000     0. 
  -3   0  16    732.05  175.57  0. 1.0000     0. 
  -3   0  16    349.68  121.05  0. 1.0000     0. 
   3   0  16    571.56  142.63  0. 1.0000     0. 
  -3   0 -16    568.76  155.09  0. 1.0000     0. 
   3   0 -16    523.96  147.59  0. 1.0000     0. 
   3   0  16    515.46  130.71  0. 1.0000     0. 
  -3   0  17   1410.86  204.10  0. 1.0000     0. 
  -3   0  17   1116.28  196.04  0. 1.0000     0. 
   3   0  17   1389.04  198.91  0. 1.0000     0. 
   3   0  17   1525.36  218.48  0. 1.0000     0. 
  -3   0 -17   1317.69  247.68  0. 1.0000     0. 
  -3   0 -17   1403.77  220.57  0. 1.0000     0. 
  -3   0  18   3319.43  286.95  0. 1.0000     0. 
  -3   0  18   3166.44  284.76  0. 1.0000     0. 
   3   0  18   2851.90  255.62  0. 1.0000     0. 
  -3   0 -18   3438.18  343.94  0. 1.0000     0. 
   3   0  18   3198.67  283.69  0. 1.0000     0. 
  -3   0 -18   3221.50  295.61  0. 1.0000     0. 
  -3   0  19    983.21  138.25  0. 1.0000     0. 
  -3   0  19    817.16  118.59  0. 1.0000     0. 
   3   0  19    744.35  103.86  0. 1.0000     0. 
  -3   0 -19    672.46  136.49  0. 1.0000     0. 
  -3   0 -19    801.89  126.81  0. 1.0000     0. 
   3   0  19    946.50  135.49  0. 1.0000     0. 
  -3   1  19    485.97   99.11  0. 1.0000     0. 
   3  -1  19    476.53   90.61  0. 1.0000     0. 
   3  -1  19    533.70   97.59  0. 1.0000     0. 
  -3  -1 -19    314.35   93.16  0. 1.0000     0. 
  -3   1  18    375.70   99.76  0. 1.0000     0. 
  -3   1  18    518.39  116.90  0. 1.0000     0. 
   3  -1  18    453.50  109.34  0. 1.0000     0. 
  -3  -1 -18    360.51  107.70  0. 1.0000     0. 
   3   1 -18    333.81   95.11  0. 1.0000     0. 
  -3  -1 -18    477.64  141.94  0. 1.0000     0. 
   3  -1  18    460.62  105.15  0. 1.0000     0. 
  -3   1  17    442.94  120.35  0. 1.0000     0. 
  -3   1  17    344.64  112.07  0. 1.0000     0. 
   3  -1  17    408.77  122.51  0. 1.0000     0. 
   3  -1  17    325.74  104.52  0. 1.0000     0. 
  -3  -1 -17    337.49  108.56  0. 1.0000     0. 
   3   1 -17    210.93   93.51  0. 1.0000     0. 
  -3  -1 -17    516.10  164.06  0. 1.0000     0. 
  -3   1  16   9189.82  578.00  0. 1.0000     0. 
  -3   1  16   9347.99  587.00  0. 1.0000     0. 
   3  -1  16   8795.97  556.39  0. 1.0000     0. 
   3  -1  16   8248.12  550.82  0. 1.0000     0. 
  -3  -1 -16   8812.21  577.62  0. 1.0000     0. 
   3   1 -16   9748.28  606.20  0. 1.0000     0. 
  -3   1  15   3100.56  345.12  0. 1.0000     0. 
  -3   1  15   2987.34  345.67  0. 1.0000     0. 
   3  -1  15   2506.65  295.45  0. 1.0000     0. 
  -3  -1 -15   2731.80  327.96  0. 1.0000     0. 
   3   1 -15   2744.71  331.68  0. 1.0000     0. 
  -3   1  14   5742.93  482.86  0. 1.0000     0. 
   3  -1  14   5960.80  475.05  0. 1.0000     0. 
  -3  -1 -14   5385.00  467.65  0. 1.0000     0. 
   3   1 -14   4935.99  452.24  0. 1.0000     0. 
  -3   1  13     97.96   98.56  0. 1.0000     0. 
   3  -1  13     62.51   81.33  0. 1.0000     0. 
   3   1 -13      1.65   69.69  0. 1.0000     0. 
  -3  -1 -13     13.31   59.02  0. 1.0000     0. 
   3   1 -12   2763.48  358.26  0. 1.0000     0. 
   3  -1  12   2246.23  268.67  0. 1.0000     0. 
  -3   1  12   2453.37  302.02  0. 1.0000     0. 
  -3   1  12   3498.51  371.65  0. 1.0000     0. 
   3  -1  12   2998.54  326.69  0. 1.0000     0. 
  -3  -1 -12   2310.10  290.67  0. 1.0000     0. 
   3   1 -12   2626.47  310.08  0. 1.0000     0. 
  -3  -1 -11   9362.41  662.86  0. 1.0000     0. 
   3   1 -11   8330.30  596.08  0. 1.0000     0. 
   3   1 -11   8180.77  568.20  0. 1.0000     0. 
  -3   1  11   8479.22  634.82  0. 1.0000     0. 
   3  -1  11   8460.90  590.59  0. 1.0000     0. 
  -3   1  11   9052.96  604.20  0. 1.0000     0. 
   3   1 -10    822.58  175.79  0. 1.0000     0. 
  -3  -1 -10    878.16  195.28  0. 1.0000     0. 
   3   1 -10    776.29  158.07  0. 1.0000     0. 
   3  -1  10    899.38  177.49  0. 1.0000     0. 
  -3   1  10    546.11  136.23  0. 1.0000     0. 
  -3  -1  -9   4831.74  410.24  0. 1.0000     0. 
   3   1  -9   6064.47  425.97  0. 1.0000     0. 
  -3   1   9   6074.57  423.01  0. 1.0000     0. 
   3  -1   9   5277.62  400.45  0. 1.0000     0. 
  -3  -1  -8  35045.20 1170.10  0. 1.0000     0. 
   3   1  -8  35461.50 1111.78  0. 1.0000     0. 
   3  -1   8  33300.90 1014.94  0. 1.0000     0. 
   3  -1   8  34760.30 1107.55  0. 1.0000     0. 
  -3   1   8  34732.90 1099.65  0. 1.0000     0. 
  -3  -1  -7  21519.90  830.48  0. 1.0000     0. 
   3   1  -7  21774.20  788.77  0. 1.0000     0. 
   3  -1   7  22192.10  744.40  0. 1.0000     0. 
   3  -1   7  24617.30  818.55  0. 1.0000     0. 
  -3   1   7  23466.40  799.45  0. 1.0000     0. 
  -3  -1  -6  12330.90  559.85  0. 1.0000     0. 
   3   1  -6  13513.00  544.71  0. 1.0000     0. 
   3  -1   6  12762.10  506.26  0. 1.0000     0. 
  -3   1   6  13675.10  539.64  0. 1.0000     0. 
   3  -1   6  12233.40  518.80  0. 1.0000     0. 
  -3  -1  -5  25259.70  823.06  0. 1.0000     0. 
   3   1  -5  25915.70  783.33  0. 1.0000     0. 
   3  -1   5  25847.20  763.59  0. 1.0000     0. 
   3  -1   5  25804.60  774.52  0. 1.0000     0. 
  -3   1   5  26703.10  781.89  0. 1.0000     0. 
  -3  -1  -4  14947.20  568.94  0. 1.0000     0. 
   3   1  -4  15684.40  537.55  0. 1.0000     0. 
   3  -1   4  15089.00  524.33  0. 1.0000     0. 
  -3   1   4  15734.80  532.78  0. 1.0000     0. 
   3  -1   4  14960.20  524.69  0. 1.0000     0. 
   3   1  -3 345733.03 6358.72  0. 1.0000     0. 
  -3  -1  -3 331569.03 6434.50  0. 1.0000     0. 
  -3   1   3 345232.00 6366.43  0. 1.0000     0. 
   3  -1   3 341299.00 6357.53  0. 1.0000     0. 
   3   1  -3 339871.00 6325.69  0. 1.0000     0. 
  -3   1   3 355372.00 6362.40  0. 1.0000     0. 
  -3   1   2 397994.03 7373.06  0. 1.0000     0. 
  -3  -1  -2 394956.00 7384.81  0. 1.0000     0. 
   3   1  -2 407711.00 7346.13  0. 1.0000     0. 
  -3   1   2 406547.03 7332.79  0. 1.0000     0. 
   3   1  -1 114799.00 2231.58  0. 1.0000     0. 
  -3   1   1 111250.99 2171.16  0. 1.0000     0. 
  -3   1   1 115992.01 2281.05  0. 1.0000     0. 
  -3  -1  -1 107987.01 2257.92  0. 1.0000     0. 
   3   1  -1 114338.01 2242.71  0. 1.0000     0. 
  -3   1   1 115307.00 2197.07  0. 1.0000     0. 
  -3  -1  -1 107065.00 2215.55  0. 1.0000     0. 
   3   1  -1 114605.99 2160.83  0. 1.0000     0. 
   3   1   0   3557.69  185.86  0. 1.0000     0. 
  -3   1   0   3764.98  214.28  0. 1.0000     0. 
  -3  -1   0   3419.75  200.07  0. 1.0000     0. 
  -3   1   0   3250.08  158.97  0. 1.0000     0. 
   3  -1   0   3399.82  189.35  0. 1.0000     0. 
  -3   1   0   3554.03  166.50  0. 1.0000     0. 
   3   1   0   3283.78  163.70  0. 1.0000     0. 
  -3  -1   0   3339.77  187.43  0. 1.0000     0. 
  -3   1   0   3069.25   97.40  0. 1.0000     0. 
   3   1   1 109474.01 2060.93  0. 1.0000     0. 
  -3  -1   1 115858.01 2133.98  0. 1.0000     0. 
  -3   1  -1 103470.01 2132.64  0. 1.0000     0. 
  -3   1  -1 103805.00 2024.44  0. 1.0000     0. 
   3  -1  -1 119630.99 2088.24  0. 1.0000     0. 
   3   1   1 107715.01 2058.94  0. 1.0000     0. 
  -3  -1   1 117324.00 2112.61  0. 1.0000     0. 
  -3   1  -2 407106.00 7513.06  0. 1.0000     0. 
  -3   1  -2 411439.00 7389.29  0. 1.0000     0. 
  -3  -1   2 398727.03 7448.91  0. 1.0000     0. 
   3  -1  -2 415618.03 7375.68  0. 1.0000     0. 
   3   1   2 394526.00 7428.88  0. 1.0000     0. 
  -3  -1   2 419941.03 7454.38  0. 1.0000     0. 
   3   1   2 398496.97 7427.60  0. 1.0000     0. 
   3  -1  -3 345476.03 6320.85  0. 1.0000     0. 
  -3   1  -3 329528.97 6399.50  0. 1.0000     0. 
  -3  -1   3 334939.97 6338.25  0. 1.0000     0. 
   3  -1  -3 345825.97 6229.54  0. 1.0000     0. 
   3   1   3 337328.00 6313.62  0. 1.0000     0. 
  -3  -1   3 353424.00 6356.56  0. 1.0000     0. 
   3   1   3 343861.97 6333.95  0. 1.0000     0. 
  -3   1  -4  14481.50  558.94  0. 1.0000     0. 
   3  -1  -4  16118.30  522.89  0. 1.0000     0. 
  -3  -1   4  15799.40  534.40  0. 1.0000     0. 
   3  -1  -4  14436.70  418.33  0. 1.0000     0. 
   3   1   4  15315.40  507.54  0. 1.0000     0. 
  -3  -1   4  16737.20  562.65  0. 1.0000     0. 
   3   1   4  14723.90  531.14  0. 1.0000     0. 
   3  -1  -5  26487.90  765.41  0. 1.0000     0. 
  -3   1  -5  25688.60  825.52  0. 1.0000     0. 
   3   1   5  25664.80  733.57  0. 1.0000     0. 
  -3  -1   5  26817.40  793.74  0. 1.0000     0. 
   3   1   5  26457.90  744.51  0. 1.0000     0. 
  -3  -1   5  24655.60  793.97  0. 1.0000     0. 
   3   1   5  26290.70  798.12  0. 1.0000     0. 
  -3   1  -6  11953.60  545.54  0. 1.0000     0. 
   3  -1  -6  13294.00  514.14  0. 1.0000     0. 
   3   1   6  11455.80  467.22  0. 1.0000     0. 
  -3  -1   6  13715.30  546.98  0. 1.0000     0. 
   3   1   6  12578.10  480.64  0. 1.0000     0. 
   3   1   6  12743.60  541.04  0. 1.0000     0. 
  -3   1  -7  22739.90  841.46  0. 1.0000     0. 
   3  -1  -7  21669.30  757.70  0. 1.0000     0. 
   3   1   7  23053.90  746.55  0. 1.0000     0. 
  -3  -1   7  24152.40  816.76  0. 1.0000     0. 
   3   1   7  21604.60  706.78  0. 1.0000     0. 
   3   1   7  23191.30  821.71  0. 1.0000     0. 
   3   1   8  33629.39 1033.21  0. 1.0000     0. 
  -3  -1   8  35130.40 1116.21  0. 1.0000     0. 
  -3   1  -8  34181.20 1152.77  0. 1.0000     0. 
   3  -1  -8  35699.10 1081.44  0. 1.0000     0. 
   3   1   8  36287.60 1144.08  0. 1.0000     0. 
  -3  -1   9   5395.60  409.66  0. 1.0000     0. 
  -3   1  -9   4610.04  400.14  0. 1.0000     0. 
   3  -1  -9   5256.50  375.91  0. 1.0000     0. 
   3   1   9   5256.92  410.24  0. 1.0000     0. 
  -3  -1  10    868.08  176.74  0. 1.0000     0. 
   3  -1 -10    837.60  182.05  0. 1.0000     0. 
  -3   1 -10    880.99  186.07  0. 1.0000     0. 
   3  -1 -10    687.36  139.77  0. 1.0000     0. 
   3   1  10    823.42  179.55  0. 1.0000     0. 
  -3  -1  11   9396.79  631.85  0. 1.0000     0. 
   3  -1 -11   9070.12  641.98  0. 1.0000     0. 
  -3   1 -11   8463.79  623.57  0. 1.0000     0. 
   3   1  11  10078.40  651.72  0. 1.0000     0. 
  -3   1 -12   2281.15  339.38  0. 1.0000     0. 
  -3  -1  12   2743.45  333.42  0. 1.0000     0. 
  -3  -1  12   3042.69  347.35  0. 1.0000     0. 
  -3  -1  12   2764.27  324.19  0. 1.0000     0. 
   3   1  12   2305.86  276.28  0. 1.0000     0. 
   3   1  12   2581.41  300.74  0. 1.0000     0. 
  -3   1 -12   2353.01  293.94  0. 1.0000     0. 
  -3  -1  13     17.62   59.74  0. 1.0000     0. 
   3   1  13    205.30  103.80  0. 1.0000     0. 
  -3  -1  13     63.84   83.87  0. 1.0000     0. 
   3   1  13    186.18   96.14  0. 1.0000     0. 
  -3   1 -13    -61.85   85.32  0. 1.0000     0. 
  -3  -1  14   4430.44  428.45  0. 1.0000     0. 
   3   1  14   5695.07  451.39  0. 1.0000     0. 
  -3  -1  14   6050.50  496.15  0. 1.0000     0. 
   3   1  14   5777.62  466.34  0. 1.0000     0. 
   3   1  14   6274.79  494.05  0. 1.0000     0. 
  -3   1 -14   5543.42  478.13  0. 1.0000     0. 
  -3  -1  15   2481.75  309.17  0. 1.0000     0. 
   3   1  15   2414.99  285.84  0. 1.0000     0. 
  -3  -1  15   2688.42  321.89  0. 1.0000     0. 
   3   1  15   2568.89  303.13  0. 1.0000     0. 
  -3   1 -15   2416.99  308.52  0. 1.0000     0. 
   3   1  15   2536.32  308.11  0. 1.0000     0. 
  -3  -1  16  10056.60  602.23  0. 1.0000     0. 
   3   1  16   8030.07  515.57  0. 1.0000     0. 
  -3  -1  16   8953.17  571.14  0. 1.0000     0. 
   3   1  16   8116.70  525.26  0. 1.0000     0. 
   3   1  16   8917.18  569.19  0. 1.0000     0. 
  -3   1 -16   9474.86  602.05  0. 1.0000     0. 
  -3  -1  17    401.18  120.08  0. 1.0000     0. 
  -3  -1  17    232.83  112.31  0. 1.0000     0. 
   3   1  17    317.40   96.50  0. 1.0000     0. 
  -3   1 -17    329.52  101.80  0. 1.0000     0. 
  -3   1 -17    397.52  134.76  0. 1.0000     0. 
   3   1  17    301.79  106.09  0. 1.0000     0. 
  -3  -1  18    375.88  101.08  0. 1.0000     0. 
  -3  -1  18    512.66  114.16  0. 1.0000     0. 
   3   1  18    398.69   94.97  0. 1.0000     0. 
  -3   1 -18    625.13  134.91  0. 1.0000     0. 
  -3   1 -18    426.40  118.74  0. 1.0000     0. 
   3   1  18    503.17  117.24  0. 1.0000     0. 
  -3  -1  19    676.28  113.16  0. 1.0000     0. 
   3   1  19    545.72  105.09  0. 1.0000     0. 
  -3   1 -19    595.67  129.32  0. 1.0000     0. 
  -3   1 -19    419.45   98.17  0. 1.0000     0. 
  -3   2  19   3780.13  260.48  0. 1.0000     0. 
  -3  -2 -19   3362.25  295.92  0. 1.0000     0. 
   3  -2  19   3159.70  228.26  0. 1.0000     0. 
   3  -2  19   2807.60  216.91  0. 1.0000     0. 
   3   2 -19   3255.18  246.88  0. 1.0000     0. 
  -3   2  18    777.13  137.60  0. 1.0000     0. 
  -3   2  18    510.02  115.51  0. 1.0000     0. 
   3  -2  18    714.70  127.55  0. 1.0000     0. 
   3   2 -18    840.08  147.63  0. 1.0000     0. 
  -3  -2 -18    691.80  159.86  0. 1.0000     0. 
   3  -2  18    695.64  131.53  0. 1.0000     0. 
  -3   2  17   1740.78  228.77  0. 1.0000     0. 
  -3   2  17   1951.80  243.56  0. 1.0000     0. 
   3  -2  17   1916.79  234.83  0. 1.0000     0. 
   3  -2  17   1918.77  244.30  0. 1.0000     0. 
   3   2 -17   1817.98  235.75  0. 1.0000     0. 
  -3  -2 -17   1877.04  278.03  0. 1.0000     0. 
  -3   2  16   3481.65  349.08  0. 1.0000     0. 
  -3   2  16   3042.18  329.02  0. 1.0000     0. 
   3  -2  16   3593.50  345.70  0. 1.0000     0. 
   3   2 -16   3818.52  373.25  0. 1.0000     0. 
  -3   2  15   3091.99  347.29  0. 1.0000     0. 
  -3   2  15   3323.84  363.20  0. 1.0000     0. 
   3  -2  15   2777.62  322.85  0. 1.0000     0. 
  -3  -2 -15   2486.66  307.83  0. 1.0000     0. 
   3   2 -15   2967.45  344.70  0. 1.0000     0. 
  -3   2  14   5046.82  450.09  0. 1.0000     0. 
  -3   2  14   4222.67  420.41  0. 1.0000     0. 
   3  -2  14   4850.74  430.82  0. 1.0000     0. 
   3   2 -14   5172.09  461.26  0. 1.0000     0. 
  -3  -2 -14   4433.18  419.61  0. 1.0000     0. 
  -3   2  13   1902.75  281.62  0. 1.0000     0. 
  -3   2  13   2034.42  290.30  0. 1.0000     0. 
   3  -2  13   1726.65  257.26  0. 1.0000     0. 
  -3  -2 -13   1595.05  251.48  0. 1.0000     0. 
   3   2 -13   1893.14  284.27  0. 1.0000     0. 
  -3   2  12  12053.90  707.17  0. 1.0000     0. 
   3  -2  12  11412.10  663.44  0. 1.0000     0. 
  -3  -2 -12  10146.90  631.18  0. 1.0000     0. 
   3   2 -12  10308.60  639.32  0. 1.0000     0. 
   3   2 -11   2501.83  318.32  0. 1.0000     0. 
   3   2 -11   2234.46  299.93  0. 1.0000     0. 
  -3  -2 -11   2378.74  335.23  0. 1.0000     0. 
   3  -2  11   2536.01  296.88  0. 1.0000     0. 
  -3   2  11   2013.68  302.45  0. 1.0000     0. 
   3  -2  11   2562.34  332.26  0. 1.0000     0. 
   3   2 -10   1991.54  257.03  0. 1.0000     0. 
  -3  -2 -10   2217.88  302.50  0. 1.0000     0. 
   3   2 -10   2181.98  280.94  0. 1.0000     0. 
  -3   2  10   2227.22  301.10  0. 1.0000     0. 
  -3   2  10   2262.89  269.21  0. 1.0000     0. 
   3  -2  10   2359.35  295.94  0. 1.0000     0. 
  -3  -2  -9   3988.60  382.56  0. 1.0000     0. 
   3   2  -9   4683.94  385.59  0. 1.0000     0. 
   3  -2   9   4326.83  333.72  0. 1.0000     0. 
  -3   2   9   4209.90  385.67  0. 1.0000     0. 
   3  -2   9   4868.45  395.97  0. 1.0000     0. 
  -3   2   9   4306.09  355.98  0. 1.0000     0. 
   3   2  -8    455.13  114.34  0. 1.0000     0. 
  -3  -2  -8    439.81  136.17  0. 1.0000     0. 
  -3   2   8    351.30  116.07  0. 1.0000     0. 
   3  -2   8    636.02  124.15  0. 1.0000     0. 
   3  -2   8    550.64  145.79  0. 1.0000     0. 
  -3   2   8    844.89  142.97  0. 1.0000     0. 
  -3  -2  -7  58366.00 1603.64  0. 1.0000     0. 
   3   2  -7  58625.90 1550.77  0. 1.0000     0. 
  -3   2   7  59607.00 1590.69  0. 1.0000     0. 
   3  -2   7  58788.10 1500.37  0. 1.0000     0. 
   3  -2   7  59045.80 1554.69  0. 1.0000     0. 
  -3   2   7  58988.30 1501.91  0. 1.0000     0. 
  -3  -2  -6  17106.80  693.46  0. 1.0000     0. 
   3   2  -6  17571.10  664.87  0. 1.0000     0. 
   3  -2   6  17950.70  648.91  0. 1.0000     0. 
  -3   2   6  17443.00  677.49  0. 1.0000     0. 
  -3   2   6  17193.70  627.90  0. 1.0000     0. 
   3  -2   6  18092.00  668.17  0. 1.0000     0. 
  -3  -2  -5   5442.27  343.02  0. 1.0000     0. 
   3   2  -5   4804.51  300.69  0. 1.0000     0. 
   3  -2   5   5062.96  303.16  0. 1.0000     0. 
  -3   2   5   5179.95  319.30  0. 1.0000     0. 
  -3   2   5   4539.31  280.59  0. 1.0000     0. 
   3  -2   5   5223.93  309.60  0. 1.0000     0. 
  -3  -2  -4  51667.50 1315.10  0. 1.0000     0. 
   3   2  -4  52892.20 1273.08  0. 1.0000     0. 
  -3   2   4  54245.00 1291.49  0. 1.0000     0. 
   3  -2   4  52042.10 1254.85  0. 1.0000     0. 
  -3   2   4  48511.11 1215.13  0. 1.0000     0. 
   3  -2   4  50617.70 1248.43  0. 1.0000     0. 
   3   2  -3 261486.00 4858.18  0. 1.0000     0. 
  -3  -2  -3 252194.00 4927.16  0. 1.0000     0. 
  -3   2   3 261472.00 4843.48  0. 1.0000     0. 
   3  -2   3 251215.00 4844.65  0. 1.0000     0. 
  -3   2   3 253631.02 4865.65  0. 1.0000     0. 
   3  -2   3 254634.02 4849.53  0. 1.0000     0. 
   3   2  -2  11201.50  403.38  0. 1.0000     0. 
  -3  -2  -2   9413.60  414.97  0. 1.0000     0. 
  -3   2   2  11200.10  394.98  0. 1.0000     0. 
  -3  -2  -2   9311.29  372.93  0. 1.0000     0. 
  -3   2   2  11282.60  411.96  0. 1.0000     0. 
   3  -2   2   8665.20  369.42  0. 1.0000     0. 
  -3   2   2  11298.20  413.54  0. 1.0000     0. 
   3   2  -2  11098.50  383.84  0. 1.0000     0. 
   3   2  -1  55851.40 1221.52  0. 1.0000     0. 
  -3  -2  -1  60088.40 1307.86  0. 1.0000     0. 
   3   2  -1  50707.40 1025.75  0. 1.0000     0. 
  -3  -2  -1  57799.90 1253.43  0. 1.0000     0. 
  -3   2   1  55139.90 1256.65  0. 1.0000     0. 
  -3   2   1  57217.30 1226.44  0. 1.0000     0. 
  -3   2   1  57189.89 1242.40  0. 1.0000     0. 
   3  -2   1  57482.60 1249.59  0. 1.0000     0. 
  -3  -2  -1  60503.39 1287.82  0. 1.0000     0. 
   3   2  -1  55294.00 1212.06  0. 1.0000     0. 
   3   2   0  29679.80  720.00  0. 1.0000     0. 
  -3   2   0  26835.50  756.41  0. 1.0000     0. 
  -3  -2   0  27200.90  737.00  0. 1.0000     0. 
  -3   2   0  29455.60  737.91  0. 1.0000     0. 
   3  -2   0  28559.40  744.12  0. 1.0000     0. 
  -3   2   0  28792.30  730.61  0. 1.0000     0. 
  -3  -2   0  30786.80  794.62  0. 1.0000     0. 
   3   2   0  28044.60  727.23  0. 1.0000     0. 
   3   2   1  58936.20 1238.59  0. 1.0000     0. 
  -3  -2   1  56608.61 1296.88  0. 1.0000     0. 
  -3   2  -1  57778.60 1331.42  0. 1.0000     0. 
  -3   2  -1  61783.80 1301.70  0. 1.0000     0. 
   3  -2  -1  56498.11 1271.53  0. 1.0000     0. 
  -3  -2   1  60650.20 1347.59  0. 1.0000     0. 
   3   2   1  59390.11 1295.42  0. 1.0000     0. 
   3   2   2   8989.44  313.44  0. 1.0000     0. 
  -3   2  -2   9920.11  383.24  0. 1.0000     0. 
  -3  -2   2  11588.40  407.29  0. 1.0000     0. 
   3   2   2   9462.73  377.64  0. 1.0000     0. 
   3  -2  -2  11620.10  366.74  0. 1.0000     0. 
  -3  -2   2  10895.90  418.86  0. 1.0000     0. 
   3   2   2   9512.91  376.26  0. 1.0000     0. 
   3  -2  -3 263420.00 4731.46  0. 1.0000     0. 
   3   2   3 246149.02 4584.34  0. 1.0000     0. 
  -3   2  -3 255322.00 4801.31  0. 1.0000     0. 
  -3  -2   3 262522.00 4762.29  0. 1.0000     0. 
  -3   2  -3 253889.00 4756.49  0. 1.0000     0. 
   3  -2  -3 252453.02 4614.25  0. 1.0000     0. 
   3   2   3 253372.02 4734.45  0. 1.0000     0. 
  -3  -2   3 254424.00 4795.59  0. 1.0000     0. 
   3   2   3 252089.00 4761.90  0. 1.0000     0. 
  -3   2  -4  50570.30 1272.64  0. 1.0000     0. 
   3  -2  -4  50782.00 1187.31  0. 1.0000     0. 
  -3  -2   4  49335.20 1217.80  0. 1.0000     0. 
   3   2   4  53647.00 1214.48  0. 1.0000     0. 
   3  -2  -4  46344.61 1041.37  0. 1.0000     0. 
   3   2   4  48940.30 1071.65  0. 1.0000     0. 
  -3  -2   4  51683.30 1263.98  0. 1.0000     0. 
   3   2   4  53994.20 1259.81  0. 1.0000     0. 
   3  -2  -5   5262.24  291.74  0. 1.0000     0. 
  -3   2  -5   5338.38  333.10  0. 1.0000     0. 
  -3  -2   5   4698.18  293.71  0. 1.0000     0. 
   3   2   5   5175.24  263.93  0. 1.0000     0. 
   3   2   5   4847.41  242.75  0. 1.0000     0. 
   3   2   5   5471.39  294.32  0. 1.0000     0. 
   3   2   5   5305.66  317.87  0. 1.0000     0. 
  -3  -2   5   5141.04  322.61  0. 1.0000     0. 
  -3   2  -6  17030.40  675.71  0. 1.0000     0. 
   3  -2  -6  16509.40  599.47  0. 1.0000     0. 
   3   2   6  17389.10  570.70  0. 1.0000     0. 
  -3  -2   6  15911.20  628.56  0. 1.0000     0. 
   3   2   6  17040.30  561.74  0. 1.0000     0. 
   3   2   6  18085.50  606.53  0. 1.0000     0. 
   3   2   6  18059.00  673.40  0. 1.0000     0. 
  -3  -2   6  17230.50  683.32  0. 1.0000     0. 
   3  -2  -7  57162.00 1429.74  0. 1.0000     0. 
  -3   2  -7  56606.60 1539.62  0. 1.0000     0. 
   3   2   7  56167.70 1370.27  0. 1.0000     0. 
  -3  -2   7  58929.50 1505.18  0. 1.0000     0. 
   3   2   7  54289.50 1379.96  0. 1.0000     0. 
   3   2   7  55766.30 1376.43  0. 1.0000     0. 
   3   2   7  59528.30 1535.44  0. 1.0000     0. 
  -3   2  -8    480.29  126.95  0. 1.0000     0. 
   3  -2  -8    548.85  120.57  0. 1.0000     0. 
   3   2   8    356.56   97.16  0. 1.0000     0. 
   3   2   8    345.73  106.18  0. 1.0000     0. 
  -3  -2   9   4913.43  390.78  0. 1.0000     0. 
  -3   2  -9   3851.06  366.45  0. 1.0000     0. 
   3   2   9   4724.46  393.34  0. 1.0000     0. 
  -3  -2  10   2336.93  287.77  0. 1.0000     0. 
   3  -2 -10   2222.55  298.96  0. 1.0000     0. 
  -3   2 -10   2135.14  293.83  0. 1.0000     0. 
   3   2  10   2493.43  301.22  0. 1.0000     0. 
  -3  -2  11   2396.25  316.28  0. 1.0000     0. 
  -3  -2  11   2267.70  284.40  0. 1.0000     0. 
   3  -2 -11   2492.94  337.35  0. 1.0000     0. 
  -3   2 -11   2094.79  306.66  0. 1.0000     0. 
   3   2  11   2421.24  319.22  0. 1.0000     0. 
  -3   2 -11   2178.23  268.65  0. 1.0000     0. 
  -3  -2  12  10775.30  673.57  0. 1.0000     0. 
  -3  -2  12  11156.50  670.70  0. 1.0000     0. 
   3   2  12   9618.66  586.42  0. 1.0000     0. 
  -3  -2  12  10465.30  659.96  0. 1.0000     0. 
   3   2  12  11251.90  652.44  0. 1.0000     0. 
   3   2  12  11214.80  662.17  0. 1.0000     0. 
  -3   2 -12  10799.10  645.17  0. 1.0000     0. 
  -3  -2  13   1999.90  291.21  0. 1.0000     0. 
   3   2  13   1416.34  219.15  0. 1.0000     0. 
  -3  -2  13   1775.49  261.98  0. 1.0000     0. 
   3   2  13   1642.31  254.20  0. 1.0000     0. 
   3   2  13   1834.55  265.26  0. 1.0000     0. 
  -3   2 -13   1492.71  240.88  0. 1.0000     0. 
  -3  -2  14   5276.57  464.02  0. 1.0000     0. 
   3   2  14   3948.44  378.82  0. 1.0000     0. 
  -3  -2  14   4184.64  406.12  0. 1.0000     0. 
   3   2  14   4334.14  398.05  0. 1.0000     0. 
   3   2  14   4968.29  436.42  0. 1.0000     0. 
  -3   2 -14   4286.26  410.40  0. 1.0000     0. 
  -3  -2  15   3033.82  351.17  0. 1.0000     0. 
  -3  -2  15   3352.96  355.34  0. 1.0000     0. 
   3   2  15   2786.90  309.79  0. 1.0000     0. 
   3   2  15   2587.57  297.83  0. 1.0000     0. 
   3   2  15   2957.65  329.99  0. 1.0000     0. 
  -3   2 -15   2897.91  334.54  0. 1.0000     0. 
  -3  -2  16   3177.92  338.66  0. 1.0000     0. 
  -3  -2  16   3584.22  356.97  0. 1.0000     0. 
   3   2  16   3552.14  337.95  0. 1.0000     0. 
   3   2  16   3049.48  306.26  0. 1.0000     0. 
  -3   2 -16   2892.93  364.31  0. 1.0000     0. 
   3   2  16   3750.67  358.23  0. 1.0000     0. 
  -3   2 -16   3803.62  368.66  0. 1.0000     0. 
  -3  -2  17   1656.09  223.69  0. 1.0000     0. 
   3   2  17   1677.45  215.14  0. 1.0000     0. 
   3   2  17   1580.83  202.40  0. 1.0000     0. 
  -3   2 -17   1714.67  230.46  0. 1.0000     0. 
   3   2  17   1836.11  232.88  0. 1.0000     0. 
  -3   2 -17   1859.54  274.77  0. 1.0000     0. 
  -3  -2  18    829.12  146.56  0. 1.0000     0. 
  -3  -2  18    452.66  103.22  0. 1.0000     0. 
  -3   2 -18    691.53  144.03  0. 1.0000     0. 
  -3   2 -18    954.01  164.33  0. 1.0000     0. 
   3   2  18    749.28  134.57  0. 1.0000     0. 
  -3  -2  19   3634.70  259.67  0. 1.0000     0. 
  -3   2 -19   3782.47  277.24  0. 1.0000     0. 
   3   2  19   3452.90  249.90  0. 1.0000     0. 
   3  -3  19    700.11  106.62  0. 1.0000     0. 
   3   3 -19    619.59  105.79  0. 1.0000     0. 
  -3  -3 -19    676.70  130.38  0. 1.0000     0. 
  -3   3  18   1281.05  169.02  0. 1.0000     0. 
  -3   3  18   1822.24  205.91  0. 1.0000     0. 
   3  -3  18   1631.58  190.96  0. 1.0000     0. 
   3  -3  18   1493.88  180.62  0. 1.0000     0. 
  -3  -3 -18   1738.69  237.37  0. 1.0000     0. 
   3   3 -18   1779.15  211.07  0. 1.0000     0. 
  -3   3  17   7245.04  468.87  0. 1.0000     0. 
  -3   3  17   7125.26  463.29  0. 1.0000     0. 
   3  -3  17   7622.37  472.52  0. 1.0000     0. 
  -3  -3 -17   7987.86  573.30  0. 1.0000     0. 
   3  -3  17   7978.15  480.77  0. 1.0000     0. 
   3   3 -17   8203.96  512.42  0. 1.0000     0. 
  -3   3  16    660.90  158.44  0. 1.0000     0. 
  -3   3  16   1017.42  195.90  0. 1.0000     0. 
   3  -3  16    766.85  164.69  0. 1.0000     0. 
   3   3 -16    991.60  193.47  0. 1.0000     0. 
  -3  -3 -16    829.70  202.73  0. 1.0000     0. 
  -3   3  15    196.52   79.76  0. 1.0000     0. 
  -3   3  15    328.55  121.33  0. 1.0000     0. 
   3  -3  15     43.50   99.95  0. 1.0000     0. 
   3   3 -15    159.18  110.16  0. 1.0000     0. 
  -3   3  14   5283.82  466.73  0. 1.0000     0. 
  -3   3  14   5028.34  453.70  0. 1.0000     0. 
   3  -3  14   5407.29  455.07  0. 1.0000     0. 
   3   3 -14   5000.76  447.06  0. 1.0000     0. 
  -3   3  13  32566.40 1268.04  0. 1.0000     0. 
  -3   3  13  32639.70 1270.01  0. 1.0000     0. 
   3  -3  13  32725.80 1232.79  0. 1.0000     0. 
   3   3 -13  31916.30 1234.47  0. 1.0000     0. 
  -3   3  12   1202.11  221.48  0. 1.0000     0. 
  -3   3  12   1261.66  231.87  0. 1.0000     0. 
   3  -3  12   1369.63  216.19  0. 1.0000     0. 
   3   3 -12   1418.98  230.11  0. 1.0000     0. 
  -3  -3 -11   1646.39  290.40  0. 1.0000     0. 
  -3   3  11   1918.89  268.76  0. 1.0000     0. 
   3  -3  11   2064.37  310.26  0. 1.0000     0. 
  -3   3  11   1921.35  268.76  0. 1.0000     0. 
   3  -3  11   1672.13  243.51  0. 1.0000     0. 
  -3   3  11   1824.27  301.17  0. 1.0000     0. 
   3   3 -11   1416.17  228.72  0. 1.0000     0. 
  -3  -3 -10    674.50  193.73  0. 1.0000     0. 
   3   3 -10    752.65  178.98  0. 1.0000     0. 
  -3   3  10    263.81  121.45  0. 1.0000     0. 
   3  -3  10    536.29  156.48  0. 1.0000     0. 
   3   3  -9   1835.72  247.76  0. 1.0000     0. 
  -3  -3  -9   2063.86  286.01  0. 1.0000     0. 
   3   3  -9   1814.64  232.84  0. 1.0000     0. 
   3  -3   9   1913.43  237.58  0. 1.0000     0. 
  -3   3   9   2630.90  307.15  0. 1.0000     0. 
   3  -3   9   1778.44  252.20  0. 1.0000     0. 
   3   3  -8  15524.80  717.48  0. 1.0000     0. 
  -3  -3  -8  15683.70  763.05  0. 1.0000     0. 
   3  -3   8  15623.30  689.63  0. 1.0000     0. 
  -3   3   8  16069.60  760.08  0. 1.0000     0. 
   3  -3   8  16260.90  737.17  0. 1.0000     0. 
   3   3  -7  30172.20 1014.26  0. 1.0000     0. 
  -3  -3  -7  32016.00 1088.12  0. 1.0000     0. 
   3  -3   7  30711.90  999.02  0. 1.0000     0. 
  -3   3   7  31067.60 1061.58  0. 1.0000     0. 
  -3   3   7  28834.00  932.70  0. 1.0000     0. 
   3  -3   7  31421.10 1033.71  0. 1.0000     0. 
   3   3  -6   1332.81  173.23  0. 1.0000     0. 
  -3  -3  -6   1585.12  217.10  0. 1.0000     0. 
   3  -3   6   1462.95  181.59  0. 1.0000     0. 
  -3   3   6   1630.96  201.36  0. 1.0000     0. 
   3  -3   6   1455.46  184.34  0. 1.0000     0. 
  -3   3   6   1439.30  165.50  0. 1.0000     0. 
   3   3  -5  81140.90 1878.77  0. 1.0000     0. 
  -3  -3  -5  82280.79 1937.63  0. 1.0000     0. 
   3  -3   5  83375.70 1882.05  0. 1.0000     0. 
  -3   3   5  80393.60 1912.16  0. 1.0000     0. 
  -3   3   5  75718.70 1782.71  0. 1.0000     0. 
   3  -3   5  81496.80 1869.90  0. 1.0000     0. 
  -3  -3  -4  48146.60 1289.33  0. 1.0000     0. 
   3   3  -4  48786.80 1247.20  0. 1.0000     0. 
   3  -3   4  48525.70 1239.68  0. 1.0000     0. 
  -3   3   4  48003.60 1270.71  0. 1.0000     0. 
   3  -3   4  48181.20 1239.94  0. 1.0000     0. 
  -3   3   4  49694.30 1200.22  0. 1.0000     0. 
   3   3  -3  19923.10  643.93  0. 1.0000     0. 
  -3  -3  -3  19346.30  676.91  0. 1.0000     0. 
  -3   3   3  18978.50  635.10  0. 1.0000     0. 
   3  -3   3  20134.50  643.41  0. 1.0000     0. 
  -3   3   3  19464.40  617.20  0. 1.0000     0. 
   3  -3   3  19359.20  641.48  0. 1.0000     0. 
  -3   3   3  18907.40  659.29  0. 1.0000     0. 
   3   3  -2   6715.55  320.64  0. 1.0000     0. 
  -3   3   2   6573.68  325.47  0. 1.0000     0. 
  -3  -3  -2   7068.25  304.15  0. 1.0000     0. 
   3   3  -2   5499.96  232.21  0. 1.0000     0. 
  -3   3   2   6988.34  323.73  0. 1.0000     0. 
   3  -3   2   6981.55  328.87  0. 1.0000     0. 
   3  -3   2   6754.64  330.60  0. 1.0000     0. 
  -3   3   2   6419.76  335.54  0. 1.0000     0. 
   3   3  -2   6798.07  326.22  0. 1.0000     0. 
  -3  -3  -1  55678.20 1294.51  0. 1.0000     0. 
   3   3  -1  54205.50 1228.47  0. 1.0000     0. 
  -3   3   1  54264.80 1253.88  0. 1.0000     0. 
  -3   3   1  53648.90 1264.66  0. 1.0000     0. 
  -3  -3  -1  56566.30 1234.51  0. 1.0000     0. 
  -3   3   1  52750.60 1269.74  0. 1.0000     0. 
   3  -3   1  56200.50 1270.14  0. 1.0000     0. 
   3   3  -1  55780.60 1265.99  0. 1.0000     0. 
  -3  -3  -1  56158.89 1326.11  0. 1.0000     0. 
   3   3   0   2344.23  160.27  0. 1.0000     0. 
  -3   3   0   2431.37  183.13  0. 1.0000     0. 
   3   3   0   2361.74  114.36  0. 1.0000     0. 
  -3  -3   0   2629.63  177.41  0. 1.0000     0. 
  -3   3   0   2470.15  185.79  0. 1.0000     0. 
  -3   3   0   2162.90  174.99  0. 1.0000     0. 
   3  -3   0   2493.31  181.80  0. 1.0000     0. 
  -3  -3   0   2211.93  192.78  0. 1.0000     0. 
   3   3   0   2435.58  183.92  0. 1.0000     0. 
   3   3   1  52149.00 1173.25  0. 1.0000     0. 
  -3  -3   1  56381.60 1259.70  0. 1.0000     0. 
  -3   3  -1  54850.20 1285.20  0. 1.0000     0. 
   3   3   1  55192.80 1300.04  0. 1.0000     0. 
   3  -3  -1  55473.00 1251.46  0. 1.0000     0. 
  -3  -3   1  56777.70 1348.48  0. 1.0000     0. 
   3   3   1  54660.00 1289.41  0. 1.0000     0. 
   3   3   2   6059.59  237.95  0. 1.0000     0. 
  -3   3  -2   6034.96  318.25  0. 1.0000     0. 
   3   3   2   6393.86  319.30  0. 1.0000     0. 
   3  -3  -2   6811.98  295.22  0. 1.0000     0. 
   3   3   2   6356.93  322.45  0. 1.0000     0. 
  -3  -3   2   6089.06  331.89  0. 1.0000     0. 
   3  -3  -3  20361.60  612.15  0. 1.0000     0. 
   3   3   3  16873.70  449.08  0. 1.0000     0. 
  -3   3  -3  19541.20  653.12  0. 1.0000     0. 
  -3  -3   3  20125.80  623.61  0. 1.0000     0. 
   3  -3  -3  19326.20  542.55  0. 1.0000     0. 
   3   3   3  17962.40  503.17  0. 1.0000     0. 
   3   3   3  19085.80  618.96  0. 1.0000     0. 
  -3  -3   3  19669.80  663.91  0. 1.0000     0. 
   3   3   3  18768.70  627.93  0. 1.0000     0. 
  -3   3  -4  48462.60 1223.10  0. 1.0000     0. 
   3  -3  -4  48607.40 1159.32  0. 1.0000     0. 
  -3  -3   4  52654.20 1230.97  0. 1.0000     0. 
  -3   3  -4  48006.50 1245.60  0. 1.0000     0. 
   3   3   4  48749.40 1184.98  0. 1.0000     0. 
   3  -3  -4  44286.20 1013.59  0. 1.0000     0. 
   3   3   4  43952.50 1065.23  0. 1.0000     0. 
   3   3   4  48479.40 1222.30  0. 1.0000     0. 
  -3  -3   4  46130.50 1239.34  0. 1.0000     0. 
  -3   3  -5  81150.70 1873.25  0. 1.0000     0. 
   3  -3  -5  78882.01 1762.31  0. 1.0000     0. 
  -3   3  -5  86260.90 1936.37  0. 1.0000     0. 
   3   3   5  75659.70 1653.63  0. 1.0000     0. 
  -3  -3   5  78659.30 1836.26  0. 1.0000     0. 
   3   3   5  85464.99 1810.55  0. 1.0000     0. 
   3   3   5  75346.50 1701.55  0. 1.0000     0. 
  -3  -3   5  79893.61 1892.67  0. 1.0000     0. 
   3   3   5  82009.40 1868.66  0. 1.0000     0. 
  -3   3  -6   1451.27  183.81  0. 1.0000     0. 
   3  -3  -6   1349.56  151.60  0. 1.0000     0. 
  -3  -3   6   1458.65  176.18  0. 1.0000     0. 
   3   3   6   1336.95  145.19  0. 1.0000     0. 
   3   3   6   1846.04  175.26  0. 1.0000     0. 
   3   3   6   1511.02  184.49  0. 1.0000     0. 
  -3  -3   6   1773.67  215.67  0. 1.0000     0. 
  -3  -3   7  29904.10  990.34  0. 1.0000     0. 
   3  -3  -7  29088.90  900.24  0. 1.0000     0. 
  -3   3  -7  28870.90 1002.91  0. 1.0000     0. 
   3   3   7  30971.00 1020.72  0. 1.0000     0. 
  -3  -3   7  32046.90 1074.57  0. 1.0000     0. 
  -3  -3   8  14690.00  684.49  0. 1.0000     0. 
  -3   3  -8  14526.00  707.57  0. 1.0000     0. 
   3   3   8  16674.80  741.04  0. 1.0000     0. 
  -3  -3   9   1523.58  221.68  0. 1.0000     0. 
  -3   3  -9   2050.67  270.89  0. 1.0000     0. 
   3  -3  -9   2124.00  276.91  0. 1.0000     0. 
   3   3   9   2188.51  269.47  0. 1.0000     0. 
  -3  -3  10    492.81  133.54  0. 1.0000     0. 
   3  -3 -10    622.45  162.67  0. 1.0000     0. 
   3   3  10    503.24  136.79  0. 1.0000     0. 
  -3  -3  11   1406.65  227.99  0. 1.0000     0. 
   3  -3 -11   2053.16  312.14  0. 1.0000     0. 
  -3  -3  11   1731.62  260.59  0. 1.0000     0. 
  -3  -3  11   1600.19  240.03  0. 1.0000     0. 
   3   3  11   1462.18  225.82  0. 1.0000     0. 
   3   3  11   1537.11  253.82  0. 1.0000     0. 
   3   3  11   1597.46  238.65  0. 1.0000     0. 
  -3   3 -11   1562.20  242.19  0. 1.0000     0. 
  -3  -3  12   1235.58  225.98  0. 1.0000     0. 
   3   3  12   1336.00  217.86  0. 1.0000     0. 
  -3  -3  12   1015.93  209.20  0. 1.0000     0. 
   3   3  12   1080.82  197.29  0. 1.0000     0. 
  -3   3 -12   1290.53  230.32  0. 1.0000     0. 
   3   3  12   1642.89  254.06  0. 1.0000     0. 
  -3  -3  13  31746.70 1253.23  0. 1.0000     0. 
  -3  -3  13  30140.70 1205.66  0. 1.0000     0. 
   3   3  13  30802.60 1160.40  0. 1.0000     0. 
   3   3  13  31152.60 1182.45  0. 1.0000     0. 
   3   3  13  32907.50 1236.63  0. 1.0000     0. 
  -3   3 -13  32658.50 1230.04  0. 1.0000     0. 
  -3  -3  14   4868.93  449.51  0. 1.0000     0. 
   3   3  14   4579.66  408.03  0. 1.0000     0. 
  -3  -3  14   4914.61  439.00  0. 1.0000     0. 
   3   3  14   4748.89  414.08  0. 1.0000     0. 
   3   3  14   5296.41  453.17  0. 1.0000     0. 
  -3   3 -14   4851.44  433.84  0. 1.0000     0. 
  -3  -3  15    -30.24   82.61  0. 1.0000     0. 
   3   3  15    252.79   99.95  0. 1.0000     0. 
  -3  -3  15    265.92  103.49  0. 1.0000     0. 
   3   3  15    213.56   98.85  0. 1.0000     0. 
  -3   3 -15    314.34  135.31  0. 1.0000     0. 
  -3   3 -15    399.07  139.06  0. 1.0000     0. 
   3   3  15    154.06   84.56  0. 1.0000     0. 
  -3  -3  16    763.91  158.74  0. 1.0000     0. 
   3   3  16    766.94  160.48  0. 1.0000     0. 
  -3  -3  16    650.65  150.90  0. 1.0000     0. 
   3   3  16    467.49  126.62  0. 1.0000     0. 
  -3   3 -16    841.07  191.87  0. 1.0000     0. 
   3   3  16    704.36  153.01  0. 1.0000     0. 
  -3   3 -16    460.43  137.90  0. 1.0000     0. 
  -3  -3  17   7257.77  463.24  0. 1.0000     0. 
  -3   3 -17   6891.92  490.64  0. 1.0000     0. 
  -3   3 -17   8055.87  502.83  0. 1.0000     0. 
   3   3  17   7494.33  473.50  0. 1.0000     0. 
  -3  -3  18   1703.50  197.67  0. 1.0000     0. 
   3   3  18   1939.49  211.11  0. 1.0000     0. 
  -3   3 -18   2049.43  229.98  0. 1.0000     0. 
  -3  -3  19    643.59  106.41  0. 1.0000     0. 
  -3   3 -19    859.23  128.30  0. 1.0000     0. 
   3   3  19    653.18  102.47  0. 1.0000     0. 
  -3   4  18   2908.34  246.57  0. 1.0000     0. 
  -3   4  18   3481.13  271.15  0. 1.0000     0. 
   3  -4  18   3577.33  275.18  0. 1.0000     0. 
  -3  -4 -18   3237.80  316.22  0. 1.0000     0. 
   3  -4  18   2789.91  233.60  0. 1.0000     0. 
   3   4 -18   3490.66  286.05  0. 1.0000     0. 
  -3   4  17   1621.04  209.45  0. 1.0000     0. 
  -3   4  17   2381.70  253.08  0. 1.0000     0. 
   3  -4  17   2366.63  252.76  0. 1.0000     0. 
  -3  -4 -17   1920.77  267.03  0. 1.0000     0. 
   3  -4  17   1709.43  210.80  0. 1.0000     0. 
   3   4 -17   2330.43  265.06  0. 1.0000     0. 
  -3   4  16   1046.94  191.96  0. 1.0000     0. 
  -3   4  16    770.25  161.75  0. 1.0000     0. 
   3  -4  16    844.97  170.48  0. 1.0000     0. 
   3   4 -16    952.89  177.13  0. 1.0000     0. 
  -3  -4 -16    931.78  213.97  0. 1.0000     0. 
   3  -4  15   8824.57  537.80  0. 1.0000     0. 
  -3   4  15  10440.50  627.89  0. 1.0000     0. 
  -3   4  15   9747.19  617.21  0. 1.0000     0. 
  -3  -4 -15  10069.40  702.76  0. 1.0000     0. 
   3  -4  15  10292.30  622.57  0. 1.0000     0. 
   3   4 -15  10706.90  640.25  0. 1.0000     0. 
  -3   4  14   9176.88  621.36  0. 1.0000     0. 
  -3   4  14  10152.90  639.64  0. 1.0000     0. 
   3  -4  14   8976.12  593.67  0. 1.0000     0. 
   3   4 -14   9930.49  625.56  0. 1.0000     0. 
  -3   4  13  11955.70  724.18  0. 1.0000     0. 
  -3   4  13  12764.50  738.53  0. 1.0000     0. 
   3  -4  13  12520.80  714.05  0. 1.0000     0. 
   3   4 -13  11847.10  694.28  0. 1.0000     0. 
  -3   4  12   8314.65  584.82  0. 1.0000     0. 
  -3   4  12   8494.32  593.32  0. 1.0000     0. 
   3  -4  12   9031.26  596.49  0. 1.0000     0. 
   3   4 -12   7945.34  553.20  0. 1.0000     0. 
   3   4 -12   8728.13  579.70  0. 1.0000     0. 
  -3   4  11  16002.90  815.00  0. 1.0000     0. 
  -3   4  11  14996.30  794.22  0. 1.0000     0. 
   3  -4  11  15239.20  783.64  0. 1.0000     0. 
   3   4 -11  12783.20  709.35  0. 1.0000     0. 
   3   4 -11  14027.70  743.90  0. 1.0000     0. 
  -3  -4 -10   3225.34  388.16  0. 1.0000     0. 
  -3   4  10   3238.21  392.43  0. 1.0000     0. 
   3  -4  10   3524.00  391.20  0. 1.0000     0. 
   3   4  -9    295.39  107.77  0. 1.0000     0. 
  -3  -4  -9    234.84   97.66  0. 1.0000     0. 
  -3   4   9    298.55  125.71  0. 1.0000     0. 
   3  -4   9    361.76  136.63  0. 1.0000     0. 
   3  -4   9    388.50  127.44  0. 1.0000     0. 
  -3  -4  -8   1732.32  253.96  0. 1.0000     0. 
   3   4  -8   1385.89  207.67  0. 1.0000     0. 
  -3   4   8   1675.84  244.96  0. 1.0000     0. 
   3  -4   8   1608.50  223.67  0. 1.0000     0. 
   3  -4   8   1863.88  251.09  0. 1.0000     0. 
  -3  -4  -7    -43.08   61.26  0. 1.0000     0. 
   3   4  -7    164.95   75.76  0. 1.0000     0. 
  -3   4   7    218.55   94.25  0. 1.0000     0. 
   3  -4   7     99.16   65.67  0. 1.0000     0. 
   3  -4   7     18.64   48.89  0. 1.0000     0. 
   3   4  -6  31036.30 1022.88  0. 1.0000     0. 
  -3  -4  -6  29837.20 1047.92  0. 1.0000     0. 
   3  -4   6  30615.80 1017.69  0. 1.0000     0. 
  -3   4   6  32754.40 1089.59  0. 1.0000     0. 
   3  -4   6  29646.00 1005.11  0. 1.0000     0. 
   3   4  -5  11933.60  550.91  0. 1.0000     0. 
  -3  -4  -5  14017.60  615.03  0. 1.0000     0. 
  -3   4   5  11785.80  575.41  0. 1.0000     0. 
   3  -4   5  12960.70  568.44  0. 1.0000     0. 
  -3   4   5  10423.60  463.70  0. 1.0000     0. 
   3   4  -4   2224.16  214.69  0. 1.0000     0. 
  -3  -4  -4   3001.71  264.80  0. 1.0000     0. 
  -3   4   4   2798.36  255.42  0. 1.0000     0. 
  -3   4   4   2745.49  206.71  0. 1.0000     0. 
  -3   4   4   2400.02  232.44  0. 1.0000     0. 
   3   4  -4   2451.34  197.89  0. 1.0000     0. 
   3  -4   4   3203.35  252.07  0. 1.0000     0. 
   3   4  -3  55340.10 1373.76  0. 1.0000     0. 
  -3  -4  -3  57128.50 1425.91  0. 1.0000     0. 
   3  -4   3  57459.00 1389.96  0. 1.0000     0. 
  -3   4   3  56317.80 1402.80  0. 1.0000     0. 
  -3   4   3  51171.90 1281.85  0. 1.0000     0. 
   3   4  -3  53232.10 1254.69  0. 1.0000     0. 
  -3   4   3  58888.70 1451.79  0. 1.0000     0. 
  -3  -4  -2  73450.79 1705.13  0. 1.0000     0. 
   3   4  -2  79072.01 1692.28  0. 1.0000     0. 
  -3   4   2  74211.30 1713.38  0. 1.0000     0. 
  -3   4   2  72640.59 1617.34  0. 1.0000     0. 
   3   4  -2  71311.39 1542.53  0. 1.0000     0. 
  -3  -4  -2  65843.39 1530.57  0. 1.0000     0. 
   3  -4   2  74264.10 1673.29  0. 1.0000     0. 
  -3   4   2  77188.09 1743.77  0. 1.0000     0. 
  -3  -4  -2  72971.29 1755.63  0. 1.0000     0. 
   3   4  -2  79462.99 1730.59  0. 1.0000     0. 
  -3  -4  -1  23933.00  727.38  0. 1.0000     0. 
   3   4  -1  25005.30  712.20  0. 1.0000     0. 
  -3   4   1  23980.30  697.34  0. 1.0000     0. 
   3   4  -1  20871.10  603.74  0. 1.0000     0. 
  -3  -4  -1  25273.50  676.96  0. 1.0000     0. 
  -3   4   1  22728.00  741.66  0. 1.0000     0. 
   3  -4   1  25301.00  728.65  0. 1.0000     0. 
  -3   4   1  21971.10  738.08  0. 1.0000     0. 
  -3  -4  -1  24383.20  794.70  0. 1.0000     0. 
   3   4  -1  23503.70  745.72  0. 1.0000     0. 
   3   4   0   2735.28  184.03  0. 1.0000     0. 
   3   4   0   2428.46  153.82  0. 1.0000     0. 
  -3  -4   0   2228.31  169.52  0. 1.0000     0. 
  -3   4   0   2611.10  214.66  0. 1.0000     0. 
   3  -4   0   2296.35  180.40  0. 1.0000     0. 
  -3   4   0   2373.43  204.27  0. 1.0000     0. 
  -3  -4   0   2913.24  240.26  0. 1.0000     0. 
   3   4   0   2353.59  204.79  0. 1.0000     0. 
   3   4   1  24067.30  627.48  0. 1.0000     0. 
  -3  -4   1  24573.70  685.14  0. 1.0000     0. 
   3   4   1  22694.60  601.62  0. 1.0000     0. 
  -3   4  -1  24976.70  757.91  0. 1.0000     0. 
   3  -4  -1  24390.20  704.87  0. 1.0000     0. 
  -3  -4   1  22942.70  768.59  0. 1.0000     0. 
   3   4   1  25267.20  762.34  0. 1.0000     0. 
  -3  -4   2  76903.80 1692.01  0. 1.0000     0. 
  -3   4  -2  76477.60 1778.48  0. 1.0000     0. 
   3  -4  -2  77053.11 1678.77  0. 1.0000     0. 
  -3  -4   2  77446.89 1810.14  0. 1.0000     0. 
   3   4   2  73600.70 1753.76  0. 1.0000     0. 
  -3  -4   3  55599.80 1353.02  0. 1.0000     0. 
   3   4   3  52951.30 1249.24  0. 1.0000     0. 
   3  -4  -3  53635.60 1270.21  0. 1.0000     0. 
  -3  -4   3  57552.70 1457.23  0. 1.0000     0. 
   3   4   3  57462.80 1419.52  0. 1.0000     0. 
   3  -4  -4   2635.59  206.68  0. 1.0000     0. 
  -3  -4   4   2528.81  219.75  0. 1.0000     0. 
   3   4   4   2750.35  198.15  0. 1.0000     0. 
  -3  -4   4   2758.55  253.30  0. 1.0000     0. 
   3   4   4   2888.97  246.73  0. 1.0000     0. 
  -3   4  -5  12671.30  535.11  0. 1.0000     0. 
   3  -4  -5  11209.90  471.99  0. 1.0000     0. 
  -3   4  -5  14390.40  634.01  0. 1.0000     0. 
  -3  -4   5  11134.80  521.63  0. 1.0000     0. 
   3   4   5  12466.70  487.97  0. 1.0000     0. 
   3   4   5  13413.00  582.85  0. 1.0000     0. 
  -3  -4   5  13231.70  605.47  0. 1.0000     0. 
  -3   4  -6  33196.10 1105.44  0. 1.0000     0. 
  -3  -4   6  29518.50  985.06  0. 1.0000     0. 
   3   4   6  31462.90 1031.15  0. 1.0000     0. 
  -3  -4   6  31643.40 1070.51  0. 1.0000     0. 
  -3   4  -7    194.50  118.60  0. 1.0000     0. 
  -3  -4   7    122.10   65.87  0. 1.0000     0. 
   3   4   7    132.59   53.03  0. 1.0000     0. 
  -3  -4   7    265.54   89.92  0. 1.0000     0. 
  -3  -4   8   1376.98  212.15  0. 1.0000     0. 
  -3   4  -8   2369.21  288.93  0. 1.0000     0. 
   3  -4  -8   1640.62  247.71  0. 1.0000     0. 
  -3  -4   8   1502.80  247.18  0. 1.0000     0. 
   3   4   8   1852.42  242.30  0. 1.0000     0. 
  -3   4  -9    194.16  114.39  0. 1.0000     0. 
  -3  -4   9    601.82  153.55  0. 1.0000     0. 
   3  -4  -9    493.13  140.24  0. 1.0000     0. 
   3   4   9    372.75  129.67  0. 1.0000     0. 
  -3   4 -10   4011.16  430.23  0. 1.0000     0. 
  -3  -4  10   2731.10  335.96  0. 1.0000     0. 
   3  -4 -10   3394.18  393.71  0. 1.0000     0. 
   3   4  10   3657.66  385.75  0. 1.0000     0. 
  -3  -4  11  14613.20  790.38  0. 1.0000     0. 
  -3  -4  11  13542.00  757.63  0. 1.0000     0. 
   3   4  11  15130.70  743.18  0. 1.0000     0. 
   3   4  11  14071.00  737.04  0. 1.0000     0. 
  -3   4 -11  13816.80  744.39  0. 1.0000     0. 
   3   4  11  15433.50  792.18  0. 1.0000     0. 
  -3   4 -11  15223.90  785.08  0. 1.0000     0. 
  -3  -4  12   9011.45  612.77  0. 1.0000     0. 
  -3  -4  12   7874.18  566.82  0. 1.0000     0. 
   3   4  12   7601.98  526.98  0. 1.0000     0. 
   3   4  12   7918.55  543.19  0. 1.0000     0. 
  -3  -4  12   7461.05  540.92  0. 1.0000     0. 
  -3   4 -12   8118.91  571.45  0. 1.0000     0. 
   3   4  12   8310.95  579.22  0. 1.0000     0. 
  -3   4 -12   7724.38  554.02  0. 1.0000     0. 
  -3  -4  13  11896.40  716.47  0. 1.0000     0. 
  -3  -4  13  11188.60  681.27  0. 1.0000     0. 
   3   4  13  11170.30  653.58  0. 1.0000     0. 
  -3  -4  13  10397.30  650.38  0. 1.0000     0. 
   3   4  13  11527.50  665.56  0. 1.0000     0. 
   3   4  13  13213.70  736.07  0. 1.0000     0. 
  -3   4 -13  12843.90  727.88  0. 1.0000     0. 
  -3  -4  14   9346.71  616.91  0. 1.0000     0. 
  -3  -4  14   9455.81  613.92  0. 1.0000     0. 
   3   4  14   9067.80  576.42  0. 1.0000     0. 
   3   4  14   8164.88  547.79  0. 1.0000     0. 
  -3  -4  14   8030.07  550.05  0. 1.0000     0. 
   3   4  14   9016.51  599.18  0. 1.0000     0. 
  -3   4 -14   9802.24  627.41  0. 1.0000     0. 
  -3  -4  15  10355.00  634.46  0. 1.0000     0. 
  -3  -4  15   9834.39  604.27  0. 1.0000     0. 
   3   4  15   9531.82  576.48  0. 1.0000     0. 
  -3  -4  15   9485.32  567.80  0. 1.0000     0. 
   3   4  15   9622.98  602.35  0. 1.0000     0. 
  -3   4 -15   9996.73  619.51  0. 1.0000     0. 
  -3  -4  16    510.40  140.83  0. 1.0000     0. 
  -3  -4  16   1079.15  202.99  0. 1.0000     0. 
  -3   4 -16   1127.57  198.23  0. 1.0000     0. 
   3   4  16    674.42  151.30  0. 1.0000     0. 
  -3  -4  17   2030.51  236.25  0. 1.0000     0. 
  -3  -4  17   2079.98  245.54  0. 1.0000     0. 
  -3   4 -17   2296.55  253.25  0. 1.0000     0. 
   3   4  17   2140.33  241.78  0. 1.0000     0. 
  -3  -4  18   3127.65  264.23  0. 1.0000     0. 
  -3  -4  18   2513.51  224.71  0. 1.0000     0. 
   3   4  18   3333.02  270.70  0. 1.0000     0. 
  -3   4 -18   3449.34  280.80  0. 1.0000     0. 
  -3   5  18    672.40  113.13  0. 1.0000     0. 
   3  -5  18    950.72  138.57  0. 1.0000     0. 
   3   5 -18    744.34  125.96  0. 1.0000     0. 
  -3  -5 -18    798.35  140.67  0. 1.0000     0. 
  -3   5  17   4125.81  324.79  0. 1.0000     0. 
   3  -5  17   4722.99  345.90  0. 1.0000     0. 
  -3  -5 -17   4779.82  403.29  0. 1.0000     0. 
   3   5 -17   5146.75  367.39  0. 1.0000     0. 
   3  -5  17   3704.77  293.83  0. 1.0000     0. 
   3  -5  16    295.26   92.76  0. 1.0000     0. 
  -3   5  16    364.62  100.02  0. 1.0000     0. 
  -3   5  16    273.13  108.42  0. 1.0000     0. 
   3  -5  16    203.22   85.71  0. 1.0000     0. 
  -3  -5 -16    361.84  135.65  0. 1.0000     0. 
   3   5 -16    251.96  103.52  0. 1.0000     0. 
  -3   5  15   1399.58  220.39  0. 1.0000     0. 
  -3   5  15   1198.67  201.27  0. 1.0000     0. 
   3  -5  15   1148.80  203.80  0. 1.0000     0. 
   3   5 -15   1546.33  234.73  0. 1.0000     0. 
  -3  -5 -15   1267.82  249.19  0. 1.0000     0. 
  -3   5  14   8874.92  600.05  0. 1.0000     0. 
  -3   5  14   9488.07  607.06  0. 1.0000     0. 
   3  -5  14   8061.10  565.57  0. 1.0000     0. 
  -3  -5 -14   7409.07  606.87  0. 1.0000     0. 
   3   5 -14   7608.39  539.77  0. 1.0000     0. 
  -3   5  13  25836.60 1105.87  0. 1.0000     0. 
  -3   5  13  26239.50 1097.43  0. 1.0000     0. 
   3  -5  13  26018.00 1093.93  0. 1.0000     0. 
   3   5 -13  24547.70 1048.68  0. 1.0000     0. 
  -3   5  12  23405.20 1024.35  0. 1.0000     0. 
  -3   5  12  22734.70 1024.80  0. 1.0000     0. 
   3  -5  12  23900.80 1037.97  0. 1.0000     0. 
   3   5 -12  21047.90  956.18  0. 1.0000     0. 
  -3   5  12  21319.40  971.40  0. 1.0000     0. 
   3   5 -12  21680.70  976.24  0. 1.0000     0. 
  -3   5  11   5789.75  475.06  0. 1.0000     0. 
  -3   5  11   5512.72  475.97  0. 1.0000     0. 
   3   5 -11   5357.39  449.25  0. 1.0000     0. 
   3  -5  11   5674.73  476.12  0. 1.0000     0. 
   3   5 -11   5132.79  442.86  0. 1.0000     0. 
  -3   5  11   5092.05  440.08  0. 1.0000     0. 
  -3  -5 -10     54.25  106.88  0. 1.0000     0. 
  -3   5  10     40.37   65.89  0. 1.0000     0. 
  -3   5  10     35.40   68.13  0. 1.0000     0. 
   3  -5  10     30.36   61.86  0. 1.0000     0. 
   3  -5  10     55.33   71.61  0. 1.0000     0. 
   3   5 -10     22.19   54.39  0. 1.0000     0. 
  -3   5  10     52.74   95.95  0. 1.0000     0. 
   3   5 -10    -22.49   73.09  0. 1.0000     0. 
  -3   5  10     27.74  104.15  0. 1.0000     0. 
  -3  -5  -9  25693.70 1161.28  0. 1.0000     0. 
   3  -5   9  28466.10 1137.38  0. 1.0000     0. 
  -3   5   9  25936.00 1173.75  0. 1.0000     0. 
   3  -5   9  28252.80 1166.74  0. 1.0000     0. 
  -3  -5  -8   1835.20  279.51  0. 1.0000     0. 
   3  -5   8   1832.99  257.27  0. 1.0000     0. 
  -3   5   8   1363.39  240.80  0. 1.0000     0. 
   3  -5   8   1862.66  263.57  0. 1.0000     0. 
   3   5  -8    906.21  185.23  0. 1.0000     0. 
   3   5  -7   7371.68  494.58  0. 1.0000     0. 
  -3  -5  -7   6817.79  498.10  0. 1.0000     0. 
   3  -5   7   7780.66  513.34  0. 1.0000     0. 
  -3   5   7   6581.06  502.36  0. 1.0000     0. 
   3  -5   7   7490.09  499.25  0. 1.0000     0. 
   3   5  -7   5690.14  410.67  0. 1.0000     0. 
  -3  -5  -6   4871.13  392.02  0. 1.0000     0. 
   3   5  -6   5101.84  391.95  0. 1.0000     0. 
  -3   5   6   4901.60  408.34  0. 1.0000     0. 
   3  -5   6   4984.74  382.44  0. 1.0000     0. 
   3   5  -6   4453.29  335.53  0. 1.0000     0. 
  -3  -5  -5   2288.66  253.77  0. 1.0000     0. 
   3   5  -5   2534.52  255.83  0. 1.0000     0. 
  -3   5   5   2844.11  294.95  0. 1.0000     0. 
   3  -5   5   2581.76  258.42  0. 1.0000     0. 
   3   5  -5   2215.83  215.85  0. 1.0000     0. 
   3   5  -4  22151.10  789.26  0. 1.0000     0. 
  -3  -5  -4  20572.00  786.80  0. 1.0000     0. 
   3  -5   4  23260.40  816.67  0. 1.0000     0. 
  -3   5   4  21303.20  798.78  0. 1.0000     0. 
  -3   5   4  21015.80  825.98  0. 1.0000     0. 
  -3  -5  -3   2582.73  238.70  0. 1.0000     0. 
   3   5  -3   2299.45  217.46  0. 1.0000     0. 
  -3   5   3   2204.91  226.47  0. 1.0000     0. 
   3  -5   3   2316.54  222.04  0. 1.0000     0. 
   3   5  -3   1591.33  162.27  0. 1.0000     0. 
  -3   5   3   2128.70  230.68  0. 1.0000     0. 
  -3  -5  -3   2089.97  237.90  0. 1.0000     0. 
  -3  -5  -2   6117.96  349.71  0. 1.0000     0. 
   3   5  -2   6007.79  339.31  0. 1.0000     0. 
  -3   5   2   5709.78  361.18  0. 1.0000     0. 
   3  -5   2   6534.16  362.28  0. 1.0000     0. 
   3   5  -2   5060.50  285.15  0. 1.0000     0. 
  -3   5   2   5703.93  369.78  0. 1.0000     0. 
  -3  -5  -2   5180.22  368.36  0. 1.0000     0. 
   3   5  -1   2499.47  203.04  0. 1.0000     0. 
   3  -5   1   1969.92  187.55  0. 1.0000     0. 
   3   5  -1   1954.70  165.45  0. 1.0000     0. 
  -3   5   1   2194.74  219.55  0. 1.0000     0. 
  -3   5   1   2308.80  227.70  0. 1.0000     0. 
  -3  -5  -1   1777.93  213.05  0. 1.0000     0. 
   3   5  -1   2853.59  245.86  0. 1.0000     0. 
   3   5   0  42013.60 1078.95  0. 1.0000     0. 
  -3   5   0  46204.40 1259.12  0. 1.0000     0. 
  -3  -5   0  43220.50 1081.37  0. 1.0000     0. 
   3  -5   0  44937.60 1139.14  0. 1.0000     0. 
   3   5   0  45455.00 1110.65  0. 1.0000     0. 
   3   5   0  47629.60 1255.99  0. 1.0000     0. 
  -3  -5   0  49122.00 1319.10  0. 1.0000     0. 
  -3  -5   1   2662.36  197.83  0. 1.0000     0. 
   3   5   1   1830.32  162.59  0. 1.0000     0. 
  -3   5  -1   1875.81  211.07  0. 1.0000     0. 
   3  -5  -1   2397.42  187.15  0. 1.0000     0. 
   3   5   1   2423.19  228.35  0. 1.0000     0. 
  -3  -5   1   2214.36  231.15  0. 1.0000     0. 
  -3   5  -2   5268.81  352.15  0. 1.0000     0. 
   3  -5  -2   5541.75  285.74  0. 1.0000     0. 
  -3  -5   2   4544.00  340.66  0. 1.0000     0. 
   3   5   2   6265.40  381.45  0. 1.0000     0. 
  -3   5  -3   2134.54  227.58  0. 1.0000     0. 
  -3  -5   3   2684.53  219.71  0. 1.0000     0. 
   3  -5  -3   2550.17  202.45  0. 1.0000     0. 
  -3  -5   3   1915.91  225.33  0. 1.0000     0. 
   3   5   3   2622.85  250.30  0. 1.0000     0. 
  -3  -5   4  24262.80  791.72  0. 1.0000     0. 
  -3   5  -4  21637.50  847.28  0. 1.0000     0. 
   3  -5  -4  21398.20  711.00  0. 1.0000     0. 
  -3  -5   4  19549.30  805.07  0. 1.0000     0. 
   3   5   4  22372.10  825.07  0. 1.0000     0. 
  -3   5  -5   2607.71  283.73  0. 1.0000     0. 
  -3  -5   5   2931.13  262.50  0. 1.0000     0. 
  -3  -5   5   2569.86  275.91  0. 1.0000     0. 
   3   5   5   2560.74  263.88  0. 1.0000     0. 
  -3   5  -6   4419.65  394.36  0. 1.0000     0. 
  -3  -5   6   5546.32  387.17  0. 1.0000     0. 
   3   5   6   5005.28  388.58  0. 1.0000     0. 
  -3  -5   6   4824.37  394.91  0. 1.0000     0. 
  -3  -5   7   6960.46  465.69  0. 1.0000     0. 
  -3   5  -7   6546.92  502.43  0. 1.0000     0. 
   3  -5  -7   7221.29  495.32  0. 1.0000     0. 
   3   5   7   7876.50  512.31  0. 1.0000     0. 
  -3  -5   7   5965.18  466.83  0. 1.0000     0. 
  -3   5  -8   1501.13  254.73  0. 1.0000     0. 
  -3  -5   8   2327.07  281.52  0. 1.0000     0. 
   3  -5  -8   1704.99  257.52  0. 1.0000     0. 
  -3  -5   8   1048.48  215.56  0. 1.0000     0. 
   3   5   8   2034.74  274.42  0. 1.0000     0. 
  -3  -5   9  27028.60 1112.70  0. 1.0000     0. 
  -3   5  -9  24691.70 1151.97  0. 1.0000     0. 
   3  -5  -9  28745.20 1195.95  0. 1.0000     0. 
   3   5   9  27298.40 1132.49  0. 1.0000     0. 
   3  -5 -10     91.19   94.07  0. 1.0000     0. 
  -3  -5  10     96.34   92.03  0. 1.0000     0. 
   3   5  10    104.19   83.89  0. 1.0000     0. 
   3   5  10    -13.47   62.54  0. 1.0000     0. 
  -3   5 -10     35.94   64.34  0. 1.0000     0. 
   3   5  10     59.64   68.54  0. 1.0000     0. 
   3   5  10     -9.00   62.80  0. 1.0000     0. 
  -3   5 -10      0.75   56.13  0. 1.0000     0. 
  -3  -5  11   5582.68  474.03  0. 1.0000     0. 
   3   5  11   5284.72  432.23  0. 1.0000     0. 
   3   5  11   4394.52  399.73  0. 1.0000     0. 
   3   5  11   5736.98  477.25  0. 1.0000     0. 
  -3   5 -11   4935.09  441.64  0. 1.0000     0. 
  -3   5 -11   4867.07  433.32  0. 1.0000     0. 
  -3  -5  12  23230.70 1030.30  0. 1.0000     0. 
  -3  -5  12  20190.30  962.18  0. 1.0000     0. 
   3   5  12  22137.60  954.72  0. 1.0000     0. 
   3   5  12  19768.50  917.60  0. 1.0000     0. 
   3   5  12  23848.50 1030.23  0. 1.0000     0. 
  -3   5 -12  23155.90 1013.66  0. 1.0000     0. 
  -3   5 -12  22740.50 1013.72  0. 1.0000     0. 
  -3  -5  13  25110.20 1076.94  0. 1.0000     0. 
  -3  -5  13  24382.00 1048.20  0. 1.0000     0. 
  -3  -5  13  23810.30 1030.91  0. 1.0000     0. 
  -3   5 -13  25334.10 1072.78  0. 1.0000     0. 
   3   5  13  26041.50 1084.36  0. 1.0000     0. 
  -3   5 -13  23360.00 1027.96  0. 1.0000     0. 
  -3  -5  14   7927.52  560.91  0. 1.0000     0. 
  -3  -5  14   7928.73  557.33  0. 1.0000     0. 
  -3  -5  14   7056.46  513.40  0. 1.0000     0. 
   3   5  14   8685.72  578.01  0. 1.0000     0. 
  -3   5 -14   7735.79  550.25  0. 1.0000     0. 
  -3  -5  15   1394.98  230.15  0. 1.0000     0. 
  -3  -5  15   1086.13  203.26  0. 1.0000     0. 
  -3  -5  15   1106.04  187.82  0. 1.0000     0. 
   3   5  15   1241.64  203.76  0. 1.0000     0. 
  -3   5 -15   1050.93  199.65  0. 1.0000     0. 
  -3  -5  16    288.54  113.08  0. 1.0000     0. 
  -3  -5  16    451.78  126.36  0. 1.0000     0. 
  -3  -5  16    370.20  106.59  0. 1.0000     0. 
  -3   5 -16    167.64   64.71  0. 1.0000     0. 
   3   5  16    163.97   81.94  0. 1.0000     0. 
  -3  -5  17   4844.89  353.95  0. 1.0000     0. 
  -3  -5  17   5150.94  367.86  0. 1.0000     0. 
  -3   5 -17   4650.83  352.22  0. 1.0000     0. 
   3   5  17   4692.00  343.79  0. 1.0000     0. 
  -3  -5  18    731.05  123.23  0. 1.0000     0. 
   3   5  18   1028.79  138.49  0. 1.0000     0. 
  -3   5 -18    750.04  123.78  0. 1.0000     0. 
   3  -6  18    402.10   83.62  0. 1.0000     0. 
   3   6 -18    436.10   85.53  0. 1.0000     0. 
  -3   6  17    969.37  149.17  0. 1.0000     0. 
   3  -6  17    744.59  128.99  0. 1.0000     0. 
   3   6 -17    664.73  121.32  0. 1.0000     0. 
   3  -6  17    686.23  120.48  0. 1.0000     0. 
  -3  -6 -17    500.51  122.78  0. 1.0000     0. 
   3  -6  16   2010.95  213.35  0. 1.0000     0. 
  -3   6  16   2103.58  250.98  0. 1.0000     0. 
   3  -6  16   2613.60  269.66  0. 1.0000     0. 
  -3  -6 -16   2197.19  276.43  0. 1.0000     0. 
   3   6 -16   2183.62  248.26  0. 1.0000     0. 
  -3   6  15   1802.72  247.73  0. 1.0000     0. 
   3  -6  15   2394.38  283.48  0. 1.0000     0. 
  -3  -6 -15   2192.91  306.04  0. 1.0000     0. 
   3   6 -15   2226.23  266.33  0. 1.0000     0. 
  -3   6  14    715.67  166.64  0. 1.0000     0. 
  -3   6  14    224.95  103.70  0. 1.0000     0. 
   3  -6  14    810.63  183.13  0. 1.0000     0. 
  -3  -6 -14    572.62  182.08  0. 1.0000     0. 
   3   6 -14    897.86  185.67  0. 1.0000     0. 
  -3   6  14    645.19  139.21  0. 1.0000     0. 
  -3   6  13  10286.70  658.55  0. 1.0000     0. 
  -3   6  13  10378.50  650.69  0. 1.0000     0. 
  -3  -6 -13   9530.92  691.57  0. 1.0000     0. 
  -3   6  13  10467.40  639.34  0. 1.0000     0. 
   3   6 -13   9504.27  617.01  0. 1.0000     0. 
  -3   6  12  18515.50  912.65  0. 1.0000     0. 
  -3   6  12  17310.70  872.28  0. 1.0000     0. 
   3   6 -12  17982.70  867.64  0. 1.0000     0. 
   3  -6  12  19266.00  916.49  0. 1.0000     0. 
  -3  -6 -12  15131.80  902.93  0. 1.0000     0. 
  -3   6  12  17056.40  854.84  0. 1.0000     0. 
   3   6 -12  17825.90  875.30  0. 1.0000     0. 
  -3   6  11  21143.00  969.24  0. 1.0000     0. 
  -3   6  11  21146.50  983.43  0. 1.0000     0. 
   3   6 -11  20651.60  943.62  0. 1.0000     0. 
   3  -6  11  22078.90  999.48  0. 1.0000     0. 
  -3   6  11  20483.00  955.86  0. 1.0000     0. 
   3   6 -11  20930.40  955.10  0. 1.0000     0. 
  -3   6  10   2547.55  316.69  0. 1.0000     0. 
  -3   6  10   2274.63  293.84  0. 1.0000     0. 
   3  -6  10   2385.20  304.63  0. 1.0000     0. 
   3   6 -10   2176.53  290.91  0. 1.0000     0. 
  -3   6  10   2517.98  313.56  0. 1.0000     0. 
   3   6 -10   2117.45  284.63  0. 1.0000     0. 
  -3   6   9  13703.20  720.03  0. 1.0000     0. 
  -3  -6  -9  13623.10  843.61  0. 1.0000     0. 
  -3   6   9  14442.80  771.06  0. 1.0000     0. 
  -3   6   9  14618.50  760.55  0. 1.0000     0. 
   3  -6   9  15974.60  868.68  0. 1.0000     0. 
   3  -6   9  15593.80  793.50  0. 1.0000     0. 
  -3   6   9  14492.70  883.43  0. 1.0000     0. 
   3   6  -9  15934.10  779.95  0. 1.0000     0. 
  -3   6   9  14731.10  766.05  0. 1.0000     0. 
   3   6  -9  16186.50  797.70  0. 1.0000     0. 
  -3  -6  -8   2024.25  304.26  0. 1.0000     0. 
  -3   6   8   1933.36  300.29  0. 1.0000     0. 
   3  -6   8   2654.05  331.01  0. 1.0000     0. 
   3  -6   8   2426.08  323.56  0. 1.0000     0. 
  -3  -6  -7   2004.77  280.53  0. 1.0000     0. 
  -3   6   7   2109.99  301.76  0. 1.0000     0. 
   3  -6   7   2331.89  299.54  0. 1.0000     0. 
  -3  -6  -6   5800.37  453.76  0. 1.0000     0. 
  -3   6   6   5415.34  459.85  0. 1.0000     0. 
   3  -6   6   6243.16  464.39  0. 1.0000     0. 
  -3  -6  -5  12401.60  651.10  0. 1.0000     0. 
   3  -6   5  14710.60  700.06  0. 1.0000     0. 
  -3   6   5  13577.90  712.94  0. 1.0000     0. 
  -3  -6  -4   1161.55  180.72  0. 1.0000     0. 
   3  -6   4   1313.70  191.68  0. 1.0000     0. 
  -3   6   4   1055.72  179.92  0. 1.0000     0. 
  -3   6   4   1315.22  212.13  0. 1.0000     0. 
  -3  -6  -4   1366.53  215.75  0. 1.0000     0. 
   3  -6   3    282.28   91.49  0. 1.0000     0. 
  -3   6   3    272.47  111.61  0. 1.0000     0. 
  -3   6   3    194.32   97.04  0. 1.0000     0. 
  -3  -6  -3    467.65  125.36  0. 1.0000     0. 
  -3   6   2  61652.40 1655.95  0. 1.0000     0. 
   3  -6   2  59807.90 1570.62  0. 1.0000     0. 
  -3   6   2  63059.20 1684.86  0. 1.0000     0. 
  -3  -6  -2  62001.30 1734.24  0. 1.0000     0. 
   3  -6   1   2890.89  243.06  0. 1.0000     0. 
  -3   6   1   2501.95  256.43  0. 1.0000     0. 
  -3  -6  -1   3309.76  312.80  0. 1.0000     0. 
   3   6  -1   2397.56  256.46  0. 1.0000     0. 
   3  -6   0  29942.20  909.49  0. 1.0000     0. 
  -3   6   0  31185.60 1043.86  0. 1.0000     0. 
  -3  -6   0  32266.70 1108.39  0. 1.0000     0. 
   3   6   0  32628.00 1053.34  0. 1.0000     0. 
  -3   6  -1   3250.76  294.81  0. 1.0000     0. 
  -3  -6   1   2472.58  269.26  0. 1.0000     0. 
   3   6   1   2762.87  275.07  0. 1.0000     0. 
  -3   6  -2  62490.70 1692.43  0. 1.0000     0. 
   3   6   2  62284.00 1678.08  0. 1.0000     0. 
  -3  -6   2  62271.90 1713.29  0. 1.0000     0. 
  -3  -6   3    257.32   72.29  0. 1.0000     0. 
   3   6   3    301.29   99.08  0. 1.0000     0. 
  -3  -6   3    236.90   90.79  0. 1.0000     0. 
  -3   6  -4   1157.08  190.40  0. 1.0000     0. 
  -3  -6   4   1406.01  182.05  0. 1.0000     0. 
  -3  -6   4    946.87  171.14  0. 1.0000     0. 
   3   6   4   1604.04  220.79  0. 1.0000     0. 
  -3  -6   5  11839.00  594.63  0. 1.0000     0. 
  -3   6  -5  15157.30  754.59  0. 1.0000     0. 
   3  -6  -5  12703.90  616.90  0. 1.0000     0. 
   3   6   5  14544.40  716.73  0. 1.0000     0. 
  -3  -6   5  13847.10  714.46  0. 1.0000     0. 
  -3   6  -6   6957.98  519.44  0. 1.0000     0. 
  -3  -6   6   5501.79  410.11  0. 1.0000     0. 
   3  -6  -6   5058.10  401.10  0. 1.0000     0. 
  -3  -6   6   5579.65  463.17  0. 1.0000     0. 
   3   6   6   6365.50  477.72  0. 1.0000     0. 
  -3   6  -7   1937.44  293.03  0. 1.0000     0. 
  -3  -6   7   2475.71  287.59  0. 1.0000     0. 
   3  -6  -7   2112.08  278.62  0. 1.0000     0. 
  -3  -6   7   1464.22  256.76  0. 1.0000     0. 
   3   6   7   2428.38  306.02  0. 1.0000     0. 
  -3   6  -8   2095.51  312.47  0. 1.0000     0. 
  -3  -6   8   2387.37  301.76  0. 1.0000     0. 
   3  -6  -8   1865.38  276.40  0. 1.0000     0. 
   3   6   8   2566.72  323.04  0. 1.0000     0. 
  -3  -6   8   2233.64  323.86  0. 1.0000     0. 
  -3  -6   9  15598.30  815.93  0. 1.0000     0. 
   3  -6  -9  14656.90  848.49  0. 1.0000     0. 
   3   6   9  13880.80  722.18  0. 1.0000     0. 
   3   6   9  15258.50  774.43  0. 1.0000     0. 
   3   6   9  15502.60  862.76  0. 1.0000     0. 
  -3   6  -9  16121.50  780.60  0. 1.0000     0. 
  -3   6  -9  13720.20  738.25  0. 1.0000     0. 
  -3  -6   9  13388.20  848.97  0. 1.0000     0. 
  -3  -6  10   2540.39  332.43  0. 1.0000     0. 
   3   6  10   2380.60  299.96  0. 1.0000     0. 
  -3   6 -10   2236.88  291.68  0. 1.0000     0. 
  -3   6 -10   2069.22  281.72  0. 1.0000     0. 
  -3  -6  11  20751.30  983.67  0. 1.0000     0. 
   3   6  11  21766.20  980.39  0. 1.0000     0. 
  -3   6 -11  21249.00  959.57  0. 1.0000     0. 
  -3   6 -11  19081.10  927.97  0. 1.0000     0. 
  -3  -6  12  16708.30  860.29  0. 1.0000     0. 
  -3  -6  12  18686.90  919.16  0. 1.0000     0. 
   3   6  12  18439.30  892.73  0. 1.0000     0. 
  -3   6 -12  17624.40  876.53  0. 1.0000     0. 
  -3   6 -12  17289.40  872.51  0. 1.0000     0. 
  -3  -6  13  10864.10  678.07  0. 1.0000     0. 
  -3  -6  13   9343.28  624.03  0. 1.0000     0. 
  -3  -6  13  10482.80  645.53  0. 1.0000     0. 
   3   6  13  11914.40  692.52  0. 1.0000     0. 
  -3   6 -13  11274.00  678.98  0. 1.0000     0. 
  -3   6 -13  11378.10  681.14  0. 1.0000     0. 
  -3  -6  14   1085.77  214.79  0. 1.0000     0. 
  -3  -6  14    800.62  173.46  0. 1.0000     0. 
  -3  -6  14    781.02  175.34  0. 1.0000     0. 
  -3   6 -14    766.71  172.38  0. 1.0000     0. 
   3   6  14   1002.48  198.66  0. 1.0000     0. 
  -3   6 -14    753.27  165.05  0. 1.0000     0. 
  -3  -6  15   2658.02  301.47  0. 1.0000     0. 
  -3  -6  15   2738.37  302.37  0. 1.0000     0. 
  -3  -6  15   2021.60  251.73  0. 1.0000     0. 
   3   6  15   2321.83  275.28  0. 1.0000     0. 
  -3   6 -15   2798.18  303.26  0. 1.0000     0. 
  -3  -6  16   2511.75  270.49  0. 1.0000     0. 
  -3  -6  16   2094.98  236.77  0. 1.0000     0. 
  -3  -6  16   1907.34  219.94  0. 1.0000     0. 
   3   6  16   1994.82  236.23  0. 1.0000     0. 
  -3   6 -16   2425.05  259.28  0. 1.0000     0. 
  -3  -6  17    764.02  134.06  0. 1.0000     0. 
   3   6  17    866.76  143.70  0. 1.0000     0. 
  -3   6 -17    660.91  128.96  0. 1.0000     0. 
  -3  -6  18    420.07   86.56  0. 1.0000     0. 
   3   6  18    454.12   84.55  0. 1.0000     0. 
  -3   7  17    481.23   99.58  0. 1.0000     0. 
   3  -7  17    595.32  109.58  0. 1.0000     0. 
   3   7 -17    444.05   93.71  0. 1.0000     0. 
   3  -7  16    656.90  124.58  0. 1.0000     0. 
  -3   7  16    712.38  143.55  0. 1.0000     0. 
   3  -7  16    497.68  120.86  0. 1.0000     0. 
   3   7 -16    439.60  112.96  0. 1.0000     0. 
  -3   7  15   1433.47  214.02  0. 1.0000     0. 
   3  -7  15   1588.22  219.80  0. 1.0000     0. 
   3   7 -15   1261.95  199.34  0. 1.0000     0. 
  -3   7  14   2058.76  269.05  0. 1.0000     0. 
   3  -7  14   1936.19  255.75  0. 1.0000     0. 
  -3   7  14   1394.14  214.04  0. 1.0000     0. 
   3   7 -14   1413.48  224.51  0. 1.0000     0. 
  -3   7  13   4198.81  403.70  0. 1.0000     0. 
   3  -7  13   4501.34  413.62  0. 1.0000     0. 
  -3   7  13   3473.71  354.85  0. 1.0000     0. 
   3   7 -13   3979.31  380.43  0. 1.0000     0. 
  -3   7  12   3797.99  401.37  0. 1.0000     0. 
   3   7 -12   4795.44  423.19  0. 1.0000     0. 
   3  -7  12   4517.90  430.40  0. 1.0000     0. 
  -3   7  12   4340.84  414.34  0. 1.0000     0. 
   3   7 -12   4491.38  414.60  0. 1.0000     0. 
  -3   7  11   7791.05  574.03  0. 1.0000     0. 
   3   7 -11   7552.11  541.55  0. 1.0000     0. 
   3  -7  11   8389.12  592.23  0. 1.0000     0. 
   3   7 -11   6575.67  487.99  0. 1.0000     0. 
  -3   7  11   7138.57  537.14  0. 1.0000     0. 
   3   7 -11   6883.23  526.05  0. 1.0000     0. 
  -3   7  10   1608.52  253.49  0. 1.0000     0. 
   3  -7  10   2006.05  282.78  0. 1.0000     0. 
   3   7 -10   2434.95  306.86  0. 1.0000     0. 
   3   7 -10   2549.37  316.68  0. 1.0000     0. 
  -3   7  10   2080.26  294.35  0. 1.0000     0. 
  -3   7   9   3613.08  365.80  0. 1.0000     0. 
  -3   7   9   3882.64  392.54  0. 1.0000     0. 
   3  -7   9   4125.90  408.29  0. 1.0000     0. 
   3   7  -9   3993.52  389.89  0. 1.0000     0. 
   3   7  -9   3919.30  385.42  0. 1.0000     0. 
  -3   7   9   3866.20  386.69  0. 1.0000     0. 
  -3   7   8   8557.02  559.94  0. 1.0000     0. 
  -3   7   8   9723.14  619.16  0. 1.0000     0. 
   3   7  -8   9368.60  587.00  0. 1.0000     0. 
   3  -7   8   8011.72  562.24  0. 1.0000     0. 
   3  -7   8   9615.05  681.91  0. 1.0000     0. 
   3   7  -8   8827.99  576.45  0. 1.0000     0. 
  -3   7   8   9742.09  612.11  0. 1.0000     0. 
   3  -7   7    383.31  134.34  0. 1.0000     0. 
  -3   7   7    536.33  142.96  0. 1.0000     0. 
  -3   7   7    495.78  167.54  0. 1.0000     0. 
   3   7  -7    565.42  143.41  0. 1.0000     0. 
   3  -7   6    426.66  135.36  0. 1.0000     0. 
  -3   7   6    631.81  162.48  0. 1.0000     0. 
  -3  -7  -6    482.90  169.28  0. 1.0000     0. 
   3  -7   5   6758.43  501.42  0. 1.0000     0. 
  -3   7   5   7103.13  539.64  0. 1.0000     0. 
  -3  -7  -5   6694.96  548.82  0. 1.0000     0. 
   3  -7   4   4346.46  378.80  0. 1.0000     0. 
  -3   7   4   4633.56  404.02  0. 1.0000     0. 
  -3   7   4   4572.87  413.20  0. 1.0000     0. 
  -3  -7  -4   4621.95  438.86  0. 1.0000     0. 
   3  -7   3  25138.40  945.49  0. 1.0000     0. 
  -3   7   3  23933.20  974.54  0. 1.0000     0. 
  -3   7   3  24253.90 1001.69  0. 1.0000     0. 
  -3  -7  -3  25449.50 1077.05  0. 1.0000     0. 
   3  -7   2  10132.20  539.30  0. 1.0000     0. 
  -3   7   2  10863.10  606.57  0. 1.0000     0. 
  -3   7   2  10488.30  612.62  0. 1.0000     0. 
  -3  -7  -2  10380.10  637.88  0. 1.0000     0. 
  -3   7   1   5392.48  418.14  0. 1.0000     0. 
  -3  -7  -1   5840.34  464.14  0. 1.0000     0. 
  -3   7   0  10787.00  606.05  0. 1.0000     0. 
  -3  -7   0  11790.30  664.99  0. 1.0000     0. 
   3   7   0   9581.80  571.26  0. 1.0000     0. 
  -3   7  -1   5989.15  447.55  0. 1.0000     0. 
  -3  -7   1   5554.40  445.69  0. 1.0000     0. 
   3   7   1   5566.92  428.23  0. 1.0000     0. 
  -3   7  -2  10878.20  626.65  0. 1.0000     0. 
  -3  -7   2  11000.00  640.49  0. 1.0000     0. 
   3   7   2  10682.10  610.68  0. 1.0000     0. 
  -3   7  -3  25030.40 1027.86  0. 1.0000     0. 
  -3  -7   3  23842.20 1020.13  0. 1.0000     0. 
  -3   7  -4   5257.00  447.09  0. 1.0000     0. 
  -3  -7   4   5036.36  441.27  0. 1.0000     0. 
   3   7   4   5358.31  440.48  0. 1.0000     0. 
  -3   7  -5   7188.99  550.23  0. 1.0000     0. 
   3   7   5   7281.41  539.26  0. 1.0000     0. 
  -3  -7   5   7523.68  556.06  0. 1.0000     0. 
  -3   7  -6    628.53  180.36  0. 1.0000     0. 
   3   7   6    507.20  155.68  0. 1.0000     0. 
  -3  -7   6    781.38  195.30  0. 1.0000     0. 
  -3   7  -7    505.56  164.56  0. 1.0000     0. 
  -3  -7   7    386.26  120.14  0. 1.0000     0.
[truncated: 770,659 more chars]
